# Supplementary material for: Crystal structure, hydrogen bonding and Hirshfeld surface analysis of 2-amino-4-meth­oxy-6-methyl­pyrimidinium 4-chloro­benzoate
Source: Acta Crystallogr E Crystallogr Commun. 2018 Apr 12;74(Pt 5):656–9. doi: 10.1107/S2056989018005583 (PMC5947481; doi:10.1107/S2056989018005583)
Supplement: Supplementary file 1 [file e-74-00656-sup1.cif]

##############################################################################
#                                                                            #
# This CIF contains the data in a paper accepted for publication in          #
# Acta Crystallographica Section E. It conforms to the requirements of       #
# Notes for Authors for Acta Crystallographica Section E, and has been       #
# peer reviewed under the auspices of the IUCr Commission on Journals.       #
#                                                                            #
# Full details of the Crystallographic Information File format               #
# are given in the paper "The Crystallographic Information File (CIF):       #
# a New Standard Archive File for Crystallography" by S. R. Hall, F. H.      #
# Allen and I. D. Brown [Acta Cryst. (1991), A47, 655-685].                  #
#                                                                            #
# The current version of the core CIF dictionary is obtainable from          #
# ftp://ftp.iucr.org/pub/cif_core.dic.                                       #
#                                                                            #
# Software is freely available for graphical display of the structure(s)     #
# in this CIF. For information consult the CIF software page                 #
# http://www.iucr.org/resources/cif/software.                                #
#                                                                            #
# This file may be used for bona fide research purposes within the           #
# scientific community so long as proper attribution is given to the journal # 
# article from which it was obtained.                                        #
#                                                                            #
##############################################################################
data_global
_audit_creation_method     'form.cif (version 2.0)'
_journal_data_validation_number     ?
_journal_date_recd_electronic     2018-02-21
_journal_date_accepted     2018-04-10
_journal_name_full     'Acta Crystallographica, Section E'
_journal_year     2018
_journal_volume     74
_journal_issue      5
_journal_page_first     0
_journal_page_last     0
_journal_paper_category     GO
_journal_paper_doi     10.1107/S2056989018005583
_journal_coeditor_code     ZS2399
_publ_contact_author_name     'Kasthuri Balasubramani'
_publ_contact_author_address
;
      Department of Chemistry
      Government Arts College (Autonomous)
      Thanthonimalai, Karur, Tamil Nadu
      India
;
_publ_contact_author_email     'manavaibala@gmail.com'
_publ_contact_author_fax     ?
_publ_contact_author_phone     ?
data_I
_database_code_depnum_ccdc_archive 'CCDC 1835970'
_audit_creation_method     'SHELXL-2017/1'
_chemical_name_systematic     ?
_chemical_name_common
;
2-Amino-4-methoxy-6-methylpyrimidinium 4-chlorobenzoate
;
_chemical_formula_moiety     'C6 H10 N3 O +, C7 H4 Cl O2 -'
_chemical_formula_sum     'C13 H14 Cl N3 O3'
_chemical_formula_iupac     'C6 H10 N3 O +, C7 H4 Cl O2 -'
_chemical_formula_weight     295.72
_chemical_melting_point     ?
_shelx_space_group_comment
;
The symmetry employed for this shelxl refinement is uniquely defined
by the following loop, which should always be used as a source of
symmetry information in preference to the above space-group names.
They are only intended as comments.
;
_space_group_crystal_system     monoclinic
_space_group_name_H-M_alt     'P 21/c'
_space_group_name_Hall     '-P 2ybc'
loop_
    _space_group_symop_operation_xyz
    'x, y, z'
    '-x, y+1/2, -z+1/2'
    '-x, -y, -z'
    'x, -y-1/2, z-1/2'
_cell_length_a     10.1148(8)
_cell_length_b     11.2236(8)
_cell_length_c     14.5790(10)
_cell_angle_alpha     90
_cell_angle_beta     120.940(5)
_cell_angle_gamma     90
_cell_volume     1419.57(19)
_cell_formula_units_Z     4
_cell_measurement_reflns_used     3319
_cell_measurement_theta_min     4.695
_cell_measurement_theta_max     53.093
_cell_measurement_temperature     296(2)
_exptl_crystal_description     Block
_exptl_crystal_colour     Colorless
_exptl_crystal_size_max     0.35
_exptl_crystal_size_mid     0.30
_exptl_crystal_size_min     0.20
_exptl_crystal_density_diffrn     1.384
_exptl_crystal_density_meas     ?
_exptl_crystal_density_method     'not measured'
_exptl_crystal_F_000     616
_exptl_absorpt_coefficient_mu     0.280
_exptl_absorpt_correction_type     multi-scan
_exptl_absorpt_process_details
;
(SADABS; Bruker, 2004)
;
_shelx_estimated_absorpt_T_min     ?
_shelx_estimated_absorpt_T_max     ?
_exptl_absorpt_correction_T_min     0.9085
_exptl_absorpt_correction_T_max     0.9462
_diffrn_ambient_temperature     296(2)
_diffrn_radiation_type     MoK\a
_diffrn_radiation_wavelength     0.71073
_diffrn_measurement_device_type     'Bruker Kappa APEXII CCD'
_diffrn_measurement_method     '\w and \f scan'
_diffrn_detector_area_resol_mean     ?
_diffrn_reflns_number     10962
_diffrn_reflns_av_R_equivalents     0.0236
_diffrn_reflns_theta_min     2.743
_diffrn_reflns_theta_max     28.368
_diffrn_reflns_theta_full     25.242
_diffrn_measured_fraction_theta_max     0.964
_diffrn_measured_fraction_theta_full     0.995
_diffrn_reflns_limit_h_min     -13
_diffrn_reflns_limit_h_max     12
_diffrn_reflns_limit_k_min     -14
_diffrn_reflns_limit_k_max     14
_diffrn_reflns_limit_l_min     -15
_diffrn_reflns_limit_l_max     18
_refine_special_details
;
 Refinement of F^2^ against ALL reflections.  The weighted R-factor wR and
 goodness of fit S are based on F^2^, conventional R-factors R are based
 on F, with F set to zero for negative F^2^. The threshold expression of
 F^2^ > 2sigma(F^2^) is used only for calculating R-factors(gt) etc. and is
 not relevant to the choice of reflections for refinement.  R-factors based
 on F^2^ are statistically about twice as large as those based on F, and R-
 factors based on ALL data will be even larger.
;
_reflns_number_total     3423
_reflns_number_gt     2125
_reflns_threshold_expression     'I > 2\s(I)'
_refine_ls_structure_factor_coef     Fsqd
_refine_ls_matrix_type     full
_refine_ls_R_factor_all     0.0801
_refine_ls_R_factor_gt     0.0466
_refine_ls_wR_factor_gt     0.1283
_refine_ls_wR_factor_ref     0.1516
_refine_ls_goodness_of_fit_ref     0.994
_refine_ls_restrained_S_all     0.994
_refine_ls_number_reflns     3423
_refine_ls_number_parameters     188
_refine_ls_number_restraints     0
_refine_ls_hydrogen_treatment     mixed
_refine_ls_weighting_scheme     calc
_refine_ls_weighting_details
              'w=1/[\s^2^(Fo^2^)+(0.0728P)^2^+0.3240P] where P=(Fo^2^+2Fc^2^)/3'
_atom_sites_solution_hydrogens     mixed
_atom_sites_solution_primary     direct
_atom_sites_solution_secondary     difmap
_refine_ls_shift/su_max     0.003
_refine_ls_shift/su_mean     0.000
_refine_diff_density_max     0.258
_refine_diff_density_min     -0.345
_refine_ls_extinction_method
;
SHELXL2017 (Sheldrick, 2015)
;
_refine_ls_extinction_coef     0.020(3)
_refine_ls_extinction_expression
                                  'Fc^*^=kFc[1+0.001xFc^2^\l^3^/sin(2\q)]^-1/4^'
loop_
    _atom_type_symbol
    _atom_type_description
    _atom_type_scat_dispersion_real
    _atom_type_scat_dispersion_imag
    _atom_type_scat_source
    'C' 'C' 0.0033 0.0016
                         'International Tables Vol C Tables 4.2.6.8 and 6.1.1.4'
    'H' 'H' 0.0000 0.0000
                         'International Tables Vol C Tables 4.2.6.8 and 6.1.1.4'
    'Cl' 'Cl' 0.1484 0.1585
                         'International Tables Vol C Tables 4.2.6.8 and 6.1.1.4'
    'N' 'N' 0.0061 0.0033
                         'International Tables Vol C Tables 4.2.6.8 and 6.1.1.4'
    'O' 'O' 0.0106 0.0060
                         'International Tables Vol C Tables 4.2.6.8 and 6.1.1.4'
_computing_data_collection
;
APEX2 (Bruker, 2004)
;
_computing_cell_refinement
;
APEX2 and SAINT (Bruker, 2004)
;
_computing_data_reduction
;
SAINT and XPREP (Bruker, 2004)
;
_computing_structure_solution
;
SIR92 (Altomare <i>et al.</i>, 1999)
;
_computing_structure_refinement
;
SHELXL2017 (Sheldrick, 2015)
;
_computing_molecular_graphics
;
ORTEP-3 (Farrugia, 2012) and Mercury (Macrae <i>et al.</i>,
2008)
;
_computing_publication_material
;
SHELXL2017 (Sheldrick, 2015)
;
loop_
    _atom_site_type_symbol
    _atom_site_label
    _atom_site_fract_x
    _atom_site_fract_y
    _atom_site_fract_z
    _atom_site_U_iso_or_equiv
    _atom_site_adp_type
    _atom_site_calc_flag
    _atom_site_occupancy
    _atom_site_disorder_assembly
    _atom_site_disorder_group
    O O3 1.08061(18) 0.73298(18) 0.57812(14) 0.0840(5) Uani d 1 . .
    N N1 0.62562(18) 0.71035(13) 0.45066(13) 0.0513(4) Uani d 1 . .
    N N2 0.61625(18) 0.91121(14) 0.47011(15) 0.0649(5) Uani d 1 . .
    H H1N 0.659761 0.979882 0.489408 0.078 Uiso d 1 . .
    H H2N 0.518251 0.904882 0.442578 0.078 Uiso d 1 . .
    N N3 0.85256(18) 0.82711(15) 0.52563(13) 0.0555(4) Uani d 1 . .
    C C8 1.1555(3) 0.8473(3) 0.6048(2) 0.0926(9) Uani d 1 . .
    H H8A 1.258389 0.838988 0.618161 0.139 Uiso calc 1 . .
    H H8B 1.159254 0.877851 0.667577 0.139 Uiso calc 1 . .
    H H8C 1.098704 0.901435 0.546305 0.139 Uiso calc 1 . .
    C C9 0.9288(2) 0.7287(2) 0.53678(16) 0.0616(6) Uani d 1 . .
    C C10 0.8601(3) 0.6168(2) 0.50699(19) 0.0703(6) Uani d 1 . .
    H H10 0.919348 0.548952 0.518504 0.084 Uiso calc 1 . .
    C C11 0.7049(3) 0.60891(17) 0.46085(17) 0.0595(5) Uani d 1 . .
    C C12 0.6128(3) 0.49752(19) 0.4188(2) 0.0872(8) Uani d 1 . .
    H H12A 0.531726 0.509732 0.346014 0.131 Uiso calc 1 . .
    H H12B 0.568913 0.477063 0.461457 0.131 Uiso calc 1 . .
    H H12C 0.678410 0.433995 0.421663 0.131 Uiso calc 1 . .
    C C13 0.6995(2) 0.81598(16) 0.48261(15) 0.0489(4) Uani d 1 . .
    Cl Cl1 -0.42873(6) 0.70123(7) 0.18780(6) 0.0859(3) Uani d 1 . .
    O O1 0.30336(15) 0.87707(12) 0.40502(13) 0.0710(5) Uani d 1 . .
    O O2 0.32766(15) 0.68727(12) 0.37489(12) 0.0648(4) Uani d 1 . .
    C C1 0.2501(2) 0.77506(16) 0.37387(15) 0.0506(5) Uani d 1 . .
    C C2 0.0808(2) 0.75559(16) 0.33048(14) 0.0455(4) Uani d 1 . .
    C C3 0.0178(2) 0.64290(17) 0.30515(16) 0.0532(5) Uani d 1 . .
    H H3 0.081505 0.577740 0.317181 0.064 Uiso calc 1 . .
    C C4 -0.1384(2) 0.62496(19) 0.26221(16) 0.0591(5) Uani d 1 . .
    H H4 -0.179743 0.548535 0.245653 0.071 Uiso calc 1 . .
    C C5 -0.2314(2) 0.72173(19) 0.24443(16) 0.0552(5) Uani d 1 . .
    C C6 -0.1725(2) 0.83473(19) 0.26959(17) 0.0615(5) Uani d 1 . .
    H H6 -0.237007 0.899426 0.257249 0.074 Uiso calc 1 . .
    C C7 -0.0160(2) 0.85154(17) 0.31355(16) 0.0559(5) Uani d 1 . .
    H H7 0.025012 0.927932 0.332014 0.067 Uiso calc 1 . .
    H H1N1 0.508(3) 0.700(2) 0.418(2) 0.089(8) Uiso d 1 . .
loop_
    _atom_site_aniso_label
    _atom_site_aniso_U_11
    _atom_site_aniso_U_22
    _atom_site_aniso_U_33
    _atom_site_aniso_U_12
    _atom_site_aniso_U_13
    _atom_site_aniso_U_23
    O3 0.0495(9) 0.1165(14) 0.0927(12) 0.0275(9) 0.0414(9) 0.0152(11)
    N1 0.0479(9) 0.0476(9) 0.0551(9) 0.0080(7) 0.0242(8) -0.0032(7)
    N2 0.0389(8) 0.0483(9) 0.0946(13) 0.0010(7) 0.0251(8) -0.0125(8)
    N3 0.0411(9) 0.0722(11) 0.0533(10) 0.0081(7) 0.0243(7) -0.0019(8)
    C8 0.0457(13) 0.140(3) 0.0899(19) 0.0033(14) 0.0337(13) 0.0031(17)
    C9 0.0507(12) 0.0858(15) 0.0564(13) 0.0194(10) 0.0333(10) 0.0100(11)
    C10 0.0728(15) 0.0697(14) 0.0839(16) 0.0340(12) 0.0514(13) 0.0182(12)
    C11 0.0738(14) 0.0508(11) 0.0653(13) 0.0173(9) 0.0439(11) 0.0081(9)
    C12 0.112(2) 0.0478(12) 0.121(2) 0.0116(12) 0.0732(18) 0.0017(13)
    C13 0.0406(9) 0.0533(10) 0.0497(11) 0.0050(8) 0.0210(8) -0.0029(8)
    Cl1 0.0454(3) 0.1120(6) 0.0929(5) -0.0142(3) 0.0302(3) -0.0069(4)
    O1 0.0424(7) 0.0458(8) 0.1021(12) -0.0028(6) 0.0210(7) -0.0149(7)
    O2 0.0454(8) 0.0481(7) 0.0872(11) 0.0023(6) 0.0242(7) -0.0098(7)
    C1 0.0404(9) 0.0449(10) 0.0527(11) 0.0003(7) 0.0141(8) -0.0010(8)
    C2 0.0406(9) 0.0447(9) 0.0424(10) 0.0005(7) 0.0149(8) 0.0012(7)
    C3 0.0495(11) 0.0465(10) 0.0573(11) -0.0031(8) 0.0230(9) -0.0053(8)
    C4 0.0549(12) 0.0578(12) 0.0623(13) -0.0144(9) 0.0285(10) -0.0095(10)
    C5 0.0416(10) 0.0722(13) 0.0468(11) -0.0074(9) 0.0191(8) -0.0020(9)
    C6 0.0429(10) 0.0607(12) 0.0702(14) 0.0087(9) 0.0215(10) 0.0076(10)
    C7 0.0442(10) 0.0459(10) 0.0643(12) 0.0007(8) 0.0184(9) 0.0034(9)
_geom_special_details
;
 All esds (except the esd in the dihedral angle between two l.s. planes)
 are estimated using the full covariance matrix.  The cell esds are taken
 into account individually in the estimation of esds in distances, angles
 and torsion angles; correlations between esds in cell parameters are only
 used when they are defined by crystal symmetry.  An approximate (isotropic)
 treatment of cell esds is used for estimating esds involving l.s. planes.
;
loop_
    _geom_bond_atom_site_label_1
    _geom_bond_atom_site_label_2
    _geom_bond_site_symmetry_2
    _geom_bond_distance
    _geom_bond_publ_flag
    O3 C9 . 1.331(2) ?
    O3 C8 . 1.438(4) ?
    N1 C13 . 1.350(2) ?
    N1 C11 . 1.356(2) ?
    N1 H1N1 . 1.03(3) ?
    N2 C13 . 1.314(2) ?
    N2 H1N . 0.8600 ?
    N2 H2N . 0.8600 ?
    N3 C9 . 1.308(3) ?
    N3 C13 . 1.344(2) ?
    C8 H8A . 0.9600 ?
    C8 H8B . 0.9600 ?
    C8 H8C . 0.9600 ?
    C9 C10 . 1.392(3) ?
    C10 C11 . 1.356(3) ?
    C10 H10 . 0.9300 ?
    C11 C12 . 1.490(3) ?
    C12 H12A . 0.9600 ?
    C12 H12B . 0.9600 ?
    C12 H12C . 0.9600 ?
    Cl1 C5 . 1.7385(19) ?
    O1 C1 . 1.247(2) ?
    O2 C1 . 1.255(2) ?
    C1 C2 . 1.506(2) ?
    C2 C3 . 1.379(3) ?
    C2 C7 . 1.389(3) ?
    C3 C4 . 1.383(3) ?
    C3 H3 . 0.9300 ?
    C4 C5 . 1.372(3) ?
    C4 H4 . 0.9300 ?
    C5 C6 . 1.369(3) ?
    C6 C7 . 1.381(3) ?
    C6 H6 . 0.9300 ?
    C7 H7 . 0.9300 ?
loop_
    _geom_angle_atom_site_label_1
    _geom_angle_atom_site_label_2
    _geom_angle_atom_site_label_3
    _geom_angle_site_symmetry_1
    _geom_angle_site_symmetry_3
    _geom_angle
    _geom_angle_publ_flag
    C9 O3 C8 . . 118.61(18) ?
    C13 N1 C11 . . 120.53(17) ?
    C13 N1 H1N1 . . 124.1(13) ?
    C11 N1 H1N1 . . 115.4(13) ?
    C13 N2 H1N . . 120.0 ?
    C13 N2 H2N . . 120.0 ?
    H1N N2 H2N . . 120.0 ?
    C9 N3 C13 . . 116.32(18) ?
    O3 C8 H8A . . 109.5 ?
    O3 C8 H8B . . 109.5 ?
    H8A C8 H8B . . 109.5 ?
    O3 C8 H8C . . 109.5 ?
    H8A C8 H8C . . 109.5 ?
    H8B C8 H8C . . 109.5 ?
    N3 C9 O3 . . 119.7(2) ?
    N3 C9 C10 . . 123.68(19) ?
    O3 C9 C10 . . 116.64(19) ?
    C11 C10 C9 . . 118.62(18) ?
    C11 C10 H10 . . 120.7 ?
    C9 C10 H10 . . 120.7 ?
    C10 C11 N1 . . 117.9(2) ?
    C10 C11 C12 . . 125.36(19) ?
    N1 C11 C12 . . 116.74(19) ?
    C11 C12 H12A . . 109.5 ?
    C11 C12 H12B . . 109.5 ?
    H12A C12 H12B . . 109.5 ?
    C11 C12 H12C . . 109.5 ?
    H12A C12 H12C . . 109.5 ?
    H12B C12 H12C . . 109.5 ?
    N2 C13 N3 . . 119.43(17) ?
    N2 C13 N1 . . 117.68(16) ?
    N3 C13 N1 . . 122.89(16) ?
    O1 C1 O2 . . 124.51(17) ?
    O1 C1 C2 . . 118.10(16) ?
    O2 C1 C2 . . 117.39(16) ?
    C3 C2 C7 . . 118.48(17) ?
    C3 C2 C1 . . 121.00(16) ?
    C7 C2 C1 . . 120.51(16) ?
    C2 C3 C4 . . 121.22(18) ?
    C2 C3 H3 . . 119.4 ?
    C4 C3 H3 . . 119.4 ?
    C5 C4 C3 . . 118.90(18) ?
    C5 C4 H4 . . 120.5 ?
    C3 C4 H4 . . 120.5 ?
    C6 C5 C4 . . 121.40(18) ?
    C6 C5 Cl1 . . 119.04(16) ?
    C4 C5 Cl1 . . 119.55(16) ?
    C5 C6 C7 . . 119.23(18) ?
    C5 C6 H6 . . 120.4 ?
    C7 C6 H6 . . 120.4 ?
    C6 C7 C2 . . 120.74(18) ?
    C6 C7 H7 . . 119.6 ?
    C2 C7 H7 . . 119.6 ?
loop_
    _geom_torsion_atom_site_label_1
    _geom_torsion_atom_site_label_2
    _geom_torsion_atom_site_label_3
    _geom_torsion_atom_site_label_4
    _geom_torsion_site_symmetry_1
    _geom_torsion_site_symmetry_2
    _geom_torsion_site_symmetry_3
    _geom_torsion_site_symmetry_4
    _geom_torsion
    _geom_torsion_publ_flag
    O1 C1 C2 C3 . . . . -173.20(19) no
    O1 C1 C2 C7 . . . . 7.8(3) no
    O2 C1 C2 C3 . . . . 7.7(3) no
    O2 C1 C2 C7 . . . . -171.35(18) no
    C1 C2 C3 C4 . . . . -177.99(18) no
    C7 C2 C3 C4 . . . . 1.0(3) no
    C1 C2 C7 C6 . . . . 177.29(19) no
    C3 C2 C7 C6 . . . . -1.8(3) no
    C2 C3 C4 C5 . . . . 0.3(3) no
    C8 O3 C9 C10 . . . . 176.7(2) no
    C8 O3 C9 N3 . . . . -2.9(3) no
    C3 C4 C5 C6 . . . . -0.9(3) no
    C3 C4 C5 Cl1 . . . . 178.62(16) no
    Cl1 C5 C6 C7 . . . . -179.32(16) no
    C4 C5 C6 C7 . . . . 0.2(3) no
    C5 C6 C7 C2 . . . . 1.2(3) no
    C13 N1 C11 C10 . . . . 2.1(3) no
    C13 N1 C11 C12 . . . . -177.2(2) no
    C11 N1 C13 N2 . . . . 179.63(19) no
    C11 N1 C13 N3 . . . . -0.1(3) no
    C13 N3 C9 O3 . . . . 179.53(18) no
    C13 N3 C9 C10 . . . . -0.1(3) no
    C9 N3 C13 N1 . . . . -0.9(3) no
    C9 N3 C13 N2 . . . . 179.37(19) no
    O3 C9 C10 C11 . . . . -177.6(2) no
    N3 C9 C10 C11 . . . . 2.0(4) no
    C9 C10 C11 N1 . . . . -2.9(3) no
    C9 C10 C11 C12 . . . . 176.3(2) no
loop_
    _geom_hbond_atom_site_label_D
    _geom_hbond_atom_site_label_H
    _geom_hbond_atom_site_label_A
    _geom_hbond_site_symmetry_A
    _geom_hbond_distance_DH
    _geom_hbond_distance_HA
    _geom_hbond_distance_DA
    _geom_hbond_angle_DHA
    _geom_hbond_publ_flag
    N1 H1N1 O2 . 1.04(3) 1.60(3) 2.636(3) 176(2) yes
    N2 H1N O1 3_676 0.86 2.12 2.846(2) 142 yes
    N2 H2N O1 . 0.86 1.97 2.824(3) 169 yes
    C8 H8A Cl1 4_776 0.96 2.82 3.770(3) 171 yes
_shelx_hkl_file
;
   0   0  -1   -0.05    0.00
   0   0   1   -0.05    0.00
   0   0  -2   28.57    0.68
   0   0   2   35.50    0.68
   0   0  -3   -0.02    0.02
   0   0   3    0.00    0.01
   0   0  -4   35.55    0.78
   0   0   4   36.33    0.79
   0   0  -5    0.01    0.03
   0   0   5   -0.01    0.02
   0   0   5   -0.01    0.01
   0   0  -6    1.30    0.08
   0   0   6    1.41    0.09
   0   0  -7   -0.04    0.03
   0   0   7   -0.04    0.03
   0   0  -8    1.81    0.12
   0   0  -9   -0.02    0.05
   0   0 -10    0.23    0.07
   0   0 -11    0.00    0.06
   0   0 -12    0.10    0.07
   0   0 -13   -0.02    0.07
   0   0 -14    2.61    0.19
   0   0 -15    0.03    0.07
   0   0 -15   -0.12    0.07
   0   0 -16    0.10    0.10
   0   0 -16    0.00    0.08
   1  -1 -16    0.03    0.08
   1  -1 -15    0.47    0.11
   1  -1 -15    0.54    0.11
   1  -1 -14   -0.09    0.06
   1  -1 -13    0.48    0.09
   1  -1 -12    0.65    0.10
   1  -1 -11   11.21    0.36
   1  -1 -10    0.53    0.08
   1  -1  -9    2.91    0.14
  -1   1   8    0.02    0.04
   1  -1  -8    0.01    0.04
  -1   1   7   11.33    0.32
   1  -1  -7   11.43    0.31
  -1   1   6    1.65    0.06
  -1   1   6    1.66    0.09
   1  -1  -6    1.74    0.09
  -1   1   5    0.20    0.02
  -1   1   5    0.17    0.03
   1  -1  -5    0.21    0.03
  -1   1   4    0.56    0.04
  -1   1   4    0.52    0.04
   1  -1  -4    0.52    0.04
   1  -1  -4    0.50    0.04
  -1   1   3    0.09    0.02
  -1   1   3    0.08    0.02
   1  -1  -3    0.09    0.02
   1  -1  -3    0.16    0.02
  -1   1   2    4.22    0.12
  -1   1   2    4.52    0.11
   1  -1  -2    4.36    0.12
   1  -1  -2    4.26    0.11
   1  -1  -1   42.79    0.94
   1  -1  -1   41.49    0.96
   1  -1   0    6.67    0.17
  -1   1  -1    1.62    0.05
  -1   1  -1    1.48    0.05
  -1   1  -2   15.45    0.35
   1  -1   2   15.49    0.35
  -1   1  -3 1000.00   20.46
   1  -1   3  983.60   20.40
  -1   1  -4   52.89    1.15
   1  -1   4   53.52    1.15
  -1   1  -5    0.90    0.08
   1  -1   5    0.92    0.07
  -1   1  -6    0.05    0.04
   1  -1   6    0.00    0.01
   1  -1   6   -0.01    0.03
  -1   1  -7    1.18    0.10
  -1   1  -8    0.00    0.05
  -1   1  -9    1.44    0.12
  -1   1 -10   -0.05    0.05
  -1   1 -11    0.29    0.08
  -1   1 -12   -0.08    0.06
  -1   1 -13    0.28    0.09
  -1   1 -14   -0.06    0.08
  -1   1 -15    0.03    0.09
  -1   1 -16    0.06    0.10
   2  -2 -16    0.05    0.09
   2  -2 -15   -0.03    0.07
   2  -2 -14   -0.05    0.06
   2  -2 -14    0.05    0.07
   2  -2 -13    0.88    0.11
   2  -2 -13    0.71    0.11
   2  -2 -12    1.60    0.13
   2  -2 -11    0.11    0.06
   2  -2 -10    1.36    0.11
  -2   2   9    1.64    0.12
   2  -2  -9    1.76    0.11
  -2   2   8    8.05    0.26
   2  -2  -8    8.33    0.24
  -2   2   7    1.37    0.09
   2  -2  -7    1.23    0.08
  -2   2   6    2.87    0.12
   2  -2  -6    2.85    0.12
   2  -2  -6    2.79    0.11
  -2   2   5    6.94    0.21
  -2   2   5    7.10    0.20
   2  -2  -5    7.25    0.22
   2  -2  -5    7.16    0.19
  -2   2   4   35.53    0.85
  -2   2   4   36.78    0.78
   2  -2  -4   35.49    0.86
   2  -2  -4   36.12    0.76
  -2   2   3   29.15    0.62
  -2   2   3   29.27    0.70
   2  -2  -3   29.71    0.61
   2  -2  -3   28.80    0.69
   2  -2  -3   28.68    0.70
  -2   2   2    0.18    0.02
  -2   2   2    0.15    0.03
   2  -2  -2    0.21    0.03
   2  -2  -2    0.20    0.03
   2  -2  -2    0.23    0.02
  -2   2   1    5.51    0.13
   2  -2  -1    5.50    0.17
   2  -2  -1    5.44    0.16
   2  -2  -1    5.49    0.13
  -2   2   0   39.52    0.89
  -2   2   0   39.03    0.82
   2  -2   0   38.52    0.89
   2  -2   0   39.17    0.92
  -2   2  -1    0.45    0.03
  -2   2  -1    0.42    0.03
  -2   2  -1    0.41    0.04
   2  -2   1    0.42    0.03
   2  -2   1    0.45    0.04
   2  -2   1    0.44    0.03
  -2   2  -2    3.31    0.12
  -2   2  -2    3.30    0.10
   2  -2   2    3.49    0.11
   2  -2   2    3.13    0.11
  -2   2  -3   19.66    0.47
   2  -2   3   19.61    0.46
   2  -2   3   19.22    0.48
  -2   2  -4    0.33    0.05
   2  -2   4    0.41    0.05
   2  -2   4    0.32    0.04
  -2   2  -5   11.09    0.32
   2  -2   5   11.40    0.30
   2  -2   5   11.50    0.32
  -2   2  -6   97.39    2.12
   2  -2   6  100.74    2.24
  -2   2  -7   13.90    0.41
   2  -2   7   14.21    0.36
  -2   2  -8    0.08    0.06
   2  -2   8    0.13    0.03
  -2   2  -9    0.13    0.07
   2  -2   9    0.04    0.02
  -2   2 -10    0.12    0.07
  -2   2 -11    0.01    0.07
  -2   2 -12    0.25    0.10
  -2   2 -13    0.01    0.08
  -2   2 -14    0.11    0.09
  -2   2 -15   -0.01    0.10
   3  -3 -16    0.26    0.10
   3  -3 -15    2.25    0.21
   3  -3 -14    0.63    0.12
   3  -3 -13    0.14    0.08
   3  -3 -12    0.52    0.10
   3  -3 -12    0.52    0.08
   3  -3 -11    0.64    0.08
   3  -3 -11    0.82    0.11
   3  -3 -10    3.88    0.15
   3  -3 -10    3.89    0.20
  -3   3   9    1.65    0.11
   3  -3  -9    1.49    0.13
   3  -3  -9    1.45    0.09
  -3   3   8    0.00    0.04
   3  -3  -8    0.03    0.03
   3  -3  -8    0.00    0.04
  -3   3   7    3.81    0.15
   3  -3  -7    3.74    0.12
   3  -3  -7    4.13    0.18
   3  -3  -7    3.51    0.16
  -3   3   6    0.02    0.03
   3  -3  -6    0.05    0.02
   3  -3  -6   -0.01    0.03
   3  -3  -6    0.01    0.03
  -3   3   5    2.70    0.10
   3  -3  -5    2.69    0.13
   3  -3  -5    2.60    0.08
   3  -3  -5    2.52    0.13
  -3   3   4    0.64    0.05
   3  -3  -4    0.61    0.07
   3  -3  -4    0.65    0.03
   3  -3  -4    0.54    0.06
  -3   3   3    0.66    0.04
   3  -3  -3    0.63    0.06
   3  -3  -3    0.63    0.07
  -3   3   2   28.13    0.60
   3  -3  -2   28.21    0.68
   3  -3  -2   27.48    0.70
  -3   3   1    0.33    0.03
   3  -3  -1    0.28    0.04
   3  -3  -1    0.34    0.05
  -3   3   0   24.48    0.54
  -3   3   0   23.94    0.53
   3  -3   0   24.49    0.61
   3  -3   0   23.81    0.58
  -3   3  -1    0.13    0.03
  -3   3  -1    0.10    0.02
   3  -3   1    0.11    0.03
   3  -3   1    0.13    0.03
  -3   3  -2    0.02    0.03
  -3   3  -2    0.06    0.02
   3  -3   2    0.03    0.03
   3  -3   2    0.02    0.02
  -3   3  -3   12.08    0.33
  -3   3  -3   12.16    0.31
   3  -3   3   12.01    0.34
   3  -3   3   11.78    0.31
  -3   3  -4   11.03    0.32
  -3   3  -4   11.23    0.31
   3  -3   4   11.84    0.32
   3  -3   4   11.03    0.32
  -3   3  -5    2.49    0.14
  -3   3  -5    2.74    0.13
   3  -3   5    2.77    0.13
  -3   3  -6    0.42    0.08
   3  -3   6    0.33    0.05
  -3   3  -7    0.03    0.05
   3  -3   7    0.07    0.03
  -3   3  -8    1.46    0.14
   3  -3   8    1.65    0.10
  -3   3  -9    2.33    0.18
   3  -3   9    2.65    0.13
  -3   3 -10    0.88    0.13
   3  -3  10    0.91    0.08
  -3   3 -11    0.11    0.09
  -3   3 -12    0.04    0.08
  -3   3 -13    0.06    0.10
  -3   3 -14    0.09    0.11
  -3   3 -15    0.16    0.11
   4  -4 -16   -0.05    0.10
   4  -4 -15    0.19    0.11
   4  -4 -14    0.01    0.08
   4  -4 -13    0.76    0.13
   4  -4 -12   13.53    0.48
   4  -4 -11    4.06    0.23
   4  -4 -10    0.00    0.03
   4  -4 -10    0.06    0.07
  -4   4   9    5.68    0.22
   4  -4  -9    5.58    0.23
   4  -4  -9    5.44    0.16
   4  -4  -9    5.57    0.16
   4  -4  -9    5.37    0.25
  -4   4   8    2.27    0.13
   4  -4  -8    2.29    0.15
   4  -4  -8    2.09    0.08
   4  -4  -8    2.04    0.08
   4  -4  -8    2.05    0.15
  -4   4   7   18.07    0.45
   4  -4  -7   17.34    0.38
   4  -4  -7   17.61    0.51
   4  -4  -7   17.35    0.51
  -4   4   6    4.71    0.16
   4  -4  -6    4.70    0.20
   4  -4  -6    4.64    0.20
   4  -4  -6    4.58    0.11
  -4   4   5    6.08    0.18
   4  -4  -5    6.34    0.24
   4  -4  -5    6.00    0.23
  -4   4   4    0.05    0.02
   4  -4  -4    0.04    0.04
   4  -4  -4    0.03    0.04
  -4   4   3   -0.01    0.02
   4  -4  -3    0.02    0.04
   4  -4  -3   -0.03    0.03
  -4   4   2    5.04    0.15
   4  -4  -2    5.04    0.20
   4  -4  -2    4.95    0.19
  -4   4   1    5.37    0.16
   4  -4  -1    5.29    0.19
   4  -4  -1    5.40    0.21
  -4   4   0    9.98    0.27
  -4   4   0    9.72    0.25
   4  -4   0    9.66    0.29
   4  -4   0    9.60    0.31
  -4   4  -1   32.61    0.74
  -4   4  -1   32.99    0.73
   4  -4   1   32.21    0.82
   4  -4   1   31.85    0.78
  -4   4  -2    1.92    0.11
  -4   4  -2    1.97    0.10
   4  -4   2    1.97    0.10
   4  -4   2    1.91    0.12
  -4   4  -3    1.37    0.10
  -4   4  -3    1.52    0.09
   4  -4   3    1.57    0.09
   4  -4   3    1.64    0.12
  -4   4  -4    1.21    0.09
  -4   4  -4    1.38    0.11
   4  -4   4    1.45    0.11
  -4   4  -5    0.03    0.05
   4  -4   5    0.05    0.04
  -4   4  -6    1.31    0.12
   4  -4   6    1.29    0.11
  -4   4  -7    4.85    0.23
   4  -4   7    4.73    0.20
  -4   4  -8   -0.08    0.05
   4  -4   8   -0.05    0.04
  -4   4  -9    0.10    0.08
   4  -4   9    0.06    0.04
  -4   4 -10   -0.01    0.07
   4  -4  10    0.00    0.04
  -4   4 -11    0.08    0.09
  -4   4 -12    0.20    0.11
  -4   4 -13    0.06    0.10
  -4   4 -14   -0.09    0.11
   5  -5 -15   -0.03    0.08
   5  -5 -14    0.15    0.09
   5  -5 -13    0.04    0.08
   5  -5 -12    1.09    0.15
   5  -5 -11    0.54    0.11
   5  -5 -10    2.69    0.20
   5  -5  -9   22.44    0.68
   5  -5  -9   23.28    0.67
  -5   5   8   15.90    0.44
   5  -5  -8   15.56    0.51
   5  -5  -8   16.48    0.51
  -5   5   7    0.07    0.05
   5  -5  -7    0.03    0.07
   5  -5  -7   -0.03    0.07
  -5   5   6    8.64    0.26
   5  -5  -6    8.82    0.33
   5  -5  -6    9.00    0.33
  -5   5   5   -0.02    0.03
   5  -5  -5   -0.03    0.05
   5  -5  -5    0.03    0.05
  -5   5   4   23.32    0.55
   5  -5  -4   23.72    0.64
   5  -5  -4   23.60    0.67
  -5   5   3    3.81    0.14
   5  -5  -3    4.25    0.20
   5  -5  -3    3.82    0.18
  -5   5   2    6.09    0.19
   5  -5  -2    5.82    0.25
   5  -5  -2    6.07    0.23
  -5   5   1    0.06    0.04
  -5   5   1   -0.01    0.02
   5  -5  -1    0.11    0.05
   5  -5  -1   -0.01    0.04
  -5   5   0    2.08    0.12
  -5   5   0    2.19    0.10
   5  -5   0    2.17    0.13
   5  -5   0    2.17    0.14
  -5   5  -1    0.53    0.06
  -5   5  -1    0.59    0.07
   5  -5   1    0.43    0.08
   5  -5   1    0.52    0.07
  -5   5  -2    2.11    0.13
  -5   5  -2    1.85    0.11
   5  -5   2    2.08    0.14
   5  -5   2    2.05    0.12
  -5   5  -3    1.11    0.11
  -5   5  -3    1.07    0.10
   5  -5   3    1.00    0.11
  -5   5  -4    3.77    0.19
   5  -5   4    3.82    0.20
  -5   5  -5    1.74    0.14
   5  -5   5    1.87    0.14
  -5   5  -6    1.73    0.15
   5  -5   6    2.04    0.15
  -5   5  -7    0.06    0.07
   5  -5   7    0.01    0.05
  -5   5  -8    0.04    0.07
   5  -5   8    0.01    0.05
  -5   5  -9    0.08    0.07
   5  -5   9    0.09    0.05
  -5   5 -10    0.66    0.13
  -5   5 -11    0.15    0.11
  -5   5 -12    0.20    0.11
   6  -6 -14    0.22    0.11
   6  -6 -13    0.25    0.11
   6  -6 -12    0.03    0.08
   6  -6 -11    0.42    0.11
   6  -6 -10    0.02    0.07
   6  -6 -10    0.04    0.08
   6  -6  -9    3.35    0.23
   6  -6  -9    3.40    0.22
   6  -6  -8    0.45    0.10
   6  -6  -8    0.30    0.09
   6  -6  -7    3.97    0.24
   6  -6  -7    3.74    0.23
   6  -6  -6   12.03    0.44
   6  -6  -6   12.20    0.43
  -6   6   5   13.30    0.37
   6  -6  -5   13.61    0.45
   6  -6  -5   13.92    0.48
  -6   6   4    0.01    0.04
   6  -6  -4   -0.06    0.07
   6  -6  -4   -0.06    0.07
  -6   6   3    8.63    0.26
   6  -6  -3    8.79    0.33
   6  -6  -3    8.92    0.36
  -6   6   2   -0.01    0.03
   6  -6  -2   -0.06    0.06
   6  -6  -2    0.04    0.06
  -6   6   1    3.43    0.14
  -6   6   1    3.15    0.15
   6  -6  -1    3.28    0.20
   6  -6  -1    3.12    0.17
  -6   6   0   -0.01    0.03
  -6   6   0    0.04    0.04
   6  -6   0    0.00    0.04
   6  -6   0    0.00    0.05
  -6   6  -1    0.37    0.06
  -6   6  -1    0.34    0.07
   6  -6   1    0.30    0.08
   6  -6   1    0.30    0.07
  -6   6  -2    0.25    0.06
  -6   6  -2    0.25    0.07
   6  -6   2    0.29    0.08
  -6   6  -3    1.37    0.12
   6  -6   3    1.34    0.14
  -6   6  -4    0.33    0.08
   6  -6   4    0.32    0.08
  -6   6  -5    0.02    0.07
   6  -6   5    0.03    0.05
  -6   6  -6    0.20    0.08
   6  -6   6    0.16    0.07
  -6   6  -7    0.04    0.07
   6  -6   7   -0.06    0.05
  -6   6  -8    0.29    0.10
   6  -6   8    0.19    0.07
  -6   6  -9    0.14    0.10
  -6   6 -10    0.13    0.10
  -6   6 -11    0.11    0.10
   7  -7 -13    0.01    0.10
   7  -7 -12    0.20    0.11
   7  -7 -11    0.25    0.11
   7  -7 -10    0.50    0.12
   7  -7 -10    0.44    0.11
   7  -7  -9    0.46    0.11
   7  -7  -9    0.64    0.13
   7  -7  -8    0.75    0.13
   7  -7  -8    0.61    0.12
   7  -7  -7    0.06    0.07
   7  -7  -7   -0.02    0.06
   7  -7  -6    0.36    0.09
   7  -7  -6    0.30    0.10
   7  -7  -5    1.09    0.14
   7  -7  -5    1.09    0.14
   7  -7  -4   -0.04    0.07
   7  -7  -4   -0.02    0.07
   7  -7  -3    5.17    0.29
   7  -7  -3    5.15    0.26
  -7   7   2    0.85    0.10
   7  -7  -2    0.97    0.13
   7  -7  -2    0.77    0.13
  -7   7   1    0.02    0.06
   7  -7  -1    0.07    0.08
   7  -7  -1    0.03    0.07
  -7   7   0    2.48    0.16
   7  -7   0    2.32    0.20
   7  -7   0    2.46    0.17
  -7   7  -1    0.10    0.06
   7  -7   1    0.03    0.06
   7  -7   1   -0.03    0.07
  -7   7  -2    0.18    0.07
   7  -7   2    0.13    0.08
  -7   7  -3    0.27    0.08
   7  -7   3    0.11    0.08
  -7   7  -4    0.08    0.08
   7  -7   4    0.15    0.08
  -7   7  -5    0.60    0.11
   7  -7   5    0.33    0.10
  -7   7  -6    0.57    0.12
   7  -7   6    0.33    0.10
  -7   7  -7    0.10    0.08
   7  -7   7    0.11    0.08
  -7   7  -8   -0.12    0.08
   7  -7   8   -0.03    0.07
  -7   7  -9    0.06    0.10
   8  -8 -12    0.58    0.15
   8  -8 -11    0.03    0.10
   8  -8 -10    0.12    0.10
   8  -8 -10    0.25    0.11
   8  -8  -9   -0.06    0.08
   8  -8  -9   -0.04    0.08
   8  -8  -8    0.49    0.13
   8  -8  -8    0.78    0.15
   8  -8  -7    0.66    0.13
   8  -8  -7    0.56    0.12
   8  -8  -6    0.66    0.13
   8  -8  -6    0.70    0.14
   8  -8  -5    0.03    0.08
   8  -8  -5    0.09    0.08
   8  -8  -4   -0.04    0.07
   8  -8  -4    0.03    0.07
  -8   8   3    0.03    0.06
   8  -8  -3   -0.07    0.06
   8  -8  -3    0.03    0.08
  -8   8   2    1.20    0.13
   8  -8  -2    1.37    0.17
   8  -8  -2    1.32    0.15
  -8   8   1    0.10    0.07
   8  -8  -1   -0.04    0.07
   8  -8  -1    0.08    0.08
  -8   8   0    0.94    0.12
   8  -8   0    0.94    0.16
   8  -8   0    1.04    0.13
  -8   8  -1    0.19    0.09
   8  -8   1    0.23    0.11
   8  -8   1    0.26    0.08
  -8   8  -2    0.06    0.08
   8  -8   2    0.05    0.09
  -8   8  -3    0.56    0.11
   8  -8   3    0.61    0.14
  -8   8  -4    0.10    0.09
   8  -8   4    0.06    0.10
  -8   8  -5    0.03    0.09
   8  -8   5    0.13    0.09
  -8   8  -6    0.13    0.10
   8  -8   6    0.15    0.09
  -8   8  -7    0.01    0.09
   8  -8   7    0.02    0.09
   9  -9  -9    0.79    0.16
   9  -9  -9    1.09    0.19
   9  -9  -8    0.15    0.12
   9  -9  -8    0.24    0.12
   9  -9  -7    0.17    0.12
   9  -9  -7    0.25    0.11
   9  -9  -6    0.08    0.09
   9  -9  -6    0.05    0.10
  -9   9   5    0.10    0.08
   9  -9  -5   -0.01    0.09
   9  -9  -5    0.09    0.09
  -9   9   4    0.17    0.08
   9  -9  -4    0.11    0.09
   9  -9  -4    0.06    0.08
  -9   9   3    0.37    0.09
   9  -9  -3    0.25    0.11
   9  -9  -3    0.34    0.10
  -9   9   2   -0.10    0.06
   9  -9  -2    0.00    0.08
   9  -9  -2   -0.01    0.08
  -9   9   1    0.30    0.09
   9  -9  -1    0.33    0.10
   9  -9  -1    0.33    0.11
  -9   9   0    0.01    0.07
   9  -9   0   -0.01    0.07
   9  -9   0    0.04    0.08
  -9   9  -1    0.18    0.09
   9  -9   1    0.15    0.10
  -9   9  -2    0.01    0.08
   9  -9   2    0.03    0.09
  -9   9  -3    0.12    0.09
   9  -9   3    0.12    0.09
  -9   9  -4    0.19    0.11
   9  -9   4    0.12    0.10
   9  -9   5   -0.04    0.09
 -10  10   4    0.21    0.09
 -10  10   3    0.04    0.08
 -10  10   2    0.15    0.09
  -9  10  -2   -0.09    0.08
   9 -10   1   -0.06    0.09
  -9  10  -1   -0.01    0.08
   9 -10   0    0.07    0.11
  -9  10   0    0.14    0.09
   9 -10  -1   -0.06    0.09
   9 -10  -1    0.02    0.08
  -9  10   1    0.03    0.08
   9 -10  -2    0.09    0.09
   9 -10  -2   -0.08    0.09
  -9  10   2   -0.06    0.07
   9 -10  -3    0.00    0.09
   9 -10  -3   -0.06    0.08
  -9  10   3    0.03    0.07
   9 -10  -4    0.07    0.11
   9 -10  -4    0.01    0.08
  -9  10   4    0.06    0.08
   9 -10  -5    0.06    0.10
   9 -10  -5    0.08    0.09
  -9  10   5    0.19    0.09
   9 -10  -6    0.25    0.13
   9 -10  -7    0.27    0.13
   8  -9   6   -0.08    0.08
   8  -9   5   -0.14    0.08
  -8   9  -5   -0.06    0.08
   8  -9   4    0.25    0.11
  -8   9  -4    0.16    0.10
   8  -9   3    0.54    0.13
  -8   9  -3    0.48    0.12
   8  -9   2    0.89    0.15
  -8   9  -2    0.75    0.12
   8  -9   1    0.09    0.09
   8  -9   1    0.07    0.07
  -8   9  -1    0.02    0.07
   8  -9   0    0.01    0.07
   8  -9   0   -0.01    0.08
  -8   9   0   -0.12    0.07
   8  -9  -1    0.17    0.08
   8  -9  -1    0.06    0.08
  -8   9   1    0.07    0.07
   8  -9  -2   -0.07    0.06
   8  -9  -2   -0.04    0.07
  -8   9   2   -0.06    0.06
   8  -9  -3   -0.06    0.07
   8  -9  -3    0.02    0.08
  -8   9   3    0.07    0.07
   8  -9  -4   -0.11    0.07
   8  -9  -4   -0.16    0.07
  -8   9   4   -0.04    0.06
   8  -9  -5   -0.08    0.07
   8  -9  -5   -0.10    0.07
   8  -9  -6   -0.02    0.08
   8  -9  -6    0.05    0.08
   8  -9  -7    0.10    0.09
   8  -9  -7    0.10    0.09
   8  -9  -8    0.26    0.11
   8  -9  -8    0.13    0.10
   8  -9  -9   -0.08    0.08
   8  -9  -9    0.04    0.09
   8  -9 -10    0.41    0.14
   8  -9 -10    0.23    0.12
   8  -9 -11    0.15    0.12
  -7   8  -8    0.09    0.09
   7  -8   7   -0.01    0.08
  -7   8  -7    0.05    0.08
   7  -8   6   -0.05    0.07
  -7   8  -6    0.05    0.08
   7  -8   5    0.07    0.08
  -7   8  -5    0.20    0.10
   7  -8   4   -0.03    0.07
  -7   8  -4    0.09    0.08
   7  -8   3    0.21    0.09
  -7   8  -3    0.14    0.07
   7  -8   2    0.90    0.14
  -7   8  -2    0.66    0.11
   7  -8   1    3.69    0.26
   7  -8   1    3.53    0.20
  -7   8  -1    3.71    0.21
   7  -8   0    1.45    0.17
   7  -8   0    1.83    0.16
  -7   8   0    1.87    0.16
   7  -8  -1    2.95    0.20
   7  -8  -1    3.21    0.23
  -7   8   1    3.13    0.19
   7  -8  -2    1.92    0.17
   7  -8  -2    2.03    0.19
  -7   8   2    1.74    0.15
   7  -8  -3    0.03    0.07
   7  -8  -3   -0.02    0.07
  -7   8   3   -0.02    0.06
   7  -8  -4    0.16    0.09
   7  -8  -4    0.04    0.07
   7  -8  -5    0.02    0.07
   7  -8  -5   -0.06    0.06
   7  -8  -6    0.15    0.08
   7  -8  -6    0.16    0.09
   7  -8  -7    0.00    0.07
   7  -8  -7    0.05    0.07
   7  -8  -8    0.29    0.10
   7  -8  -8    0.23    0.10
   7  -8  -9   -0.09    0.07
   7  -8  -9   -0.08    0.07
   7  -8 -10    0.07    0.09
   7  -8 -10    0.02    0.08
   7  -8 -11   -0.15    0.08
   7  -8 -11   -0.06    0.08
   7  -8 -12    0.10    0.10
  -6   7 -10    0.13    0.11
  -6   7  -9    0.23    0.10
   6  -7   8   -0.03    0.06
  -6   7  -8    0.18    0.10
   6  -7   7    0.03    0.06
  -6   7  -7    0.07    0.08
   6  -7   6    0.15    0.07
  -6   7  -6    0.11    0.07
   6  -7   5    0.10    0.07
  -6   7  -5    0.11    0.07
   6  -7   4    0.22    0.07
  -6   7  -4    0.14    0.07
   6  -7   3    0.15    0.07
  -6   7  -3    0.36    0.08
   6  -7   2    0.07    0.05
   6  -7   2    0.06    0.06
  -6   7  -2    0.10    0.06
   6  -7   1   -0.05    0.04
   6  -7   1   -0.02    0.06
  -6   7  -1    0.00    0.05
   6  -7   0    0.03    0.06
   6  -7   0   -0.06    0.05
  -6   7   0   -0.03    0.04
  -6   7   0    0.03    0.04
   6  -7  -1    1.20    0.12
   6  -7  -1    0.98    0.14
  -6   7   1    1.06    0.11
  -6   7   1    1.17    0.10
   6  -7  -2    5.40    0.28
   6  -7  -2    5.32    0.25
  -6   7   2    5.40    0.22
  -6   7   2    5.81    0.21
   6  -7  -3    4.44    0.26
   6  -7  -3    4.15    0.22
  -6   7   3    3.85    0.17
   6  -7  -4    6.34    0.28
   6  -7  -4    6.40    0.30
   6  -7  -5    3.68    0.22
   6  -7  -5    3.86    0.24
   6  -7  -6    0.27    0.10
   6  -7  -6    0.29    0.09
   6  -7  -7    0.20    0.08
   6  -7  -7    0.23    0.09
   6  -7  -8   -0.14    0.06
   6  -7  -8   -0.05    0.06
   6  -7  -9    1.76    0.17
   6  -7  -9    1.66    0.17
   6  -7 -10    1.43    0.18
   6  -7 -10    1.76    0.17
   6  -7 -11    0.06    0.09
   6  -7 -11    0.03    0.08
   6  -7 -12    0.05    0.10
   6  -7 -13    0.07    0.10
   6  -7 -14   -0.11    0.09
  -5   6 -12    0.09    0.11
  -5   6 -11   -0.11    0.08
  -5   6 -10    0.12    0.10
   5  -6   9   -0.01    0.06
  -5   6  -9    0.15    0.09
   5  -6   8    0.07    0.06
  -5   6  -8    0.12    0.08
   5  -6   7    0.47    0.09
  -5   6  -7    0.50    0.10
   5  -6   6    0.15    0.06
  -5   6  -6    0.10    0.07
   5  -6   5    2.68    0.17
  -5   6  -5    2.12    0.16
   5  -6   4    0.58    0.09
  -5   6  -4    0.70    0.09
   5  -6   3    0.07    0.05
  -5   6  -3    0.02    0.05
   5  -6   2    0.82    0.08
   5  -6   2    0.70    0.10
  -5   6  -2    0.87    0.10
  -5   6  -2    0.95    0.09
   5  -6   1    0.13    0.06
   5  -6   1    0.14    0.05
  -5   6  -1    0.15    0.04
  -5   6  -1    0.11    0.05
   5  -6   0    8.20    0.28
   5  -6   0    8.55    0.32
  -5   6   0    8.44    0.26
  -5   6   0    8.68    0.28
   5  -6  -1    0.10    0.06
   5  -6  -1    0.08    0.05
  -5   6   1    0.12    0.04
  -5   6   1    0.10    0.05
   5  -6  -2    1.69    0.14
   5  -6  -2    1.79    0.13
  -5   6   2    1.74    0.10
   5  -6  -3    0.80    0.11
   5  -6  -3    0.75    0.09
  -5   6   3    0.93    0.07
   5  -6  -4    0.20    0.07
   5  -6  -4    0.24    0.07
  -5   6   4    0.27    0.05
   5  -6  -5    3.41    0.20
   5  -6  -5    3.35    0.21
  -5   6   5    3.71    0.15
   5  -6  -6    2.23    0.17
   5  -6  -6    2.28    0.17
  -5   6   6    2.22    0.13
   5  -6  -7    8.47    0.34
   5  -6  -7    8.48    0.34
  -5   6   7    7.83    0.27
   5  -6  -8    0.26    0.09
   5  -6  -8    0.23    0.09
   5  -6  -9    0.77    0.12
   5  -6  -9    0.72    0.11
   5  -6 -10    0.11    0.08
   5  -6 -10    0.08    0.07
   5  -6 -11    0.16    0.09
   5  -6 -12    3.99    0.26
   5  -6 -13    3.55    0.25
   5  -6 -14    0.83    0.15
   5  -6 -15    0.03    0.10
  -4   5 -13    0.04    0.09
  -4   5 -12   -0.02    0.09
  -4   5 -11   -0.04    0.09
   4  -5  10    0.02    0.05
  -4   5 -10   -0.02    0.07
   4  -5   9    0.13    0.05
  -4   5  -9    0.03    0.07
   4  -5   8    0.19    0.06
  -4   5  -8    0.09    0.07
   4  -5   7    0.22    0.06
  -4   5  -7    0.27    0.08
   4  -5   6    0.15    0.05
  -4   5  -6    0.06    0.07
   4  -5   5    0.12    0.05
  -4   5  -5    0.08    0.06
   4  -5   4    6.86    0.26
  -4   5  -4    6.54    0.24
   4  -5   3    5.87    0.23
  -4   5  -3    5.29    0.21
  -4   5  -3    5.55    0.20
   4  -5   2    3.87    0.15
   4  -5   2    3.85    0.18
  -4   5  -2    3.86    0.15
  -4   5  -2    3.74    0.16
   4  -5   1    3.18    0.14
   4  -5   1    2.96    0.16
  -4   5  -1    3.19    0.13
  -4   5  -1    3.15    0.14
   4  -5   0    0.03    0.04
   4  -5   0    0.06    0.04
  -4   5   0    0.03    0.04
  -4   5   0    0.14    0.04
   4  -5  -1   14.75    0.41
   4  -5  -1   15.05    0.45
  -4   5   1   15.08    0.37
   4  -5  -2    4.77    0.19
   4  -5  -2    5.28    0.22
  -4   5   2    4.72    0.16
   4  -5  -3   51.31    1.10
   4  -5  -3   53.78    1.26
   4  -5  -3   53.61    1.30
  -4   5   3   52.47    1.14
   4  -5  -4    0.13    0.05
   4  -5  -4    0.17    0.05
   4  -5  -4    0.11    0.02
  -4   5   4    0.15    0.04
   4  -5  -5    2.24    0.14
   4  -5  -5    2.08    0.14
   4  -5  -5    2.15    0.07
  -4   5   5    1.89    0.10
   4  -5  -6    1.09    0.12
   4  -5  -6    1.10    0.11
   4  -5  -6    1.12    0.05
  -4   5   6    1.17    0.09
   4  -5  -7    0.44    0.04
   4  -5  -7    0.30    0.08
   4  -5  -7    0.51    0.08
  -4   5   7    0.40    0.07
   4  -5  -8    1.46    0.13
   4  -5  -8    1.46    0.14
   4  -5  -8    1.37    0.07
  -4   5   8    1.43    0.12
   4  -5  -9    0.50    0.05
   4  -5  -9    0.41    0.08
   4  -5  -9    0.53    0.10
   4  -5 -10    6.75    0.20
   4  -5 -10    6.91    0.28
   4  -5 -10    6.30    0.30
   4  -5 -11    1.28    0.15
   4  -5 -12    0.18    0.09
   4  -5 -13    0.33    0.11
   4  -5 -14    0.08    0.09
   4  -5 -15    1.30    0.18
  -3   4 -14    0.08    0.11
  -3   4 -13   -0.04    0.08
  -3   4 -12    0.08    0.09
  -3   4 -11    0.01    0.08
   3  -4  10    2.55    0.13
  -3   4 -10    2.77    0.19
   3  -4   9    0.03    0.04
  -3   4  -9   -0.01    0.07
   3  -4   8    0.99    0.09
  -3   4  -8    0.73    0.11
   3  -4   7    0.07    0.04
  -3   4  -7    0.08    0.06
   3  -4   6    0.08    0.04
  -3   4  -6    0.05    0.05
   3  -4   5    1.20    0.09
  -3   4  -5    1.21    0.10
   3  -4   4   10.76    0.33
   3  -4   4   11.06    0.31
  -3   4  -4   10.81    0.31
  -3   4  -4   10.81    0.32
   3  -4   3    3.43    0.15
   3  -4   3    3.81    0.15
  -3   4  -3    3.60    0.14
  -3   4  -3    3.52    0.15
   3  -4   2    0.03    0.03
   3  -4   2    0.04    0.03
   3  -4   2    0.05    0.03
  -3   4  -2    0.04    0.03
  -3   4  -2    0.05    0.03
   3  -4   1   49.22    1.14
   3  -4   1   50.95    1.19
  -3   4  -1   49.83    1.09
  -3   4  -1   48.80    1.07
   3  -4   0   44.97    1.10
   3  -4   0   46.05    1.05
  -3   4   0   45.61    0.98
  -3   4   0   45.44    0.99
   3  -4  -1    5.51    0.20
   3  -4  -1    5.32    0.18
   3  -4  -1    5.36    0.15
  -3   4   1    5.29    0.16
   3  -4  -2    0.32    0.05
   3  -4  -2    0.27    0.05
   3  -4  -2    0.33    0.03
  -3   4   2    0.20    0.03
   3  -4  -3    0.32    0.05
   3  -4  -3    0.32    0.03
   3  -4  -3    0.29    0.05
  -3   4   3    0.25    0.03
   3  -4  -4    4.05    0.12
   3  -4  -4    3.76    0.16
   3  -4  -4    3.98    0.17
  -3   4   4    3.87    0.13
   3  -4  -5    1.51    0.07
   3  -4  -5    1.63    0.11
   3  -4  -5    1.63    0.11
  -3   4   5    1.62    0.09
   3  -4  -6   21.52    0.58
   3  -4  -6   21.54    0.49
  -3   4   6   21.67    0.52
   3  -4  -7    0.57    0.06
   3  -4  -7    0.55    0.07
  -3   4   7    0.52    0.07
   3  -4  -8    2.42    0.14
   3  -4  -8    2.23    0.10
  -3   4   8    2.22    0.13
   3  -4  -9    0.01    0.04
   3  -4  -9    0.04    0.04
   3  -4 -10    0.39    0.06
   3  -4 -11    3.15    0.15
   3  -4 -11    3.29    0.20
   3  -4 -12    0.06    0.09
   3  -4 -12    0.02    0.05
   3  -4 -13    1.46    0.17
   3  -4 -14    0.97    0.15
   3  -4 -15    0.24    0.10
   3  -4 -16    0.10    0.09
  -2   3 -15   -0.03    0.09
  -2   3 -14    0.01    0.09
  -2   3 -13    0.16    0.09
  -2   3 -12    0.74    0.12
  -2   3 -11    0.70    0.12
   2  -3  10    0.57    0.05
  -2   3 -10    0.62    0.11
   2  -3   9    0.46    0.05
  -2   3  -9    0.41    0.09
   2  -3   8    1.03    0.07
  -2   3  -8    0.93    0.11
   2  -3   7   17.59    0.45
  -2   3  -7   16.74    0.47
  -2   3  -6    4.47    0.20
   2  -3   5    6.40    0.22
  -2   3  -5    6.36    0.22
  -2   3  -5    6.40    0.21
   2  -3   4    1.61    0.09
  -2   3  -4    1.74    0.09
  -2   3  -4    1.69    0.07
  -2   3  -4    1.52    0.09
   2  -3   3    1.64    0.09
  -2   3  -3    1.51    0.09
  -2   3  -3    1.70    0.06
  -2   3  -3    1.73    0.08
   2  -3   2    2.46    0.10
   2  -3   2    2.45    0.08
  -2   3  -2    2.44    0.08
  -2   3  -2    2.46    0.10
  -2   3  -2    2.53    0.10
   2  -3   1   44.14    0.98
   2  -3   1   43.08    0.93
  -2   3  -1   43.81    0.98
  -2   3  -1   42.87    0.93
  -2   3  -1   43.98    0.94
   2  -3   0   51.81    1.09
   2  -3   0   52.13    1.17
  -2   3   0   52.35    1.10
   2  -3  -1    1.13    0.05
   2  -3  -1    1.14    0.06
  -2   3   1    1.10    0.05
   2  -3  -2   41.52    1.00
   2  -3  -2   41.60    0.97
   2  -3  -2   42.67    0.89
  -2   3   2   43.34    0.90
   2  -3  -3   27.42    0.59
   2  -3  -3   26.36    0.66
  -2   3   3   27.67    0.60
   2  -3  -4    0.65    0.06
   2  -3  -4    0.52    0.04
  -2   3   4    0.51    0.05
   2  -3  -5    0.99    0.07
   2  -3  -5    0.91    0.06
  -2   3   5    0.87    0.06
   2  -3  -6    5.78    0.18
   2  -3  -6    5.86    0.20
  -2   3   6    5.75    0.19
   2  -3  -7    2.35    0.11
   2  -3  -7    2.20    0.10
  -2   3   7    2.30    0.12
   2  -3  -8    0.05    0.04
   2  -3  -8    0.04    0.03
  -2   3   8    0.05    0.04
   2  -3  -9    1.32    0.10
   2  -3 -10    0.76    0.08
   2  -3 -11    0.34    0.07
   2  -3 -12    0.28    0.07
   2  -3 -13    0.06    0.06
   2  -3 -14    1.70    0.15
   2  -3 -14    1.69    0.17
   2  -3 -15    0.10    0.10
   2  -3 -16    0.24    0.11
  -1   2 -16    0.17    0.11
  -1   2 -15    0.17    0.11
  -1   2 -14    0.18    0.10
  -1   2 -13    0.05    0.08
  -1   2 -12    0.03    0.08
  -1   2 -11    0.02    0.07
   1  -2  10    0.08    0.02
  -1   2 -10    0.08    0.06
   1  -2   9    2.06    0.08
  -1   2  -9    2.25    0.15
  -1   2  -8    2.28    0.14
  -1   2  -7    0.92    0.09
   1  -2   6    1.06    0.09
  -1   2  -6    0.96    0.09
  -1   2  -6    1.20    0.08
   1  -2   5    3.13    0.13
  -1   2  -5    3.13    0.12
  -1   2  -5    2.88    0.13
   1  -2   4   65.27    1.42
  -1   2  -4   68.92    1.42
  -1   2  -4   65.35    1.42
   1  -2   3    8.95    0.24
  -1   2  -3    8.77    0.25
  -1   2  -3    9.57    0.24
   1  -2   2   -0.01    0.02
  -1   2  -2    0.08    0.01
  -1   2  -2   -0.04    0.02
  -1   2  -2    0.04    0.02
   1  -2   1    1.05    0.05
   1  -2   1    1.04    0.05
  -1   2  -1    1.10    0.05
  -1   2  -1    1.06    0.04
  -1   2  -1    1.09    0.05
   1  -2   0   22.83    0.49
   1  -2   0   22.90    0.52
  -1   2   0   23.44    0.49
   1  -2  -1   25.17    0.54
  -1   2   1   25.66    0.54
   1  -2  -2    0.02    0.02
  -1   2   2    0.02    0.02
   1  -2  -3  119.77    2.74
   1  -2  -3  120.62    2.51
  -1   2   3  125.80    2.52
   1  -2  -4    5.03    0.15
   1  -2  -4    5.14    0.15
  -1   2   4    5.20    0.15
   1  -2  -5    5.87    0.17
   1  -2  -5    5.95    0.18
  -1   2   5    6.15    0.18
   1  -2  -6    4.60    0.16
   1  -2  -6    4.47    0.14
  -1   2   6    4.54    0.16
   1  -2  -7    7.23    0.22
  -1   2   7    7.06    0.23
   1  -2  -8    5.25    0.19
  -1   2   8    5.86    0.21
   1  -2  -9    1.37    0.11
   1  -2 -10    0.64    0.09
   1  -2 -11    0.04    0.06
   1  -2 -12    0.13    0.07
   1  -2 -13    0.42    0.09
   1  -2 -14    0.14    0.08
   1  -2 -15    0.08    0.08
   1  -2 -16   -0.06    0.08
   0   1 -16    0.16    0.11
   0   1 -15    0.02    0.09
   0   1 -15   -0.06    0.06
   0   1 -14   -0.05    0.06
   0   1 -14    0.02    0.08
   0   1 -13    0.03    0.07
   0   1 -12    0.65    0.11
   0   1 -11    0.46    0.09
   0   1 -10    2.12    0.14
   0  -1   9    0.19    0.02
   0   1  -9    0.09    0.05
   0   1  -8    0.61    0.08
   0  -1   7    0.08    0.04
   0   1  -7    0.04    0.04
   0   1  -7    0.03    0.03
   0  -1   6    5.46    0.19
   0   1  -6    5.43    0.18
   0   1  -6    5.36    0.18
   0  -1   5    2.48    0.11
   0   1  -5    2.37    0.10
   0   1  -5    2.31    0.10
   0  -1   4    0.38    0.05
   0   1  -4    0.43    0.05
   0   1  -4    0.33    0.04
   0  -1   3    6.38    0.17
   0   1  -3    6.47    0.17
   0   1  -3    6.04    0.17
   0  -1   2   36.33    0.77
   0  -1   2   34.94    0.76
   0   1  -2   36.77    0.76
   0   1  -2   37.02    0.77
   0   1  -1   -0.01    0.01
   0  -1   0   -0.64    0.00
   0   1   0   -0.64    0.00
   0  -1  -2   31.80    0.71
   0   1   2   35.20    0.71
   0  -1  -3    6.24    0.17
   0  -1  -3    6.13    0.15
   0   1   3    6.24    0.17
   0  -1  -4    0.32    0.04
   0  -1  -4    0.39    0.02
   0   1   4    0.38    0.04
   0  -1  -5    2.38    0.10
   0   1   5    2.44    0.11
   0  -1  -6    5.00    0.17
   0   1   6    5.38    0.18
   0  -1  -7    0.04    0.04
   0   1   7    0.10    0.04
   0  -1  -8    0.60    0.07
   0  -1  -9    0.10    0.06
   0  -1 -10    2.36    0.15
   0  -1 -11    0.57    0.09
   0  -1 -12    0.65    0.10
   0  -1 -13    0.05    0.07
   0  -1 -14    0.11    0.08
   0  -1 -15    0.13    0.08
   0  -1 -16   -0.02    0.08
   1   0 -16    0.06    0.08
   1   0 -15    0.21    0.09
   1   0 -15    0.44    0.10
   1   0 -14   -0.03    0.07
   1   0 -14   -0.03    0.06
   1   0 -13    1.96    0.16
   1   0 -13    1.96    0.15
   1   0 -12   -0.02    0.06
   1   0 -11    0.15    0.07
   1   0 -10   -0.04    0.05
  -1   0   9    0.99    0.05
   1   0  -9    0.91    0.09
  -1   0   8   -0.01    0.02
  -1   0   8    0.01    0.04
   1   0  -8   -0.03    0.03
  -1   0   7   20.04    0.49
  -1   0   7   20.30    0.51
   1   0  -7   21.31    0.49
   1   0  -7   20.75    0.50
  -1   0   6   -0.01    0.02
  -1   0   6   -0.02    0.02
   1   0  -6    0.00    0.03
  -1   0   5   11.48    0.29
  -1   0   5   11.17    0.29
   1   0  -5   11.49    0.29
  -1   0   4   -0.09    0.02
   1   0  -4   -0.07    0.01
   1   0  -4   -0.10    0.02
  -1   0   3    0.42    0.03
   1   0  -3    0.43    0.03
   1   0  -3    0.40    0.03
   1   0  -3    0.37    0.03
  -1   0   2   -0.10    0.01
  -1   0   2   -0.10    0.01
  -1   0   2   -0.09    0.01
   1   0  -2   -0.10    0.01
   1   0  -2   -0.12    0.01
   1   0  -2   -0.12    0.01
  -1   0   0    0.00    0.01
   1   0   0    0.00    0.01
  -1   0  -2    0.00    0.01
  -1   0  -2   -0.01    0.01
   1   0   2   -0.01    0.01
  -1   0  -3  149.12    3.10
   1   0   3  150.36    3.10
  -1   0  -4   -0.05    0.03
   1   0   4   -0.08    0.03
  -1   0  -5   34.00    0.76
   1   0   5   33.30    0.76
  -1   0  -6    0.02    0.04
   1   0   6    0.04    0.04
  -1   0  -7    0.87    0.09
   1   0   7    0.86    0.09
  -1   0  -8   -0.01    0.04
  -1   0  -9   -0.05    0.05
  -1   0 -10   -0.05    0.05
  -1   0 -11    0.00    0.06
  -1   0 -12   -0.05    0.06
  -1   0 -13    0.05    0.07
  -1   0 -14   -0.05    0.07
  -1   0 -15    0.01    0.09
  -1   0 -16   -0.13    0.08
   2  -1 -16    0.11    0.09
   2  -1 -15    0.00    0.07
   2  -1 -14    0.12    0.08
   2  -1 -14    0.01    0.07
   2  -1 -13   -0.04    0.06
   2  -1 -13   -0.08    0.05
   2  -1 -12    2.52    0.16
   2  -1 -12    2.92    0.16
   2  -1 -11    0.72    0.10
   2  -1 -11    0.52    0.08
   2  -1 -10   15.49    0.46
   2  -1 -10   15.47    0.42
  -2   1   9    0.05    0.03
  -2   1   9    0.17    0.05
   2  -1  -9    0.08    0.04
  -2   1   8    3.07    0.14
  -2   1   8    2.82    0.12
   2  -1  -8    2.97    0.12
   2  -1  -8    2.97    0.13
  -2   1   7    3.95    0.15
  -2   1   7    3.75    0.13
   2  -1  -7    3.66    0.13
   2  -1  -7    3.60    0.13
  -2   1   6    0.15    0.03
  -2   1   6    0.25    0.04
   2  -1  -6    0.15    0.04
   2  -1  -6    0.14    0.03
   2  -1  -6    0.34    0.04
  -2   1   5    6.22    0.19
  -2   1   5    6.11    0.17
   2  -1  -5    6.12    0.16
   2  -1  -5    6.49    0.16
   2  -1  -5    6.12    0.20
  -2   1   4   39.95    0.84
  -2   1   4   38.73    0.92
   2  -1  -4   39.52    0.82
   2  -1  -4   39.22    0.91
   2  -1  -4   38.91    0.82
  -2   1   3   23.11    0.57
  -2   1   3   23.71    0.50
   2  -1  -3   24.33    0.48
   2  -1  -3   23.49    0.57
   2  -1  -3   23.01    0.56
  -2   1   2   28.50    0.57
  -2   1   2   27.54    0.66
   2  -1  -2   27.70    0.67
   2  -1  -2   27.96    0.65
  -2   1   1    6.41    0.19
   2  -1  -1    6.60    0.18
   2  -1  -1    6.56    0.19
  -2   1   0   45.28    1.09
  -2   1   0   49.36    0.98
  -2   1   0   46.55    1.07
   2  -1   0   48.83    1.10
   2  -1   0   48.23    1.07
  -2   1  -1   17.35    0.39
  -2   1  -1   18.51    0.42
  -2   1  -1   17.65    0.43
   2  -1   1   17.56    0.39
   2  -1   1   17.24    0.43
  -2   1  -2   82.13    1.73
  -2   1  -2   83.27    1.88
   2  -1   2   82.59    1.73
   2  -1   2   84.63    1.88
  -2   1  -3    2.91    0.12
   2  -1   3    3.06    0.11
   2  -1   3    3.07    0.11
  -2   1  -4    8.42    0.24
   2  -1   4    8.85    0.24
   2  -1   4    8.65    0.23
  -2   1  -5    0.40    0.06
   2  -1   5    0.55    0.06
   2  -1   5    0.44    0.05
  -2   1  -6   51.54    1.15
   2  -1   6   51.28    1.15
   2  -1   6   51.28    1.17
  -2   1  -7   17.74    0.48
  -2   1  -8    0.55    0.09
  -2   1  -9    0.04    0.06
  -2   1 -10    0.02    0.06
  -2   1 -11    0.33    0.10
  -2   1 -12   -0.06    0.08
  -2   1 -13   -0.01    0.08
  -2   1 -14   -0.03    0.09
  -2   1 -15    0.11    0.10
   3  -2 -16   -0.05    0.07
   3  -2 -15    0.40    0.11
   3  -2 -14    0.44    0.10
   3  -2 -13    0.73    0.11
   3  -2 -13    0.58    0.08
   3  -2 -12    0.22    0.08
   3  -2 -12    0.17    0.06
   3  -2 -11    1.69    0.11
   3  -2 -11    1.66    0.15
   3  -2 -10    0.43    0.08
   3  -2 -10    0.46    0.06
  -3   2   9    9.77    0.30
  -3   2   9    9.47    0.29
   3  -2  -9    9.88    0.27
   3  -2  -9   10.11    0.27
   3  -2  -9    9.60    0.33
  -3   2   8    3.37    0.14
  -3   2   8    3.47    0.15
   3  -2  -8    3.42    0.17
   3  -2  -8    3.26    0.12
   3  -2  -8    3.36    0.12
  -3   2   7   24.51    0.62
  -3   2   7   25.69    0.59
   3  -2  -7   24.55    0.55
   3  -2  -7   24.79    0.65
   3  -2  -7   24.37    0.55
  -3   2   6    0.79    0.07
  -3   2   6    1.05    0.07
   3  -2  -6    0.93    0.08
   3  -2  -6    1.02    0.05
   3  -2  -6    0.98    0.05
  -3   2   5    8.40    0.26
  -3   2   5    8.49    0.22
   3  -2  -5    8.53    0.19
   3  -2  -5    8.20    0.26
   3  -2  -5    8.37    0.27
  -3   2   4   33.34    0.71
  -3   2   4   33.31    0.81
   3  -2  -4   32.82    0.81
   3  -2  -4   33.29    0.80
  -3   2   3    0.04    0.01
  -3   2   3    0.01    0.03
   3  -2  -3    0.02    0.03
   3  -2  -3    0.03    0.03
  -3   2   2    3.33    0.13
  -3   2   2    3.25    0.08
   3  -2  -2    3.17    0.13
   3  -2  -2    3.20    0.13
  -3   2   1    1.56    0.08
  -3   2   1    1.58    0.05
   3  -2  -1    1.54    0.08
   3  -2  -1    1.56    0.09
  -3   2   0   45.41    0.95
  -3   2   0   45.71    1.07
   3  -2   0   44.42    1.04
   3  -2   0   45.22    1.07
  -3   2  -1   17.47    0.44
  -3   2  -1   17.28    0.39
   3  -2   1   16.44    0.44
   3  -2   1   16.61    0.42
  -3   2  -2    0.05    0.02
   3  -2   2    0.01    0.02
   3  -2   2    0.00    0.02
  -3   2  -3   11.74    0.31
   3  -2   3   11.95    0.31
   3  -2   3   12.11    0.33
  -3   2  -4    2.05    0.11
   3  -2   4    2.00    0.10
   3  -2   4    2.13    0.10
  -3   2  -5    6.70    0.23
   3  -2   5    6.62    0.22
   3  -2   5    6.94    0.22
  -3   2  -6    0.81    0.09
   3  -2   6    0.94    0.08
  -3   2  -7    0.52    0.08
   3  -2   7    0.42    0.05
  -3   2  -8    0.41    0.08
   3  -2   8    0.42    0.05
  -3   2  -9    6.36    0.28
  -3   2 -10    7.55    0.32
  -3   2 -11    0.02    0.08
  -3   2 -12   -0.13    0.08
  -3   2 -13   -0.03    0.08
  -3   2 -14    0.13    0.11
  -3   2 -15    0.08    0.10
   4  -3 -16    0.03    0.08
   4  -3 -15    0.97    0.15
   4  -3 -14    0.48    0.12
   4  -3 -13    0.13    0.08
   4  -3 -12    0.73    0.12
   4  -3 -11    2.42    0.11
   4  -3 -11    2.36    0.17
  -4   3  10    1.42    0.13
   4  -3 -10    1.65    0.08
   4  -3 -10    1.70    0.08
   4  -3 -10    1.74    0.15
  -4   3   9    0.32    0.07
   4  -3  -9    0.28    0.03
   4  -3  -9    0.35    0.08
   4  -3  -9    0.28    0.03
  -4   3   8    2.57    0.13
   4  -3  -8    2.60    0.16
   4  -3  -8    2.54    0.08
  -4   3   7    2.29    0.13
  -4   3   7    2.33    0.11
   4  -3  -7    2.10    0.14
   4  -3  -7    2.19    0.14
  -4   3   6    5.59    0.17
  -4   3   6    5.52    0.21
   4  -3  -6    5.56    0.22
   4  -3  -6    5.64    0.22
  -4   3   5    7.18    0.25
  -4   3   5    7.18    0.20
   4  -3  -5    7.60    0.26
   4  -3  -5    7.39    0.26
  -4   3   4   11.00    0.33
  -4   3   4   10.85    0.26
   4  -3  -4   11.05    0.34
   4  -3  -4   11.14    0.34
  -4   3   3   10.17    0.31
  -4   3   3    9.90    0.23
   4  -3  -3    9.84    0.30
   4  -3  -3    9.66    0.31
  -4   3   2   13.92    0.32
  -4   3   2   14.03    0.40
   4  -3  -2   13.93    0.39
   4  -3  -2   14.49    0.41
  -4   3   1    4.96    0.14
  -4   3   1    4.81    0.19
   4  -3  -1    4.81    0.18
   4  -3  -1    4.90    0.19
  -4   3   0    1.08    0.06
  -4   3   0    1.07    0.06
   4  -3   0    1.33    0.09
   4  -3   0    1.17    0.09
  -4   3  -1    9.02    0.23
  -4   3  -1    8.94    0.24
   4  -3   1    8.70    0.26
   4  -3   1    8.75    0.28
  -4   3  -2    0.05    0.03
   4  -3   2    0.06    0.04
   4  -3   2    0.04    0.02
  -4   3  -3   35.87    0.83
   4  -3   3   36.48    0.90
   4  -3   3   36.18    0.81
  -4   3  -4   10.44    0.31
   4  -3   4   10.58    0.30
   4  -3   4   10.20    0.32
  -4   3  -5    0.35    0.07
   4  -3   5    0.35    0.06
  -4   3  -6    0.66    0.09
   4  -3   6    0.64    0.07
  -4   3  -7    0.43    0.08
   4  -3   7    0.60    0.07
  -4   3  -8    0.30    0.09
   4  -3   8    0.31    0.06
  -4   3  -9    0.51    0.10
   4  -3   9    0.53    0.07
  -4   3 -10    0.11    0.08
  -4   3 -11   -0.03    0.08
  -4   3 -12    0.32    0.12
  -4   3 -13    1.08    0.16
  -4   3 -14    0.04    0.11
   5  -4 -16    0.18    0.11
   5  -4 -15    0.01    0.08
   5  -4 -14    0.55    0.13
   5  -4 -13    2.35    0.20
   5  -4 -12    7.22    0.34
   5  -4 -11    0.93    0.13
   5  -4 -10    0.14    0.07
  -5   4   9   -0.05    0.07
   5  -4  -9    0.14    0.08
  -5   4   8    2.69    0.14
   5  -4  -8    2.85    0.18
   5  -4  -8    2.59    0.18
  -5   4   7    6.29    0.21
   5  -4  -7    6.18    0.27
   5  -4  -7    6.31    0.27
  -5   4   6    2.14    0.10
   5  -4  -6    2.13    0.15
   5  -4  -6    2.42    0.16
  -5   4   5   -0.01    0.02
   5  -4  -5    0.03    0.05
   5  -4  -5    0.06    0.05
  -5   4   4    4.63    0.14
   5  -4  -4    4.93    0.22
   5  -4  -4    4.47    0.20
  -5   4   3    0.04    0.02
   5  -4  -3    0.02    0.04
   5  -4  -3   -0.02    0.04
  -5   4   2    0.85    0.05
   5  -4  -2    0.81    0.08
   5  -4  -2    0.66    0.08
  -5   4   1    0.01    0.02
   5  -4  -1    0.03    0.04
   5  -4  -1    0.03    0.04
  -5   4   0   20.84    0.50
  -5   4   0   21.35    0.49
   5  -4   0   20.72    0.55
   5  -4   0   20.62    0.59
  -5   4  -1   14.00    0.37
  -5   4  -1   14.38    0.36
   5  -4   1   14.31    0.44
   5  -4   1   14.11    0.40
  -5   4  -2    2.43    0.11
  -5   4  -2    2.27    0.12
   5  -4   2    2.35    0.14
  -5   4  -3    1.24    0.10
  -5   4  -3    1.25    0.09
   5  -4   3    1.29    0.11
  -5   4  -4    2.97    0.14
  -5   4  -4    3.15    0.16
   5  -4   4    3.12    0.17
  -5   4  -5    0.31    0.07
   5  -4   5    0.31    0.07
  -5   4  -6    4.75    0.22
   5  -4   6    4.40    0.21
  -5   4  -7    0.63    0.10
   5  -4   7    0.61    0.08
  -5   4  -8   -0.03    0.06
   5  -4   8    0.03    0.04
  -5   4  -9    0.07    0.07
   5  -4   9    0.05    0.05
  -5   4 -10   -0.06    0.07
  -5   4 -11   -0.06    0.09
  -5   4 -12    0.30    0.12
  -5   4 -13   -0.02    0.11
   6  -5 -15    0.37    0.14
   6  -5 -14    0.05    0.09
   6  -5 -13   -0.06    0.08
   6  -5 -12    0.12    0.09
   6  -5 -11    2.46    0.20
   6  -5 -10   10.47    0.42
   6  -5  -9   18.79    0.59
   6  -5  -9   18.10    0.59
   6  -5  -8    0.16    0.08
   6  -5  -8    0.19    0.09
  -6   5   7    0.79    0.09
   6  -5  -7    0.86    0.13
   6  -5  -7    0.71    0.11
  -6   5   6    1.23    0.09
   6  -5  -6    1.06    0.13
   6  -5  -6    0.86    0.12
  -6   5   5    0.87    0.08
   6  -5  -5    0.77    0.11
   6  -5  -5    0.97    0.12
  -6   5   4    6.94    0.21
   6  -5  -4    6.77    0.28
   6  -5  -4    7.18    0.30
  -6   5   3    5.42    0.17
   6  -5  -3    5.95    0.27
   6  -5  -3    5.76    0.24
  -6   5   2    0.37    0.05
   6  -5  -2    0.42    0.08
   6  -5  -2    0.30    0.08
  -6   5   1    8.64    0.26
  -6   5   1    8.67    0.25
   6  -5  -1    8.48    0.33
   6  -5  -1    8.57    0.30
  -6   5   0    0.19    0.05
  -6   5   0    0.15    0.04
   6  -5   0    0.19    0.07
   6  -5   0    0.20    0.06
  -6   5  -1    0.08    0.04
  -6   5  -1    0.04    0.04
   6  -5   1    0.04    0.05
   6  -5   1    0.03    0.04
  -6   5  -2   -0.01    0.04
  -6   5  -2    0.05    0.05
   6  -5   2    0.02    0.05
  -6   5  -3    1.42    0.11
  -6   5  -3    1.18    0.11
   6  -5   3    0.92    0.11
  -6   5  -4    1.14    0.11
   6  -5   4    1.00    0.12
  -6   5  -5    0.21    0.07
   6  -5   5    0.08    0.05
  -6   5  -6    0.09    0.07
   6  -5   6    0.09    0.06
  -6   5  -7    0.29    0.09
   6  -5   7    0.19    0.07
  -6   5  -8    0.38    0.10
   6  -5   8    0.45    0.09
  -6   5  -9    0.14    0.09
  -6   5 -10    0.08    0.09
  -6   5 -11   -0.04    0.09
   7  -6 -14    0.03    0.11
   7  -6 -13   -0.06    0.08
   7  -6 -12    0.04    0.09
   7  -6 -11    0.27    0.10
   7  -6 -10    0.07    0.08
   7  -6  -9    0.04    0.07
   7  -6  -9   -0.03    0.07
   7  -6  -8    0.56    0.11
   7  -6  -8    0.46    0.11
   7  -6  -7    7.46    0.33
   7  -6  -7    6.87    0.33
   7  -6  -6    7.18    0.34
   7  -6  -6    7.22    0.32
   7  -6  -5    0.07    0.08
   7  -6  -5    0.01    0.08
   7  -6  -4    0.35    0.11
   7  -6  -4    0.37    0.11
   7  -6  -3    0.71    0.12
   7  -6  -3    0.51    0.11
  -7   6   2    7.44    0.26
   7  -6  -2    7.05    0.31
   7  -6  -2    7.28    0.34
  -7   6   1    6.15    0.23
   7  -6  -1    5.95    0.27
   7  -6  -1    5.76    0.30
  -7   6   0    5.18    0.21
   7  -6   0    5.04    0.28
   7  -6   0    4.95    0.23
  -7   6  -1    0.84    0.10
   7  -6   1    0.79    0.10
   7  -6   1    0.61    0.11
  -7   6  -2    3.10    0.17
   7  -6   2    2.99    0.22
  -7   6  -3    0.19    0.07
   7  -6   3    0.22    0.09
  -7   6  -4   -0.02    0.06
   7  -6   4    0.00    0.06
  -7   6  -5    0.07    0.07
   7  -6   5    0.19    0.08
  -7   6  -6    0.05    0.07
   7  -6   6    0.02    0.06
  -7   6  -7    0.01    0.07
   7  -6   7    0.17    0.08
  -7   6  -8    0.01    0.08
   7  -6   8    0.03    0.07
  -7   6  -9    0.05    0.08
   8  -7 -12    0.06    0.10
   8  -7 -11    0.09    0.11
   8  -7 -10   -0.03    0.09
   8  -7  -9    0.67    0.14
   8  -7  -9    0.71    0.14
   8  -7  -8    0.20    0.09
   8  -7  -8    0.18    0.09
   8  -7  -7    0.02    0.08
   8  -7  -7    0.10    0.08
   8  -7  -6    0.30    0.09
   8  -7  -6    0.31    0.10
   8  -7  -5    0.61    0.12
   8  -7  -5    0.99    0.14
   8  -7  -4    0.31    0.10
   8  -7  -4    0.63    0.12
  -8   7   3    0.06    0.06
   8  -7  -3    0.10    0.08
   8  -7  -3    0.18    0.09
  -8   7   2   -0.10    0.05
   8  -7  -2   -0.05    0.07
   8  -7  -2    0.03    0.07
  -8   7   1    0.25    0.08
   8  -7  -1    0.33    0.10
   8  -7  -1    0.28    0.09
  -8   7   0    0.22    0.08
   8  -7   0    0.27    0.09
   8  -7   0    0.16    0.09
  -8   7  -1    2.81    0.18
   8  -7   1    3.11    0.24
  -8   7  -2    2.87    0.19
   8  -7   2    2.83    0.24
  -8   7  -3    1.89    0.17
   8  -7   3    1.35    0.16
  -8   7  -4    0.49    0.11
   8  -7   4    0.50    0.12
  -8   7  -5    0.56    0.11
   8  -7   5    0.40    0.11
  -8   7  -6    0.00    0.08
   8  -7   6   -0.01    0.08
  -8   7  -7   -0.05    0.07
   8  -7   7   -0.02    0.07
   9  -8 -10    0.84    0.17
   9  -8  -9    0.10    0.10
   9  -8  -9    0.08    0.10
   9  -8  -8   -0.09    0.09
   9  -8  -8    0.05    0.09
   9  -8  -7   -0.04    0.08
   9  -8  -7    0.05    0.09
   9  -8  -6    0.27    0.11
   9  -8  -6    0.31    0.10
   9  -8  -5    1.14    0.17
   9  -8  -5    1.17    0.17
  -9   8   4    0.06    0.06
   9  -8  -4    0.21    0.09
   9  -8  -4    0.11    0.09
  -9   8   3   -0.05    0.06
   9  -8  -3    0.00    0.07
   9  -8  -3    0.01    0.08
  -9   8   2    0.23    0.08
   9  -8  -2    0.13    0.08
   9  -8  -2    0.17    0.10
  -9   8   1   -0.01    0.06
   9  -8  -1    0.06    0.07
   9  -8  -1   -0.03    0.07
  -9   8   0   -0.15    0.05
   9  -8   0   -0.06    0.07
   9  -8   0   -0.01    0.07
  -9   8  -1   -0.04    0.06
   9  -8   1    0.06    0.09
  -9   8  -2   -0.01    0.07
   9  -8   2    0.16    0.09
  -9   8  -3   -0.03    0.08
   9  -8   3   -0.04    0.08
  -9   8  -4    0.42    0.12
   9  -8   4    0.39    0.12
  -9   8  -5    0.82    0.15
   9  -8   5    0.58    0.13
   9  -8   6    0.41    0.13
  10  -9  -7    0.68    0.16
 -10   9   6    0.10    0.08
  10  -9  -6    0.00    0.09
 -10   9   5    0.08    0.07
  10  -9  -5    0.12    0.11
 -10   9   4    0.18    0.08
  10  -9  -4    0.08    0.09
 -10   9   3   -0.07    0.06
  10  -9  -3   -0.03    0.08
 -10   9   2    0.39    0.10
  10  -9  -2    0.36    0.12
 -10   9   1    0.02    0.07
  10  -9  -1   -0.11    0.07
 -10   9   0   -0.01    0.07
 -10   9  -1   -0.05    0.07
 -10   9  -2   -0.06    0.07
  -9  11   1    0.40    0.12
  -9  11   2   -0.01    0.08
   9 -11  -3    0.09    0.09
  -9  11   3    0.05    0.09
  -9  11   4    0.05    0.08
   8 -10   5    0.00    0.10
   8 -10   4   -0.04    0.09
  -8  10  -4    0.05    0.09
   8 -10   3    0.03    0.09
  -8  10  -3    0.10    0.09
   8 -10   2   -0.01    0.09
  -8  10  -2    0.12    0.09
   8 -10   1    0.14    0.10
  -8  10  -1    0.12    0.09
   8 -10   0    0.13    0.08
   8 -10   0    0.04    0.09
  -8  10   0   -0.01    0.08
   8 -10  -1    0.03    0.08
   8 -10  -1    0.03    0.07
  -8  10   1   -0.02    0.08
   8 -10  -2    0.40    0.11
   8 -10  -2    0.26    0.11
  -8  10   2    0.29    0.09
   8 -10  -3    0.10    0.08
   8 -10  -3    0.09    0.09
  -8  10   3    0.10    0.08
   8 -10  -4    0.89    0.14
   8 -10  -4    0.75    0.15
  -8  10   4    1.02    0.13
   8 -10  -5   -0.04    0.09
   8 -10  -5    0.05    0.08
   8 -10  -6    0.08    0.10
   8 -10  -6    0.29    0.11
   8 -10  -7    0.00    0.09
   8 -10  -7    0.05    0.10
   8 -10  -8    0.02    0.10
   8 -10  -8    0.24    0.12
   8 -10  -9    0.33    0.13
   8 -10  -9    0.21    0.13
   7  -9   7   -0.02    0.08
  -7   9  -7    0.07    0.10
   7  -9   6    0.19    0.10
  -7   9  -6    0.22    0.10
   7  -9   5    0.26    0.10
  -7   9  -5    0.34    0.11
   7  -9   4    0.25    0.10
  -7   9  -4    0.13    0.08
   7  -9   3    0.04    0.08
  -7   9  -3    0.13    0.09
   7  -9   2    0.27    0.09
  -7   9  -2    0.18    0.09
   7  -9   1   -0.04    0.06
   7  -9   1    0.05    0.07
  -7   9  -1    0.03    0.08
   7  -9   0    1.16    0.13
   7  -9   0    1.26    0.16
  -7   9   0    1.02    0.13
   7  -9  -1    0.97    0.13
   7  -9  -1    0.82    0.13
  -7   9   1    0.91    0.12
   7  -9  -2    0.84    0.14
   7  -9  -2    0.73    0.11
  -7   9   2    0.82    0.12
   7  -9  -3   -0.01    0.06
   7  -9  -3    0.05    0.07
  -7   9   3    0.06    0.07
   7  -9  -4    0.24    0.09
   7  -9  -4    0.22    0.09
   7  -9  -5    0.99    0.14
   7  -9  -5    1.01    0.15
   7  -9  -6    0.02    0.08
   7  -9  -6    0.09    0.08
   7  -9  -7    0.45    0.12
   7  -9  -7    0.27    0.11
   7  -9  -8    0.08    0.08
   7  -9  -8   -0.09    0.07
   7  -9  -9    0.45    0.12
   7  -9  -9    0.36    0.11
   7  -9 -10    0.33    0.11
   7  -9 -10    0.20    0.11
   7  -9 -11    0.30    0.12
   7  -9 -11    0.15    0.12
  -6   8  -9    0.10    0.10
   6  -8   8    0.20    0.08
  -6   8  -8    0.18    0.10
   6  -8   7    0.09    0.07
  -6   8  -7    0.04    0.08
   6  -8   6    0.13    0.08
  -6   8  -6    0.09    0.08
   6  -8   5    0.12    0.07
  -6   8  -5    0.06    0.08
   6  -8   4    0.05    0.07
  -6   8  -4    0.11    0.07
   6  -8   3    1.45    0.16
  -6   8  -3    1.85    0.16
   6  -8   2    3.12    0.16
   6  -8   2    2.93    0.21
  -6   8  -2    3.08    0.19
   6  -8   1    0.49    0.11
   6  -8   1    0.69    0.09
  -6   8  -1    0.66    0.11
   6  -8   0    0.69    0.10
   6  -8   0    0.56    0.11
  -6   8   0    0.55    0.09
   6  -8  -1    0.03    0.06
   6  -8  -1   -0.02    0.07
  -6   8   1    0.09    0.07
   6  -8  -2    0.94    0.12
   6  -8  -2    1.08    0.14
  -6   8   2    0.92    0.12
   6  -8  -3    5.16    0.28
   6  -8  -3    4.96    0.24
   6  -8  -4    1.11    0.13
   6  -8  -4    0.98    0.13
   6  -8  -5    0.00    0.07
   6  -8  -5   -0.02    0.06
   6  -8  -6    0.14    0.08
   6  -8  -6    0.12    0.08
   6  -8  -7    0.00    0.07
   6  -8  -7   -0.07    0.06
   6  -8  -8    0.33    0.10
   6  -8  -8    0.38    0.10
   6  -8  -9    0.13    0.09
   6  -8  -9    0.11    0.08
   6  -8 -10   -0.03    0.07
   6  -8 -10   -0.01    0.08
   6  -8 -11    0.00    0.08
   6  -8 -11    0.08    0.09
   6  -8 -12    0.12    0.10
   6  -8 -13   -0.01    0.09
  -5   7 -11    0.99    0.17
  -5   7 -10    0.07    0.10
   5  -7   9    0.09    0.06
  -5   7  -9   -0.04    0.09
   5  -7   8    0.28    0.08
  -5   7  -8    0.40    0.10
   5  -7   7    0.80    0.11
  -5   7  -7    0.86    0.13
   5  -7   6    0.29    0.08
  -5   7  -6    0.29    0.09
   5  -7   5    1.23    0.13
  -5   7  -5    1.22    0.13
   5  -7   4    0.37    0.08
  -5   7  -4    0.24    0.08
   5  -7   3    0.36    0.08
  -5   7  -3    0.19    0.07
   5  -7   2    0.90    0.11
   5  -7   2    0.96    0.09
  -5   7  -2    0.96    0.11
   5  -7   1    0.59    0.08
   5  -7   1    0.67    0.10
  -5   7  -1    0.54    0.08
   5  -7   0    0.33    0.08
   5  -7   0    0.38    0.07
  -5   7   0    0.26    0.06
  -5   7   0    0.31    0.06
   5  -7  -1    1.69    0.16
   5  -7  -1    1.71    0.12
  -5   7   1    1.82    0.13
  -5   7   1    1.72    0.11
   5  -7  -2   -0.13    0.05
   5  -7  -2   -0.02    0.05
  -5   7   2   -0.01    0.04
   5  -7  -3    0.13    0.07
   5  -7  -3    0.18    0.07
  -5   7   3    0.18    0.05
   5  -7  -4    2.12    0.17
   5  -7  -4    2.07    0.15
  -5   7   4    2.13    0.12
   5  -7  -5    1.62    0.16
   5  -7  -5    1.64    0.16
  -5   7   5    1.58    0.12
   5  -7  -6   12.29    0.42
   5  -7  -6   12.33    0.44
  -5   7   6   12.23    0.37
   5  -7  -7    0.33    0.09
   5  -7  -7    0.17    0.08
   5  -7  -8    0.86    0.13
   5  -7  -8    0.82    0.13
   5  -7  -9    1.08    0.14
   5  -7  -9    1.16    0.14
   5  -7 -10    0.46    0.10
   5  -7 -10    0.75    0.13
   5  -7 -11    0.12    0.09
   5  -7 -11    0.20    0.08
   5  -7 -12    0.06    0.09
   5  -7 -13    0.12    0.10
   5  -7 -14   -0.05    0.09
  -4   6 -13   -0.10    0.09
  -4   6 -12    0.00    0.10
  -4   6 -11   -0.02    0.09
  -4   6 -10   -0.04    0.08
   4  -6   9    1.75    0.14
  -4   6  -9    1.23    0.15
   4  -6   8    1.56    0.14
  -4   6  -8    1.67    0.16
   4  -6   7    4.11    0.21
  -4   6  -7    3.80    0.21
   4  -6   6   -0.02    0.04
  -4   6  -6   -0.08    0.06
   4  -6   5    0.24    0.06
  -4   6  -5    0.30    0.08
   4  -6   4    0.65    0.09
  -4   6  -4    0.64    0.09
   4  -6   3    3.29    0.18
  -4   6  -3    3.02    0.16
   4  -6   2   11.71    0.32
   4  -6   2   11.92    0.38
  -4   6  -2   10.92    0.34
  -4   6  -2   11.78    0.33
   4  -6   1   13.81    0.38
   4  -6   1   14.19    0.43
  -4   6  -1   13.74    0.39
  -4   6  -1   13.61    0.37
   4  -6   0    0.38    0.07
   4  -6   0    0.38    0.06
  -4   6   0    0.37    0.06
  -4   6   0    0.38    0.06
   4  -6  -1   -0.02    0.02
   4  -6  -1   -0.05    0.04
   4  -6  -1    0.04    0.04
  -4   6   1    0.00    0.03
   4  -6  -2    0.05    0.05
   4  -6  -2    0.09    0.03
   4  -6  -2    0.12    0.04
  -4   6   2    0.08    0.04
   4  -6  -3    1.45    0.12
   4  -6  -3    1.20    0.10
   4  -6  -3    1.28    0.07
  -4   6   3    1.33    0.09
   4  -6  -4    0.15    0.03
   4  -6  -4    0.02    0.05
   4  -6  -4    0.15    0.06
  -4   6   4    0.19    0.05
   4  -6  -5    0.75    0.09
   4  -6  -5    0.91    0.06
   4  -6  -5    0.82    0.10
  -4   6   5    0.94    0.08
   4  -6  -6    0.26    0.08
   4  -6  -6    0.16    0.06
   4  -6  -6    0.30    0.04
  -4   6   6    0.34    0.06
   4  -6  -7   11.04    0.39
   4  -6  -7   11.51    0.29
   4  -6  -7   11.46    0.39
  -4   6   7   11.74    0.35
   4  -6  -8    1.17    0.13
   4  -6  -8    1.27    0.15
   4  -6  -8    1.37    0.08
   4  -6  -9    6.96    0.21
   4  -6  -9    7.02    0.30
   4  -6  -9    6.46    0.30
   4  -6 -10   -0.01    0.06
   4  -6 -10   -0.01    0.07
   4  -6 -11    1.63    0.17
   4  -6 -11    1.98    0.17
   4  -6 -12    3.65    0.24
   4  -6 -13    0.53    0.12
   4  -6 -14    0.17    0.10
   4  -6 -15    0.13    0.10
  -3   5 -14    0.05    0.10
  -3   5 -13    0.07    0.09
  -3   5 -12   -0.12    0.08
  -3   5 -11    0.15    0.09
   3  -5  10    0.18    0.05
  -3   5 -10    0.25    0.09
   3  -5   9    0.01    0.04
  -3   5  -9   -0.05    0.06
   3  -5   8    0.15    0.05
  -3   5  -8    0.24    0.08
   3  -5   7    0.03    0.04
  -3   5  -7   -0.07    0.05
  -3   5  -7    0.04    0.02
   3  -5   6    1.08    0.10
  -3   5  -6    1.02    0.04
  -3   5  -6    0.77    0.10
  -3   5  -5    0.74    0.09
  -3   5  -5    0.90    0.04
  -3   5  -4   20.34    0.53
  -3   5  -4   20.23    0.51
   3  -5   3    1.20    0.09
  -3   5  -3    1.17    0.10
  -3   5  -3    1.19    0.09
   3  -5   2    0.52    0.05
  -3   5  -2    0.43    0.06
  -3   5  -2    0.36    0.06
   3  -5   1    1.37    0.08
   3  -5   1    1.55    0.08
  -3   5  -1    1.39    0.08
  -3   5  -1    1.35    0.09
   3  -5   0   11.19    0.28
   3  -5   0   11.28    0.31
  -3   5   0   10.87    0.29
  -3   5   0   11.13    0.31
   3  -5  -1   37.08    0.81
   3  -5  -1   36.84    0.89
   3  -5  -1   38.27    0.93
  -3   5   1   37.26    0.83
   3  -5  -2   76.90    1.75
   3  -5  -2   76.64    1.61
   3  -5  -2   76.49    1.80
  -3   5   2   76.97    1.63
   3  -5  -3    4.83    0.18
   3  -5  -3    4.68    0.14
   3  -5  -3    4.74    0.19
  -3   5   3    4.65    0.16
   3  -5  -4    0.99    0.09
   3  -5  -4    1.02    0.06
   3  -5  -4    1.06    0.10
  -3   5   4    1.06    0.08
   3  -5  -5    1.89    0.12
   3  -5  -5    1.84    0.08
  -3   5   5    1.92    0.10
   3  -5  -6   10.75    0.34
   3  -5  -6   10.98    0.28
  -3   5   6   10.88    0.31
   3  -5  -7    0.17    0.05
   3  -5  -7    0.04    0.03
  -3   5   7    0.08    0.05
   3  -5  -8    0.78    0.07
   3  -5  -8    0.57    0.08
  -3   5   8    0.94    0.10
   3  -5  -9    0.05    0.05
   3  -5  -9    0.12    0.04
   3  -5 -10    7.93    0.25
   3  -5 -10    8.10    0.29
   3  -5 -11    0.04    0.05
   3  -5 -12    2.21    0.14
   3  -5 -13    0.09    0.09
   3  -5 -14    0.50    0.13
   3  -5 -15    2.75    0.23
   3  -5 -16    0.08    0.10
  -2   4 -15    0.02    0.10
  -2   4 -14    0.01    0.10
  -2   4 -13    0.01    0.09
  -2   4 -12    0.28    0.09
   2  -4  11    0.22    0.05
  -2   4 -11    0.18    0.08
   2  -4  10    1.19    0.09
  -2   4 -10    1.20    0.14
   2  -4   9    0.22    0.05
  -2   4  -9    0.30    0.09
  -2   4  -8   -0.02    0.05
  -2   4  -7    1.71    0.13
  -2   4  -6    0.46    0.08
  -2   4  -6    0.58    0.04
  -2   4  -5    1.38    0.05
  -2   4  -5    1.26    0.11
  -2   4  -5    1.37    0.10
   2  -4   4    0.16    0.04
  -2   4  -4    0.18    0.02
  -2   4  -4    0.15    0.05
  -2   4  -4    0.18    0.04
   2  -4   3    0.16    0.04
  -2   4  -3    0.19    0.04
  -2   4  -3    0.19    0.04
   2  -4   2    0.77    0.06
   2  -4   2    0.69    0.06
   2  -4   2    0.70    0.04
  -2   4  -2    0.79    0.06
  -2   4  -2    0.71    0.07
   2  -4   1   41.48    0.90
   2  -4   1   41.61    0.94
  -2   4  -1   41.56    0.90
  -2   4  -1   40.73    0.91
   2  -4   0    2.41    0.09
   2  -4   0    2.39    0.09
  -2   4   0    2.32    0.09
  -2   4   0    2.34    0.10
   2  -4  -1    8.69    0.24
   2  -4  -1    8.96    0.23
  -2   4   1    8.94    0.23
   2  -4  -2   16.58    0.38
  -2   4   2   16.52    0.39
   2  -4  -3    0.12    0.03
  -2   4   3    0.16    0.03
   2  -4  -4   47.26    1.02
   2  -4  -4   48.15    1.14
  -2   4   4   47.79    1.04
   2  -4  -5   47.57    1.16
   2  -4  -5   49.34    1.05
  -2   4   5   49.10    1.07
   2  -4  -6    0.17    0.04
   2  -4  -6    0.24    0.04
  -2   4   6    0.22    0.05
   2  -4  -7    0.14    0.04
   2  -4  -7    0.19    0.04
  -2   4   7    0.25    0.05
   2  -4  -8    1.61    0.10
   2  -4  -8    1.33    0.09
  -2   4   8    1.48    0.11
   2  -4  -9    4.95    0.19
   2  -4  -9    4.84    0.19
   2  -4 -10    2.13    0.13
   2  -4 -11    0.08    0.06
   2  -4 -12    0.08    0.06
   2  -4 -13    1.82    0.15
   2  -4 -15    0.20    0.11
   2  -4 -16    0.05    0.10
  -1   3 -16    0.07    0.11
  -1   3 -15    0.00    0.08
  -1   3 -14    0.07    0.09
  -1   3 -13    0.32    0.10
  -1   3 -12   -0.02    0.06
  -1   3 -12   -0.01    0.04
   1  -3  11    0.11    0.03
  -1   3 -11    0.11    0.07
  -1   3 -10    0.64    0.10
  -1   3  -9    0.64    0.09
  -1   3  -8    0.13    0.06
  -1   3  -7    6.46    0.24
   1  -3   6   -0.03    0.04
  -1   3  -6   -0.05    0.03
  -1   3  -6   -0.02    0.04
   1  -3   5    2.06    0.11
  -1   3  -5    1.99    0.11
  -1   3  -5    2.17    0.10
   1  -3   4   26.34    0.62
  -1   3  -4   26.24    0.62
  -1   3  -4   26.38    0.59
  -1   3  -4   27.07    0.61
   1  -3   3   19.05    0.45
   1  -3   3   19.02    0.46
  -1   3  -3   19.31    0.46
  -1   3  -3   18.95    0.45
   1  -3   2   13.34    0.33
   1  -3   2   13.45    0.32
  -1   3  -2   13.25    0.33
  -1   3  -2   13.28    0.32
   1  -3   1    6.48    0.18
   1  -3   1    6.38    0.16
   1  -3   1    6.47    0.17
  -1   3  -1    5.73    0.17
  -1   3  -1    6.49    0.17
   1  -3   0    5.31    0.14
  -1   3   0    5.40    0.15
   1  -3  -1    6.29    0.16
  -1   3   1    6.38    0.17
   1  -3  -2    1.22    0.06
  -1   3   2    1.19    0.06
   1  -3  -3    4.15    0.13
  -1   3   3    4.28    0.13
   1  -3  -4    2.10    0.09
  -1   3   4    2.09    0.09
   1  -3  -5   10.50    0.28
   1  -3  -5   10.32    0.28
  -1   3   5   10.37    0.28
   1  -3  -6    0.01    0.04
   1  -3  -6    0.12    0.03
  -1   3   6    0.08    0.04
   1  -3  -7    2.48    0.11
   1  -3  -7    2.60    0.12
  -1   3   7    2.60    0.13
   1  -3  -8    7.70    0.25
   1  -3  -8    7.56    0.22
   1  -3  -9    0.03    0.05
   1  -3 -10    0.03    0.05
   1  -3 -11    0.14    0.07
   1  -3 -12    1.83    0.14
   1  -3 -13    0.62    0.10
   1  -3 -14   -0.05    0.07
   1  -3 -15    0.12    0.08
   0   2 -16    0.24    0.11
   0   2 -15    0.59    0.13
   0   2 -14    0.88    0.14
   0   2 -14    0.69    0.10
   0   2 -13   -0.02    0.05
   0   2 -13   -0.02    0.06
   0   2 -12    0.02    0.05
   0   2 -12    0.03    0.07
   0  -2  11    0.04    0.02
   0   2 -11    0.02    0.06
   0   2 -11    0.09    0.05
   0   2 -10    0.07    0.06
   0   2  -9   -0.06    0.05
   0   2  -8    1.17    0.10
   0  -2   7    1.10    0.09
   0   2  -7    1.18    0.09
   0  -2   6    3.23    0.14
   0   2  -6    3.12    0.14
   0   2  -6    3.06    0.13
   0  -2   5    0.40    0.05
   0   2  -5    0.31    0.05
   0   2  -5    0.31    0.04
   0  -2   4    0.06    0.03
   0   2  -4    0.10    0.02
   0   2  -4    0.07    0.02
   0   2  -4    0.07    0.03
   0  -2   3    8.07    0.21
   0  -2   3    8.06    0.22
   0   2  -3    8.13    0.19
   0   2  -3    8.28    0.22
   0   2  -3    8.15    0.21
   0  -2   2   16.31    0.38
   0  -2   2   16.26    0.37
   0   2  -2   15.98    0.37
   0   2  -2   16.68    0.38
   0  -2   1   48.91    0.99
   0  -2   1   46.95    1.00
   0   2  -1   46.68    1.00
   0   2  -1   47.04    0.99
   0  -2   0  424.88    8.83
   0   2   0  428.96    8.79
   0  -2  -1   43.64    0.94
   0   2   1   45.64    0.94
   0  -2  -2   16.16    0.37
   0   2   2   16.11    0.37
   0  -2  -3    8.20    0.21
   0   2   3    8.06    0.21
   0  -2  -4    0.11    0.03
   0   2   4    0.07    0.03
   0  -2  -5    0.33    0.05
   0  -2  -5    0.40    0.03
   0   2   5    0.31    0.05
   0  -2  -6    3.10    0.09
   0  -2  -6    3.05    0.13
   0   2   6    3.15    0.13
   0  -2  -7    1.08    0.09
   0   2   7    0.94    0.09
   0  -2  -8    1.19    0.10
   0  -2  -9   -0.04    0.05
   0  -2 -10    0.05    0.06
   0  -2 -11    0.00    0.06
   0  -2 -12    0.06    0.06
   0  -2 -13    0.10    0.07
   0  -2 -14    0.90    0.13
   0  -2 -15    0.50    0.11
   0  -2 -16    0.06    0.09
   1   1 -15    0.42    0.10
   1   1 -15    0.41    0.10
   1   1 -14   -0.07    0.07
   1   1 -14   -0.03    0.06
   1   1 -13    0.52    0.09
   1   1 -13    0.47    0.10
   1   1 -12    0.54    0.09
   1   1 -12    0.43    0.09
  -1  -1  11   10.37    0.27
   1   1 -11   11.43    0.36
   1   1 -11   11.11    0.35
  -1  -1  10    0.58    0.05
   1   1 -10    0.58    0.08
   1   1 -10    0.49    0.07
   1   1  -9    2.91    0.15
   1   1  -9    3.04    0.14
  -1  -1   8   -0.01    0.04
   1   1  -8    0.00    0.03
  -1  -1   7   11.27    0.32
   1   1  -7   11.01    0.30
   1   1  -7   11.02    0.30
   1   1  -7   10.59    0.30
  -1  -1   6    1.75    0.09
   1   1  -6    1.77    0.08
   1   1  -6    1.71    0.09
   1   1  -6    1.77    0.08
  -1  -1   5    0.21    0.04
   1   1  -5    0.21    0.03
   1   1  -5    0.21    0.03
   1   1  -5    0.23    0.03
  -1  -1   4    0.51    0.04
   1   1  -4    0.50    0.04
   1   1  -4    0.50    0.04
   1   1  -4    0.51    0.04
  -1  -1   3    0.09    0.02
  -1  -1   3    0.11    0.02
  -1  -1   3    0.10    0.02
   1   1  -3    0.07    0.02
   1   1  -3    0.10    0.02
   1   1  -3    0.09    0.02
  -1  -1   2    4.54    0.12
  -1  -1   2    4.69    0.13
  -1  -1   2    4.70    0.12
   1   1  -2    4.69    0.13
   1   1  -2    4.40    0.12
   1   1  -2    4.68    0.11
  -1  -1   1   54.83    1.08
  -1  -1   1   49.84    1.16
  -1  -1  -1    1.72    0.06
   1   1   1    2.01    0.06
  -1  -1  -2   15.60    0.35
   1   1   2   15.42    0.35
  -1  -1  -3  928.72   19.74
   1   1   3  988.94   19.72
  -1  -1  -4   53.34    1.16
   1   1   4   54.16    1.16
   1   1   5    0.89    0.07
  -1  -1  -6    0.04    0.04
   1   1   6    0.01    0.03
  -1  -1  -7    1.08    0.10
   1   1   7    1.39    0.10
  -1  -1  -8   -0.01    0.05
  -1  -1  -9    1.59    0.12
  -1  -1 -10   -0.06    0.05
  -1  -1 -11    0.21    0.08
  -1  -1 -12   -0.02    0.07
  -1  -1 -13    0.17    0.08
  -1  -1 -14   -0.02    0.08
  -1  -1 -15    0.04    0.08
  -1  -1 -16    0.11    0.10
   2   0 -17    0.02    0.08
   2   0 -16   -0.03    0.07
   2   0 -15   -0.07    0.06
   2   0 -14    0.11    0.07
   2   0 -14    0.07    0.07
   2   0 -13   -0.05    0.06
   2   0 -13    0.03    0.06
   2   0 -12    4.24    0.20
   2   0 -12    4.23    0.21
  -2   0  11   -0.02    0.02
   2   0 -11    0.04    0.05
   2   0 -11   -0.05    0.04
  -2   0  10    0.20    0.04
   2   0 -10    0.23    0.06
   2   0 -10    0.16    0.06
  -2   0   9    0.00    0.03
  -2   0   9    0.05    0.04
   2   0  -9    0.02    0.04
   2   0  -9    0.02    0.05
  -2   0   8   65.23    1.52
  -2   0   8   64.76    1.44
   2   0  -8   64.94    1.42
   2   0  -8   68.00    1.53
   2   0  -8   66.30    1.41
  -2   0   7    0.01    0.03
  -2   0   7    0.05    0.04
   2   0  -7    0.00    0.04
   2   0  -7   -0.01    0.02
   2   0  -7    0.03    0.03
  -2   0   6   41.04    0.98
  -2   0   6   41.08    0.91
   2   0  -6   41.54    0.98
   2   0  -6   42.41    0.90
   2   0  -6   41.85    0.89
  -2   0   5    0.00    0.02
  -2   0   5   -0.03    0.02
   2   0  -5   -0.02    0.01
   2   0  -5   -0.03    0.02
   2   0  -5   -0.05    0.01
  -2   0   4   87.13    1.82
   2   0  -4   88.96    1.82
   2   0  -4   87.67    1.97
   2   0  -4   88.43    1.81
  -2   0   3   -0.03    0.01
  -2   0   3    0.00    0.01
   2   0  -3   -0.03    0.02
   2   0  -2    6.40    0.18
  -2   0   1   -0.16    0.02
   2   0  -1   -0.13    0.02
  -2   0   0    2.27    0.09
  -2   0   0    2.42    0.06
  -2   0  -1   -0.07    0.01
  -2   0  -1   -0.05    0.01
   2   0   1   -0.06    0.01
  -2   0  -2  162.81    3.61
  -2   0  -2  163.47    3.35
   2   0   2  159.13    3.32
  -2   0  -3    0.02    0.02
  -2   0  -3    0.01    0.03
   2   0   3    0.00    0.02
  -2   0  -4    1.78    0.09
  -2   0  -4    1.76    0.07
   2   0   4    1.75    0.09
  -2   0  -5    0.00    0.04
   2   0   5    0.04    0.04
  -2   0  -6  341.07    6.94
   2   0   6  332.93    6.94
  -2   0  -7   -0.13    0.06
  -2   0  -8   -0.08    0.05
  -2   0  -9   -0.03    0.06
  -2   0 -10    0.15    0.08
  -2   0 -11   -0.14    0.07
  -2   0 -12    0.30    0.09
  -2   0 -13   -0.10    0.07
  -2   0 -14    0.01    0.09
  -2   0 -15   -0.02    0.09
  -2   0 -16    0.16    0.11
   3  -1 -17    0.04    0.09
   3  -1 -16    0.13    0.09
   3  -1 -15    0.07    0.08
   3  -1 -14    0.02    0.07
   3  -1 -13    0.63    0.10
   3  -1 -13    0.56    0.08
   3  -1 -12    0.13    0.06
   3  -1 -12    0.05    0.05
  -3   1  11    0.00    0.03
   3  -1 -11    0.03    0.04
   3  -1 -11    0.04    0.05
  -3   1  10    0.23    0.04
   3  -1 -10    0.28    0.07
   3  -1 -10    0.29    0.05
  -3   1   9   10.09    0.30
  -3   1   9   10.14    0.31
   3  -1  -9   10.08    0.28
   3  -1  -9   10.03    0.27
   3  -1  -9   10.39    0.34
  -3   1   8    0.03    0.03
  -3   1   8    0.05    0.04
   3  -1  -8   -0.01    0.04
   3  -1  -8    0.07    0.03
   3  -1  -8    0.06    0.03
  -3   1   7    1.01    0.09
  -3   1   7    1.25    0.08
   3  -1  -7    1.27    0.06
   3  -1  -7    1.17    0.10
   3  -1  -7    1.39    0.07
  -3   1   6    0.12    0.03
  -3   1   6    0.04    0.04
   3  -1  -6    0.11    0.02
   3  -1  -6    0.07    0.04
   3  -1  -6    0.11    0.02
  -3   1   5   88.69    2.06
  -3   1   5   89.83    1.86
   3  -1  -5   90.22    2.03
  -3   1   4    0.60    0.06
  -3   1   4    0.59    0.03
   3  -1  -4    0.53    0.06
  -3   1   3   46.49    0.94
  -3   1   3   46.12    1.09
  -3   1   3   46.13    0.94
   3  -1  -3   45.80    1.07
  -3   1   2    5.36    0.18
   3  -1  -2    5.30    0.17
   3  -1  -2    5.14    0.18
  -3   1   1  114.46    2.64
   3  -1  -1  117.88    2.59
   3  -1  -1  116.78    2.65
  -3   1   0   15.67    0.40
  -3   1   0   15.07    0.33
   3  -1   0   14.80    0.39
   3  -1   0   14.84    0.40
  -3   1  -1    6.86    0.21
  -3   1  -1    6.59    0.17
   3  -1   1    6.77    0.16
   3  -1   1    6.74    0.21
  -3   1  -2    6.72    0.19
  -3   1  -2    6.83    0.20
   3  -1   2    6.83    0.18
   3  -1   2    6.85    0.21
  -3   1  -3    4.53    0.15
  -3   1  -3    4.80    0.15
   3  -1   3    4.72    0.15
   3  -1   3    4.64    0.16
  -3   1  -4    5.78    0.19
   3  -1   4    5.59    0.18
   3  -1   4    5.36    0.18
  -3   1  -5   18.95    0.49
   3  -1   5   19.33    0.48
   3  -1   5   18.89    0.48
  -3   1  -6    5.13    0.21
  -3   1  -7    0.16    0.06
  -3   1  -8    2.63    0.16
  -3   1  -9   26.46    0.71
  -3   1 -10    0.46    0.11
  -3   1 -11   -0.15    0.06
  -3   1 -12   -0.02    0.08
  -3   1 -13   -0.18    0.07
  -3   1 -14   -0.01    0.09
  -3   1 -15   -0.03    0.10
   4  -2 -16    0.15    0.10
   4  -2 -15   -0.04    0.08
   4  -2 -14    0.15    0.08
   4  -2 -13    0.17    0.08
   4  -2 -12    2.07    0.17
   4  -2 -11    0.46    0.09
   4  -2 -11    0.50    0.06
  -4   2  10    3.37    0.16
  -4   2  10    3.09    0.17
   4  -2 -10    3.53    0.20
   4  -2 -10    3.55    0.12
   4  -2 -10    3.43    0.11
  -4   2   9    2.19    0.13
  -4   2   9    2.09    0.12
   4  -2  -9    2.00    0.07
   4  -2  -9    2.16    0.15
   4  -2  -9    1.90    0.07
  -4   2   8    1.14    0.10
  -4   2   8    1.14    0.08
   4  -2  -8    1.28    0.11
   4  -2  -8    1.07    0.04
  -4   2   7    1.43    0.08
  -4   2   7    1.50    0.11
   4  -2  -7    1.32    0.11
  -4   2   6    6.79    0.24
  -4   2   6    7.06    0.19
   4  -2  -6    6.71    0.25
  -4   2   5    1.66    0.07
  -4   2   5    1.75    0.11
   4  -2  -5    1.53    0.11
   4  -2  -5    1.65    0.11
  -4   2   4    0.42    0.03
  -4   2   4    0.29    0.05
   4  -2  -4    0.34    0.06
   4  -2  -4    0.40    0.06
  -4   2   3   24.92    0.64
  -4   2   3   25.33    0.52
   4  -2  -3   24.97    0.65
   4  -2  -3   25.05    0.64
  -4   2   2   -0.03    0.03
   4  -2  -2    0.00    0.03
   4  -2  -2    0.00    0.03
  -4   2   1    1.13    0.09
   4  -2  -1    1.39    0.09
   4  -2  -1    1.28    0.09
  -4   2   0    0.25    0.03
  -4   2   0    0.26    0.05
   4  -2   0    0.31    0.05
   4  -2   0    0.31    0.05
  -4   2  -1    1.77    0.08
  -4   2  -1    1.78    0.10
   4  -2   1    1.77    0.10
  -4   2  -2    4.86    0.16
  -4   2  -2    5.16    0.18
   4  -2   2    5.04    0.19
   4  -2   2    5.11    0.15
  -4   2  -3   15.36    0.39
   4  -2   3   15.47    0.38
   4  -2   3   14.71    0.42
  -4   2  -4    1.58    0.10
   4  -2   4    1.44    0.09
   4  -2   4    1.52    0.10
  -4   2  -5    2.11    0.13
   4  -2   5    1.83    0.11
  -4   2  -6    1.41    0.11
   4  -2   6    1.54    0.10
  -4   2  -7    0.09    0.06
   4  -2   7    0.11    0.04
  -4   2  -8    2.39    0.17
  -4   2  -9    0.15    0.08
  -4   2 -10    0.05    0.08
  -4   2 -11    0.63    0.12
  -4   2 -12    1.21    0.17
  -4   2 -13    0.06    0.10
  -4   2 -14   -0.06    0.11
   5  -3 -16   -0.06    0.09
   5  -3 -15    0.11    0.09
   5  -3 -14    0.02    0.08
   5  -3 -13    0.47    0.11
   5  -3 -12    1.25    0.16
   5  -3 -11    0.08    0.07
   5  -3 -10    0.17    0.08
  -5   3   9   21.95    0.55
   5  -3  -9   21.75    0.64
  -5   3   8    3.13    0.14
   5  -3  -8    3.35    0.19
  -5   3   7    1.99    0.10
   5  -3  -7    2.18    0.15
  -5   3   6   12.32    0.31
   5  -3  -6   12.30    0.39
   5  -3  -6   12.43    0.40
  -5   3   5    4.75    0.14
   5  -3  -5    4.63    0.21
   5  -3  -5    4.81    0.21
  -5   3   4    5.76    0.22
  -5   3   4    5.50    0.15
   5  -3  -4    5.67    0.24
   5  -3  -4    5.72    0.22
  -5   3   3    6.25    0.23
  -5   3   3    6.02    0.15
   5  -3  -3    6.03    0.24
   5  -3  -3    5.67    0.22
  -5   3   2   15.98    0.36
  -5   3   2   15.85    0.46
   5  -3  -2   15.94    0.45
   5  -3  -2   15.83    0.47
  -5   3   1    2.49    0.14
  -5   3   1    2.49    0.09
   5  -3  -1    2.69    0.15
   5  -3  -1    2.41    0.13
  -5   3   0   14.18    0.34
  -5   3   0   13.72    0.41
   5  -3   0   13.76    0.40
   5  -3   0   13.89    0.42
  -5   3  -1    3.93    0.17
  -5   3  -1    3.79    0.14
   5  -3   1    3.72    0.18
   5  -3   1    3.77    0.16
  -5   3  -2    2.44    0.12
   5  -3   2    2.51    0.15
  -5   3  -3    5.71    0.20
   5  -3   3    5.53    0.18
   5  -3   3    5.81    0.23
  -5   3  -4    2.07    0.13
   5  -3   4    1.93    0.13
  -5   3  -5    0.00    0.05
   5  -3   5    0.03    0.04
  -5   3  -6    0.02    0.06
   5  -3   6    0.00    0.04
  -5   3  -7    1.93    0.15
   5  -3   7    1.82    0.13
  -5   3  -8   -0.01    0.06
   5  -3   8    0.02    0.04
  -5   3  -9   -0.01    0.07
  -5   3 -10    0.00    0.07
  -5   3 -11    0.03    0.09
  -5   3 -12   -0.07    0.09
  -5   3 -13   -0.08    0.09
   6  -4 -15    0.11    0.10
   6  -4 -14   -0.02    0.09
   6  -4 -13    0.10    0.10
   6  -4 -12    0.03    0.08
   6  -4 -11    0.46    0.11
   6  -4 -10    0.89    0.13
   6  -4  -9   11.45    0.42
  -6   4   8    1.10    0.10
   6  -4  -8    1.04    0.13
  -6   4   7    1.48    0.10
   6  -4  -7    1.53    0.15
   6  -4  -7    1.42    0.15
  -6   4   6   36.06    0.81
   6  -4  -6   37.34    0.98
   6  -4  -6   35.94    0.96
  -6   4   5   17.96    0.43
   6  -4  -5   18.72    0.57
   6  -4  -5   18.21    0.55
  -6   4   4    1.44    0.07
   6  -4  -4    1.43    0.13
   6  -4  -4    1.38    0.14
  -6   4   3    4.58    0.14
   6  -4  -3    4.66    0.21
   6  -4  -3    4.33    0.22
  -6   4   2    0.05    0.03
   6  -4  -2    0.11    0.05
   6  -4  -2    0.08    0.05
  -6   4   1    7.68    0.22
  -6   4   1    7.71    0.22
   6  -4  -1    7.79    0.28
   6  -4  -1    7.76    0.30
  -6   4   0    2.87    0.13
  -6   4   0    3.10    0.12
   6  -4   0    2.90    0.18
   6  -4   0    3.14    0.16
  -6   4  -1    7.75    0.23
  -6   4  -1    7.65    0.24
   6  -4   1    7.55    0.27
   6  -4   1    7.69    0.30
  -6   4  -2    0.24    0.05
  -6   4  -2    0.19    0.05
   6  -4   2    0.15    0.06
  -6   4  -3    5.63    0.22
  -6   4  -3    5.84    0.21
   6  -4   3    5.35    0.24
  -6   4  -4    1.07    0.10
   6  -4   4    1.09    0.12
  -6   4  -5    1.37    0.13
   6  -4   5    1.22    0.13
  -6   4  -6    1.84    0.15
   6  -4   6    1.54    0.14
  -6   4  -7    0.16    0.08
   6  -4   7    0.14    0.06
  -6   4  -8    0.10    0.07
   6  -4   8    0.04    0.05
  -6   4  -9    0.42    0.11
  -6   4 -10    0.20    0.10
  -6   4 -11   -0.01    0.08
  -6   4 -12    0.00    0.10
   7  -5 -14    0.04    0.10
   7  -5 -13    0.04    0.09
   7  -5 -12    1.10    0.16
   7  -5 -11   -0.02    0.08
   7  -5 -10    0.73    0.13
   7  -5  -9    0.09    0.07
   7  -5  -8    1.28    0.15
   7  -5  -8    1.62    0.16
   7  -5  -7    1.37    0.16
   7  -5  -7    2.02    0.17
   7  -5  -6   24.47    0.73
   7  -5  -6   23.65    0.71
  -7   5   5    1.40    0.09
   7  -5  -5    1.17    0.15
   7  -5  -5    1.19    0.15
  -7   5   4    5.42    0.18
   7  -5  -4    5.31    0.26
   7  -5  -4    5.31    0.28
  -7   5   3   16.30    0.40
   7  -5  -3   16.26    0.52
   7  -5  -3   16.49    0.55
  -7   5   2   17.01    0.44
  -7   5   2   17.29    0.42
   7  -5  -2   17.65    0.57
   7  -5  -2   16.70    0.52
  -7   5   1    0.48    0.07
  -7   5   1    0.57    0.07
   7  -5  -1    0.59    0.10
   7  -5  -1    0.37    0.09
  -7   5   0    0.78    0.08
  -7   5   0    0.90    0.08
   7  -5   0    0.59    0.09
   7  -5   0    0.67    0.11
  -7   5  -1    0.04    0.05
  -7   5  -1    0.06    0.04
   7  -5   1   -0.02    0.05
   7  -5   1    0.12    0.07
  -7   5  -2    0.31    0.06
  -7   5  -2    0.26    0.06
   7  -5   2    0.29    0.08
  -7   5  -3    0.06    0.06
   7  -5   3    0.05    0.06
  -7   5  -4    0.30    0.08
   7  -5   4    0.22    0.08
  -7   5  -5   -0.04    0.06
   7  -5   5    0.05    0.06
  -7   5  -6    0.76    0.12
   7  -5   6    0.69    0.10
  -7   5  -7   -0.11    0.05
   7  -5   7    0.00    0.06
  -7   5  -8    0.06    0.07
   7  -5   8    0.01    0.06
  -7   5  -9    0.00    0.08
  -7   5 -10   -0.04    0.08
   8  -6 -13    0.53    0.14
   8  -6 -12    0.20    0.12
   8  -6 -11   -0.02    0.08
   8  -6 -10   -0.01    0.07
   8  -6  -9    2.57    0.22
   8  -6  -8    0.16    0.09
   8  -6  -8    0.16    0.09
   8  -6  -7    0.39    0.10
   8  -6  -7    0.42    0.10
   8  -6  -6    0.28    0.09
   8  -6  -6    0.23    0.09
   8  -6  -5    2.02    0.18
   8  -6  -5    1.68    0.18
   8  -6  -4    0.24    0.09
   8  -6  -4    0.34    0.10
  -8   6   3    5.42    0.21
   8  -6  -3    5.77    0.28
   8  -6  -3    5.64    0.30
  -8   6   2    0.55    0.08
   8  -6  -2    0.36    0.10
   8  -6  -2    0.54    0.12
  -8   6   1    0.75    0.09
   8  -6  -1    0.79    0.13
   8  -6  -1    0.70    0.11
  -8   6   0    7.72    0.28
   8  -6   0    7.73    0.32
   8  -6   0    7.24    0.35
  -8   6  -1    1.57    0.14
   8  -6   1    1.45    0.17
  -8   6  -2   -0.01    0.06
   8  -6   2   -0.04    0.07
  -8   6  -3    0.17    0.08
   8  -6   3    0.10    0.08
  -8   6  -4    0.00    0.07
   8  -6   4    0.07    0.07
  -8   6  -5    0.01    0.07
   8  -6   5   -0.04    0.06
  -8   6  -6    0.06    0.09
   8  -6   6    0.01    0.07
  -8   6  -7    0.12    0.08
   8  -6   7   -0.01    0.07
  -8   6  -8    0.03    0.09
   9  -7 -11    0.38    0.13
   9  -7 -10    0.10    0.11
   9  -7  -9    1.41    0.20
   9  -7  -8   -0.09    0.07
   9  -7  -8   -0.05    0.08
   9  -7  -7   -0.11    0.06
   9  -7  -7   -0.01    0.08
   9  -7  -6    1.06    0.16
   9  -7  -6    1.40    0.18
   9  -7  -5    0.42    0.12
   9  -7  -5    0.69    0.13
  -9   7   4    0.28    0.07
   9  -7  -4    0.17    0.10
   9  -7  -4    0.39    0.11
  -9   7   3    0.00    0.05
   9  -7  -3    0.11    0.08
   9  -7  -3    0.04    0.07
  -9   7   2    0.15    0.06
   9  -7  -2    0.19    0.09
   9  -7  -2    0.13    0.08
  -9   7   1   -0.03    0.06
   9  -7  -1    0.04    0.08
   9  -7  -1   -0.05    0.07
  -9   7   0    0.07    0.07
   9  -7   0    0.03    0.08
   9  -7   0    0.06    0.07
  -9   7  -1    0.80    0.11
   9  -7   1    0.69    0.14
  -9   7  -2    0.04    0.07
   9  -7   2    0.06    0.08
  -9   7  -3    1.98    0.18
   9  -7   3    2.20    0.22
  -9   7  -4    0.02    0.07
   9  -7   4    0.10    0.09
  -9   7  -5    0.08    0.09
   9  -7   5    0.18    0.09
  -9   7  -6    0.06    0.09
   9  -7   6    0.05    0.09
  10  -8  -9    0.10    0.11
  10  -8  -8    0.60    0.15
  10  -8  -7    0.02    0.09
  10  -8  -7    0.40    0.13
  10  -8  -6    1.86    0.22
  10  -8  -6    1.76    0.22
 -10   8   5    0.03    0.07
  10  -8  -5    0.05    0.10
  10  -8  -5    0.21    0.11
 -10   8   4   -0.03    0.05
  10  -8  -4   -0.07    0.08
  10  -8  -4   -0.04    0.07
 -10   8   3   -0.08    0.06
  10  -8  -3    0.06    0.08
  10  -8  -3    0.02    0.08
 -10   8   2    0.04    0.07
  10  -8  -2   -0.02    0.08
  10  -8  -2    0.20    0.10
 -10   8   1    0.05    0.07
  10  -8  -1    0.06    0.08
  10  -8  -1    0.09    0.10
 -10   8   0    0.00    0.07
  10  -8   0    0.03    0.10
 -10   8  -1   -0.05    0.07
  10  -8   1   -0.02    0.08
 -10   8  -2   -0.17    0.06
  10  -8   2    0.07    0.10
 -10   8  -3   -0.03    0.08
  10  -8   3    0.11    0.10
  10  -8   4    0.07    0.10
   8 -11   1    0.06    0.09
  -8  11  -1    0.10    0.10
   8 -11   0    0.12    0.09
  -8  11   0    0.09    0.09
   8 -11  -1   -0.04    0.07
  -8  11   1   -0.06    0.08
   8 -11  -2    0.03    0.08
   8 -11  -2    0.13    0.10
  -8  11   2   -0.06    0.07
   8 -11  -3    0.26    0.11
   8 -11  -3    0.14    0.09
  -8  11   3    0.32    0.10
   8 -11  -4    0.14    0.10
   8 -11  -4    0.21    0.11
  -8  11   4    0.16    0.10
   8 -11  -5   -0.13    0.09
   8 -11  -5   -0.05    0.08
  -8  11   5    0.00    0.08
   8 -11  -6   -0.09    0.09
   8 -11  -7    0.12    0.11
   7 -10   7    0.20    0.10
   7 -10   6    0.06    0.09
   7 -10   5    0.21    0.10
  -7  10  -5    0.14    0.09
   7 -10   4    0.03    0.08
  -7  10  -4   -0.04    0.07
   7 -10   3   -0.09    0.07
  -7  10  -3   -0.01    0.07
   7 -10   2    0.23    0.10
  -7  10  -2    0.15    0.09
   7 -10   1    0.08    0.08
  -7  10  -1    0.04    0.08
   7 -10   0    0.23    0.08
   7 -10   0    0.18    0.09
  -7  10   0    0.14    0.08
   7 -10  -1    0.48    0.10
   7 -10  -1    0.59    0.12
  -7  10   1    0.48    0.11
   7 -10  -2    0.12    0.09
   7 -10  -2    0.16    0.08
  -7  10   2    0.23    0.09
   7 -10  -3    0.05    0.07
   7 -10  -3   -0.03    0.07
  -7  10   3   -0.03    0.07
   7 -10  -4    0.15    0.10
   7 -10  -4    0.10    0.08
  -7  10   4    0.21    0.09
   7 -10  -5    0.31    0.11
   7 -10  -5    0.22    0.09
   7 -10  -6    0.27    0.11
   7 -10  -6    0.16    0.09
   7 -10  -7    0.08    0.08
   7 -10  -7    0.01    0.10
   7 -10  -8    0.01    0.08
   7 -10  -8   -0.14    0.09
   7 -10  -9    0.12    0.10
   7 -10  -9    0.18    0.10
   7 -10 -10    0.05    0.10
   7 -10 -10   -0.09    0.08
   6  -9   8    0.05    0.07
  -6   9  -8   -0.05    0.08
   6  -9   7    0.00    0.06
  -6   9  -7    0.11    0.10
   6  -9   6    0.13    0.08
  -6   9  -6    0.17    0.09
   6  -9   5    0.19    0.09
  -6   9  -5    0.37    0.11
   6  -9   4    0.13    0.08
  -6   9  -4    0.19    0.09
   6  -9   3   -0.12    0.06
  -6   9  -3   -0.02    0.07
   6  -9   2    0.01    0.05
   6  -9   2   -0.04    0.08
  -6   9  -2    0.04    0.07
   6  -9   1    0.06    0.09
   6  -9   1    0.15    0.07
  -6   9  -1    0.22    0.08
   6  -9   0    0.46    0.09
   6  -9   0    0.31    0.10
  -6   9   0    0.31    0.08
   6  -9  -1    2.30    0.20
   6  -9  -1    2.06    0.16
  -6   9   1    2.21    0.17
   6  -9  -2    1.95    0.17
   6  -9  -2    2.40    0.20
  -6   9   2    1.94    0.16
   6  -9  -3    0.16    0.07
   6  -9  -3    0.19    0.09
   6  -9  -4    0.37    0.10
   6  -9  -4    0.26    0.09
   6  -9  -5    0.00    0.06
   6  -9  -5    0.02    0.06
   6  -9  -6   -0.03    0.06
   6  -9  -6   -0.04    0.07
   6  -9  -7    0.34    0.10
   6  -9  -7    0.44    0.11
   6  -9  -8    0.19    0.09
   6  -9  -8    0.11    0.09
   6  -9  -9    0.02    0.08
   6  -9  -9    0.01    0.08
   6  -9 -10   -0.04    0.08
   6  -9 -10   -0.01    0.08
   6  -9 -11    0.13    0.10
   6  -9 -11    0.06    0.10
   6  -9 -12    0.26    0.12
  -5   8 -10    0.31    0.13
   5  -8   9    0.27    0.09
  -5   8  -9    0.19    0.10
   5  -8   8    0.19    0.08
  -5   8  -8    0.29    0.10
   5  -8   7    0.00    0.06
  -5   8  -7    0.01    0.08
   5  -8   6    0.24    0.08
  -5   8  -6    0.30    0.09
   5  -8   5    0.02    0.06
  -5   8  -5    0.02    0.06
   5  -8   4    0.25    0.08
  -5   8  -4    0.32    0.09
   5  -8   3    0.67    0.11
  -5   8  -3    0.71    0.11
   5  -8   2    1.07    0.09
   5  -8   2    0.78    0.11
  -5   8  -2    0.87    0.11
   5  -8   1    1.24    0.11
   5  -8   1    0.96    0.12
  -5   8  -1    1.35    0.13
   5  -8   0    0.88    0.12
   5  -8   0    0.71    0.09
  -5   8   0    0.67    0.09
   5  -8  -1    0.11    0.08
   5  -8  -1    0.29    0.07
  -5   8   1    0.32    0.08
   5  -8  -2   -0.05    0.07
   5  -8  -2    0.06    0.06
   5  -8  -3    0.14    0.08
   5  -8  -3    0.15    0.07
   5  -8  -3    0.17    0.04
   5  -8  -4    1.38    0.14
   5  -8  -4    1.39    0.08
   5  -8  -4    1.18    0.14
   5  -8  -5    2.40    0.19
   5  -8  -5    2.31    0.10
   5  -8  -5    2.28    0.17
   5  -8  -6    0.39    0.09
   5  -8  -6    0.34    0.09
   5  -8  -7    0.47    0.10
   5  -8  -7    0.44    0.10
   5  -8  -8    0.22    0.09
   5  -8  -8    0.07    0.08
   5  -8  -9   -0.08    0.06
   5  -8  -9   -0.03    0.07
   5  -8 -10    0.37    0.11
   5  -8 -10    0.52    0.11
   5  -8 -11   -0.05    0.07
   5  -8 -11   -0.01    0.07
   5  -8 -12    0.01    0.09
   5  -8 -13    0.16    0.11
  -4   7 -12    0.08    0.10
  -4   7 -11    0.05    0.09
  -4   7 -10   -0.11    0.08
   4  -7   9    0.14    0.07
  -4   7  -9    0.00    0.08
   4  -7   8    1.33    0.14
  -4   7  -8    1.03    0.14
   4  -7   7    0.49    0.09
  -4   7  -7    0.34    0.10
   4  -7   6    0.45    0.08
  -4   7  -6    0.37    0.10
   4  -7   5    0.07    0.06
  -4   7  -5    0.01    0.06
   4  -7   4    0.13    0.06
  -4   7  -4    0.13    0.06
   4  -7   3    0.07    0.05
  -4   7  -3    0.03    0.06
   4  -7   2    2.52    0.12
   4  -7   2    2.63    0.17
  -4   7  -2    2.51    0.15
   4  -7   1    0.41    0.06
   4  -7   1    0.44    0.08
  -4   7  -1    0.44    0.08
   4  -7   0    0.34    0.06
   4  -7   0    0.32    0.05
   4  -7   0    0.23    0.07
  -4   7   0    0.42    0.07
  -4   7   0    0.37    0.06
   4  -7  -1    0.09    0.05
   4  -7  -1    0.11    0.03
   4  -7  -1    0.11    0.04
  -4   7   1    0.11    0.05
  -4   7   1    0.17    0.05
   4  -7  -2    1.59    0.09
   4  -7  -2    1.54    0.13
   4  -7  -2    1.64    0.11
  -4   7   2    1.65    0.10
   4  -7  -3    5.63    0.25
   4  -7  -3    5.61    0.22
   4  -7  -3    5.49    0.17
  -4   7   3    5.63    0.20
   4  -7  -4    0.09    0.05
   4  -7  -4    0.11    0.03
   4  -7  -4    0.05    0.06
  -4   7   4    0.09    0.05
   4  -7  -5    0.80    0.11
   4  -7  -5    0.93    0.11
   4  -7  -5    1.01    0.07
  -4   7   5    1.12    0.10
   4  -7  -6    0.41    0.09
   4  -7  -6    0.66    0.06
   4  -7  -6    0.47    0.09
   4  -7  -7   -0.05    0.07
   4  -7  -7   -0.02    0.06
   4  -7  -7    0.09    0.04
   4  -7  -8    0.73    0.11
   4  -7  -8    0.85    0.07
   4  -7  -8    0.79    0.11
   4  -7  -9   -0.07    0.06
   4  -7  -9    0.13    0.08
   4  -7  -9    0.10    0.04
   4  -7 -10    0.98    0.14
   4  -7 -10    0.95    0.12
   4  -7 -11    0.07    0.08
   4  -7 -11    0.07    0.07
   4  -7 -12    0.11    0.09
   4  -7 -13    0.04    0.09
   4  -7 -14   -0.01    0.08
  -3   6 -14   -0.04    0.09
  -3   6 -13    0.01    0.10
  -3   6 -12    0.03    0.09
  -3   6 -11    0.30    0.11
   3  -6  10    0.01    0.05
  -3   6 -10   -0.02    0.07
   3  -6   9   -0.03    0.04
  -3   6  -9   -0.08    0.06
   3  -6   8    0.05    0.05
  -3   6  -8    0.02    0.07
  -3   6  -7   -0.12    0.05
  -3   6  -6    0.14    0.08
  -3   6  -5    0.01    0.05
  -3   6  -4    5.33    0.22
   3  -6   3    0.01    0.02
  -3   6  -3    0.03    0.05
   3  -6   2    0.06    0.03
   3  -6   2    0.05    0.04
  -3   6  -2    0.04    0.04
  -3   6  -2    0.07    0.04
   3  -6   1    8.06    0.24
   3  -6   1    7.88    0.24
  -3   6  -1    8.05    0.26
  -3   6  -1    7.83    0.24
   3  -6   0    2.67    0.12
   3  -6   0    2.56    0.11
  -3   6   0    2.55    0.13
  -3   6   0    2.57    0.12
   3  -6  -1    2.87    0.13
   3  -6  -1    2.89    0.12
  -3   6   1    2.88    0.13
   3  -6  -2    0.06    0.03
   3  -6  -2    0.14    0.04
  -3   6   2    0.10    0.04
   3  -6  -3   -0.01    0.04
   3  -6  -3   -0.01    0.04
   3  -6  -3   -0.02    0.02
  -3   6   3   -0.01    0.03
   3  -6  -4    3.77    0.18
   3  -6  -4    3.69    0.13
  -3   6   4    3.75    0.15
   3  -6  -5    0.40    0.05
   3  -6  -5    0.39    0.07
  -3   6   5    0.54    0.07
   3  -6  -6   16.15    0.48
   3  -6  -6   16.46    0.41
  -3   6   6   16.52    0.44
   3  -6  -7    0.30    0.05
   3  -6  -7    0.30    0.06
   3  -6  -8    0.43    0.08
   3  -6  -8    0.55    0.06
   3  -6  -9    0.91    0.11
   3  -6  -9    1.13    0.10
   3  -6 -10    1.84    0.15
   3  -6 -10    1.80    0.12
   3  -6 -11    0.36    0.07
   3  -6 -11    0.36    0.08
   3  -6 -13    1.87    0.20
   3  -6 -14    0.55    0.14
   3  -6 -15    0.08    0.10
  -2   5 -15   -0.10    0.10
  -2   5 -14   -0.03    0.09
  -2   5 -13   -0.02    0.09
  -2   5 -12    0.46    0.11
   2  -5  11    0.27    0.06
  -2   5 -11    0.22    0.09
   2  -5  10   -0.03    0.04
  -2   5 -10    0.04    0.07
  -2   5  -9    0.48    0.10
  -2   5  -8   -0.01    0.06
  -2   5  -7    2.58    0.16
  -2   5  -6    0.02    0.05
  -2   5  -5    2.04    0.13
  -2   5  -4    1.47    0.11
  -2   5  -4    1.45    0.09
   2  -5   3    3.80    0.15
   2  -5   3    3.85    0.16
  -2   5  -3    3.91    0.15
  -2   5  -3    3.83    0.16
   2  -5   2    4.55    0.13
   2  -5   2    4.40    0.16
  -2   5  -2    4.65    0.17
  -2   5  -2    4.58    0.16
   2  -5   1   61.45    1.38
   2  -5   1   61.19    1.32
  -2   5  -1   61.51    1.34
  -2   5  -1   61.95    1.32
   2  -5   0    2.05    0.09
   2  -5   0    2.07    0.09
  -2   5   0    2.16    0.10
  -2   5   0    2.16    0.11
   2  -5  -1    0.00    0.02
  -2   5   1    0.01    0.03
   2  -5  -2   44.70    0.97
  -2   5   2   44.74    0.98
   2  -5  -3   22.15    0.51
  -2   5   3   21.92    0.52
   2  -5  -4    2.10    0.10
  -2   5   4    2.09    0.11
   2  -5  -5    6.32    0.22
   2  -5  -5    5.99    0.19
  -2   5   5    6.09    0.21
   2  -5  -6    0.23    0.05
   2  -5  -6    0.16    0.04
  -2   5   6    0.22    0.06
   2  -5  -7    2.82    0.14
   2  -5  -7    2.72    0.13
  -2   5   7    2.77    0.14
   2  -5  -8    0.07    0.04
   2  -5  -8    0.11    0.04
   2  -5  -9    4.11    0.18
   2  -5  -9    4.24    0.18
   2  -5 -10   -0.04    0.05
   2  -5 -10    0.00    0.04
   2  -5 -11    0.11    0.06
   2  -5 -12    0.44    0.08
   2  -5 -13    0.91    0.11
   2  -5 -16    0.69    0.16
  -1   4 -15   -0.01    0.09
  -1   4 -14    0.02    0.09
  -1   4 -13    0.08    0.08
  -1   4 -12    0.15    0.09
  -1   4 -11    0.18    0.08
  -1   4 -11    0.12    0.04
  -1   4 -10    0.15    0.04
  -1   4 -10    0.16    0.07
  -1   4  -9    7.45    0.29
  -1   4  -9    7.14    0.20
  -1   4  -8    6.24    0.25
  -1   4  -8    5.84    0.16
  -1   4  -7    1.08    0.05
  -1   4  -7    0.91    0.10
  -1   4  -6    3.44    0.17
   1  -4   5    4.97    0.19
  -1   4  -5    5.03    0.20
  -1   4  -5    5.30    0.18
   1  -4   4    9.20    0.27
   1  -4   4    9.83    0.28
  -1   4  -4    9.43    0.27
  -1   4  -4    9.74    0.28
   1  -4   3    5.35    0.18
   1  -4   3    5.73    0.18
  -1   4  -3    5.50    0.19
  -1   4  -3    5.55    0.17
   1  -4   2    6.16    0.18
   1  -4   2    6.19    0.19
  -1   4  -2    6.08    0.18
  -1   4  -2    6.26    0.19
   1  -4   1   20.55    0.48
  -1   4  -1   20.57    0.49
  -1   4  -1   20.88    0.48
   1  -4   0   19.21    0.44
  -1   4   0   19.33    0.45
   1  -4  -1   19.46    0.44
  -1   4   1   19.24    0.45
   1  -4  -2   91.72    1.95
  -1   4   2   95.56    1.96
   1  -4  -3   22.74    0.52
  -1   4   3   23.33    0.53
   1  -4  -4    0.05    0.03
  -1   4   4    0.08    0.03
   1  -4  -5   23.81    0.56
  -1   4   5   24.18    0.57
   1  -4  -6    9.10    0.26
   1  -4  -6    8.66    0.26
  -1   4   6    8.58    0.27
   1  -4  -7    0.03    0.03
   1  -4  -7    0.01    0.04
  -1   4   7    0.08    0.05
   1  -4  -8    5.91    0.21
   1  -4  -8    6.04    0.20
   1  -4  -9    2.12    0.13
   1  -4  -9    2.03    0.11
   1  -4 -10    0.04    0.05
   1  -4 -11    0.06    0.06
   1  -4 -12   -0.07    0.06
   1  -4 -13    0.03    0.06
   1  -4 -14   -0.01    0.07
   0   3 -16    0.00    0.09
   0   3 -15   -0.04    0.09
   0   3 -14   -0.11    0.07
   0   3 -13   -0.04    0.07
   0   3 -13   -0.03    0.05
   0   3 -12    0.49    0.10
   0   3 -12    0.36    0.07
   0   3 -11    2.83    0.19
   0   3 -11    2.67    0.13
   0   3 -10    0.05    0.04
   0   3 -10   -0.01    0.05
   0   3  -9    0.76    0.06
   0   3  -9    0.75    0.09
   0   3  -8    1.33    0.11
   0   3  -8    1.12    0.07
   0   3  -7    0.84    0.05
   0   3  -7    0.62    0.08
   0  -3   6   38.74    0.84
   0   3  -6   34.84    0.81
   0   3  -6   35.61    0.81
   0   3  -6   34.63    0.83
   0  -3   5    9.17    0.27
   0   3  -5    9.09    0.25
   0   3  -5    8.86    0.22
   0   3  -5    8.98    0.26
   0  -3   4    1.15    0.07
   0  -3   4    1.30    0.08
   0   3  -4    1.39    0.08
   0   3  -4    1.32    0.04
   0   3  -4    1.34    0.07
   0  -3   3   20.13    0.47
   0  -3   3   20.08    0.48
   0   3  -3   20.00    0.46
   0   3  -3   20.32    0.48
   0  -3   2   22.61    0.51
   0  -3   2   23.26    0.53
   0   3  -2   22.98    0.51
   0   3  -2   22.91    0.52
   0  -3   1   43.59    0.94
   0  -3   1   44.67    0.95
   0   3  -1   44.70    0.94
   0   3  -1   44.41    0.95
   0  -3   0    0.00    0.02
   0   3   0    0.00    0.01
   0  -3  -1   43.99    0.94
   0   3   1   44.17    0.94
   0  -3  -2   22.22    0.50
   0   3   2   22.68    0.51
   0  -3  -3   19.65    0.46
   0   3   3   19.81    0.46
   0  -3  -4    1.26    0.07
   0   3   4    1.33    0.08
   0  -3  -5    8.59    0.25
   0   3   5    8.78    0.25
   0  -3  -6   35.39    0.81
   0  -3  -6   35.39    0.82
   0   3   6   35.27    0.81
   0  -3  -7    0.69    0.08
   0  -3  -7    0.77    0.05
   0   3   7    0.74    0.08
   0  -3  -8    1.27    0.06
   0  -3  -8    1.36    0.11
   0  -3  -9    0.71    0.09
   0  -3 -10   -0.02    0.05
   0  -3 -11    2.98    0.18
   0  -3 -12    0.48    0.10
   0  -3 -13    0.02    0.07
   0  -3 -14   -0.05    0.07
   0  -3 -15    0.05    0.08
   1   2 -15    0.17    0.10
   1   2 -14   -0.04    0.06
   1   2 -14    0.00    0.07
   1   2 -13    0.41    0.10
   1   2 -13    0.40    0.08
   1   2 -12   -0.05    0.05
   1   2 -12    0.00    0.06
   1   2 -11    0.02    0.06
   1   2 -11    0.05    0.05
   1   2 -10    0.76    0.08
   1   2 -10    0.58    0.09
   1   2  -9    1.32    0.09
   1   2  -9    1.39    0.11
  -1  -2   8    5.55    0.21
   1   2  -8    5.68    0.21
   1   2  -8    5.41    0.18
  -1  -2   7    7.28    0.24
   1   2  -7    7.15    0.22
   1   2  -7    6.95    0.21
   1   2  -7    6.96    0.22
  -1  -2   6    4.42    0.16
   1   2  -6    4.48    0.15
   1   2  -6    4.44    0.14
   1   2  -6    4.42    0.16
  -1  -2   5    6.00    0.18
  -1  -2   5    5.86    0.18
   1   2  -5    5.99    0.17
   1   2  -5    5.68    0.17
   1   2  -5    5.95    0.18
  -1  -2   4    5.15    0.15
  -1  -2   4    5.06    0.16
   1   2  -4    5.08    0.14
   1   2  -4    4.97    0.15
   1   2  -4    5.18    0.15
  -1  -2   3  126.84    2.57
  -1  -2   3  120.88    2.57
  -1  -2   3  127.00    2.73
   1   2  -3  126.21    2.56
   1   2  -3  125.31    2.74
   1   2  -3  120.31    2.57
  -1  -2   2   -0.01    0.02
  -1  -2   2    0.00    0.02
  -1  -2   2    0.06    0.02
   1   2  -2    0.03    0.02
   1   2  -2    0.00    0.02
  -1  -2   1   26.02    0.56
  -1  -2   1   25.05    0.55
   1   2  -1   26.18    0.55
   1   2  -1   25.06    0.55
  -1  -2   0   21.50    0.48
   1   2   0   22.87    0.48
  -1  -2  -1    1.05    0.05
   1   2   1    1.01    0.05
  -1  -2  -2    0.08    0.02
   1   2   2    0.06    0.02
  -1  -2  -3    9.46    0.25
   1   2   3    9.49    0.25
  -1  -2  -4   65.24    1.39
   1   2   4   64.89    1.39
  -1  -2  -5    2.97    0.13
   1   2   5    2.86    0.12
  -1  -2  -6    1.16    0.09
   1   2   6    1.24    0.09
  -1  -2  -7    0.94    0.09
  -1  -2  -8    2.23    0.14
  -1  -2  -9    2.26    0.15
  -1  -2 -10    0.02    0.06
  -1  -2 -11    0.03    0.07
  -1  -2 -12    0.00    0.07
  -1  -2 -13    0.01    0.07
  -1  -2 -14    0.26    0.10
  -1  -2 -15    0.11    0.10
  -1  -2 -16    0.13    0.11
   2   1 -16    0.02    0.08
   2   1 -15    0.12    0.08
   2   1 -14    0.12    0.07
   2   1 -14   -0.06    0.07
   2   1 -13   -0.02    0.06
   2   1 -13   -0.02    0.06
  -2  -1  12    2.48    0.11
   2   1 -12    2.53    0.16
   2   1 -12    2.55    0.16
  -2  -1  11    0.52    0.06
   2   1 -11    0.54    0.08
   2   1 -11    0.57    0.09
  -2  -1  10   14.89    0.41
   2   1 -10   15.14    0.44
   2   1 -10   15.49    0.42
  -2  -1   9    0.08    0.05
   2   1  -9    0.12    0.05
   2   1  -9    0.10    0.05
  -2  -1   8    3.00    0.14
   2   1  -8    3.06    0.14
   2   1  -8    2.82    0.13
   2   1  -8    2.78    0.12
  -2  -1   7    3.75    0.15
   2   1  -7    3.73    0.13
   2   1  -7    3.68    0.15
   2   1  -7    3.86    0.14
  -2  -1   6    0.24    0.04
   2   1  -6    0.16    0.03
   2   1  -6    0.16    0.04
   2   1  -6    0.23    0.04
  -2  -1   5    6.08    0.17
  -2  -1   5    6.07    0.18
   2   1  -5    6.40    0.16
   2   1  -5    6.19    0.19
   2   1  -5    6.00    0.17
  -2  -1   4   38.74    0.81
  -2  -1   4   34.39    0.80
   2   1  -4   37.98    0.88
   2   1  -4   38.96    0.80
   2   1  -4   38.74    0.80
  -2  -1   3   23.91    0.51
  -2  -1   3   23.68    0.50
   2   1  -3   23.65    0.50
   2   1  -3   23.27    0.49
   2   1  -3   22.84    0.56
  -2  -1   2   28.38    0.59
  -2  -1   2   28.23    0.59
   2   1  -2   28.53    0.66
  -2  -1   1    6.53    0.15
  -2  -1   1    6.45    0.14
  -2  -1   0   47.87    1.00
   2   1   0   48.81    1.00
   2   1   0   48.74    1.00
  -2  -1  -1   17.43    0.39
   2   1   1   17.78    0.39
  -2  -1  -2   83.78    1.75
   2   1   2   83.76    1.74
  -2  -1  -3    2.93    0.12
   2   1   3    3.07    0.11
  -2  -1  -4    8.90    0.25
   2   1   4    8.69    0.25
  -2  -1  -5    0.49    0.04
  -2  -1  -5    0.41    0.06
   2   1   5    0.42    0.06
  -2  -1  -6   52.85    1.19
   2   1   6   53.66    1.19
  -2  -1  -7   18.38    0.49
  -2  -1  -8    0.43    0.08
  -2  -1  -9    0.11    0.06
  -2  -1 -10    0.00    0.06
  -2  -1 -11    0.15    0.09
  -2  -1 -12   -0.01    0.08
  -2  -1 -13    0.02    0.08
  -2  -1 -14   -0.02    0.08
  -2  -1 -15   -0.06    0.09
   3   0 -17   -0.03    0.08
   3   0 -16    0.07    0.08
   3   0 -15    0.19    0.08
   3   0 -14   -0.07    0.05
   3   0 -13    0.35    0.09
   3   0 -13    0.22    0.07
  -3   0  12   -0.02    0.03
   3   0 -12    0.01    0.06
   3   0 -12   -0.10    0.04
  -3   0  11    0.13    0.04
   3   0 -11    0.13    0.05
   3   0 -11    0.11    0.06
  -3   0  10    0.01    0.03
   3   0 -10    0.00    0.03
   3   0 -10   -0.02    0.04
  -3   0   9   18.84    0.50
  -3   0   9   18.55    0.49
   3   0  -9   18.52    0.45
   3   0  -9   19.65    0.53
   3   0  -9   18.67    0.45
  -3   0   8    0.04    0.04
  -3   0   8   -0.01    0.03
   3   0  -8    0.01    0.04
   3   0  -8    0.00    0.03
   3   0  -8    0.00    0.02
  -3   0   7  116.39    2.66
  -3   0   7  114.26    2.44
   3   0  -7  116.69    2.40
   3   0  -7  116.68    2.41
   3   0  -7  118.21    2.63
  -3   0   6    0.00    0.04
  -3   0   6    0.09    0.03
   3   0  -6    0.01    0.01
   3   0  -6    0.08    0.05
   3   0  -6    0.03    0.02
  -3   0   5   13.72    0.39
  -3   0   5   14.08    0.33
  -3   0   5   14.15    0.33
   3   0  -5   14.35    0.39
  -3   0   4   -0.01    0.02
  -3   0   4    0.00    0.01
  -3   0   4    0.02    0.01
   3   0  -4    0.01    0.02
   3   0  -3   28.14    0.68
  -3   0   2   -0.04    0.02
   3   0  -2   -0.03    0.02
  -3   0   1   76.30    1.74
   3   0  -1   75.26    1.71
  -3   0   0   -0.01    0.02
  -3   0   0    0.01    0.01
  -3   0  -1   37.94    0.80
  -3   0  -1   38.11    0.89
   3   0   1   36.82    0.79
  -3   0  -2   -0.01    0.02
  -3   0  -2    0.00    0.02
   3   0   2    0.03    0.02
  -3   0  -3   21.46    0.53
  -3   0  -3   21.15    0.50
   3   0   3   21.46    0.49
  -3   0  -4    0.00    0.02
  -3   0  -4   -0.01    0.03
   3   0   4    0.00    0.03
  -3   0  -5   80.52    1.76
  -3   0  -5   82.07    1.85
   3   0   5   83.31    1.76
  -3   0  -6    0.07    0.06
  -3   0  -7    0.84    0.10
  -3   0  -8   -0.02    0.05
  -3   0  -9   16.50    0.49
  -3   0 -10    0.01    0.08
  -3   0 -11   -0.01    0.08
  -3   0 -12   -0.05    0.08
  -3   0 -13   -0.01    0.09
  -3   0 -14   -0.02    0.09
  -3   0 -15    0.16    0.12
   4  -1 -16    0.20    0.10
   4  -1 -15    0.08    0.08
   4  -1 -14    0.03    0.08
   4  -1 -13    0.06    0.07
  -4   1  12    0.81    0.09
   4  -1 -12    0.76    0.11
  -4   1  11    0.93    0.09
   4  -1 -11    0.92    0.07
   4  -1 -11    0.95    0.12
  -4   1  10    0.02    0.04
  -4   1  10    0.03    0.05
   4  -1 -10   -0.01    0.02
   4  -1 -10   -0.04    0.05
   4  -1 -10   -0.04    0.02
  -4   1   9   -0.03    0.04
  -4   1   9   -0.02    0.03
   4  -1  -9    0.00    0.02
   4  -1  -9   -0.01    0.05
   4  -1  -9   -0.01    0.01
  -4   1   8    1.00    0.09
  -4   1   8    1.01    0.08
   4  -1  -8    0.98    0.03
   4  -1  -8    0.97    0.03
   4  -1  -8    1.05    0.10
  -4   1   7    1.10    0.07
  -4   1   7    1.13    0.10
   4  -1  -7    1.21    0.10
  -4   1   6   70.43    1.62
  -4   1   6   68.93    1.44
   4  -1  -6   66.59    1.60
  -4   1   5    1.09    0.09
  -4   1   5    1.20    0.05
   4  -1  -5    1.32    0.10
  -4   1   4  141.47    2.85
  -4   1   4  135.34    3.17
  -4   1   4  139.67    2.85
   4  -1  -4  140.47    3.12
  -4   1   3    2.63    0.14
   4  -1  -3    2.65    0.13
  -4   1   2   13.54    0.39
   4  -1  -2   13.92    0.38
  -4   1   1   19.18    0.51
   4  -1  -1   18.62    0.51
   4  -1  -1   19.46    0.50
  -4   1   0   14.54    0.32
  -4   1   0   14.41    0.40
   4  -1   0   14.50    0.40
   4  -1   0   14.08    0.39
  -4   1  -1   13.16    0.31
  -4   1  -1   12.94    0.36
   4  -1   1   12.97    0.37
  -4   1  -2    0.27    0.04
  -4   1  -2    0.26    0.05
   4  -1   2    0.33    0.05
   4  -1   2    0.31    0.03
  -4   1  -3    2.39    0.11
  -4   1  -3    2.34    0.11
   4  -1   3    2.51    0.10
  -4   1  -4    5.58    0.19
  -4   1  -4    5.51    0.19
   4  -1   4    5.75    0.18
  -4   1  -5    0.12    0.05
  -4   1  -6    2.17    0.13
  -4   1  -7    0.64    0.09
  -4   1  -8   15.71    0.47
  -4   1  -9    1.39    0.15
  -4   1 -10    0.09    0.08
  -4   1 -11   -0.01    0.07
  -4   1 -12    2.21    0.20
  -4   1 -13    0.58    0.14
  -4   1 -14    0.09    0.10
   5  -2 -16    0.06    0.09
   5  -2 -15    0.02    0.09
   5  -2 -14    0.19    0.10
   5  -2 -13    0.19    0.09
   5  -2 -12    1.28    0.15
   5  -2 -11    0.49    0.10
  -5   2  10    0.74    0.09
   5  -2 -10    1.01    0.12
  -5   2   9    1.08    0.10
   5  -2  -9    1.10    0.13
  -5   2   8    5.76    0.19
   5  -2  -8    5.74    0.25
  -5   2   7    1.31    0.08
  -5   2   7    1.67    0.13
   5  -2  -7    1.39    0.12
  -5   2   6    0.43    0.07
  -5   2   6    0.48    0.04
   5  -2  -6    0.43    0.08
  -5   2   5    1.41    0.11
  -5   2   5    1.39    0.06
   5  -2  -5    1.46    0.10
  -5   2   4    2.53    0.14
  -5   2   4    2.41    0.06
   5  -2  -4    2.37    0.14
  -5   2   3   50.58    1.24
   5  -2  -3   51.22    1.22
   5  -2  -3   50.89    1.25
  -5   2   2    3.64    0.17
   5  -2  -2    3.69    0.17
   5  -2  -2    3.36    0.16
  -5   2   1   38.60    0.96
   5  -2  -1   38.13    0.94
   5  -2  -1   38.95    0.97
  -5   2   0    1.61    0.11
  -5   2   0    1.72    0.07
   5  -2   0    1.72    0.12
   5  -2   0    1.64    0.11
  -5   2  -1    2.53    0.10
  -5   2  -1    2.54    0.14
   5  -2   1    2.86    0.15
  -5   2  -2    5.49    0.21
  -5   2  -2    6.05    0.19
   5  -2   2    5.95    0.23
  -5   2  -3    2.71    0.14
  -5   2  -3    2.64    0.12
   5  -2   3    2.52    0.10
   5  -2   3    2.56    0.15
  -5   2  -4    6.88    0.24
   5  -2   4    6.45    0.21
   5  -2   4    6.95    0.25
  -5   2  -5   -0.02    0.05
   5  -2   5    0.01    0.04
  -5   2  -6    5.65    0.23
  -5   2  -7    1.44    0.13
  -5   2  -8    0.25    0.08
  -5   2  -9    0.11    0.07
  -5   2 -10    0.24    0.10
  -5   2 -11    1.38    0.17
  -5   2 -12    0.57    0.13
  -5   2 -13   -0.08    0.10
   6  -3 -16    0.14    0.11
   6  -3 -15    0.29    0.12
   6  -3 -14    0.00    0.08
   6  -3 -13    0.13    0.10
   6  -3 -12    0.01    0.06
   6  -3 -11   -0.03    0.06
   6  -3 -10    2.21    0.18
   6  -3  -9    8.90    0.35
  -6   3   8    0.06    0.05
   6  -3  -8    0.18    0.07
  -6   3   7    2.01    0.10
   6  -3  -7    2.08    0.16
  -6   3   6    0.06    0.03
   6  -3  -6    0.19    0.07
  -6   3   5    5.00    0.14
   6  -3  -5    5.15    0.23
   6  -3  -5    4.82    0.23
  -6   3   4    1.01    0.05
   6  -3  -4    1.10    0.11
   6  -3  -4    0.92    0.11
  -6   3   3   10.43    0.24
   6  -3  -3   10.43    0.35
   6  -3  -3   10.41    0.37
  -6   3   2    0.51    0.04
   6  -3  -2    0.29    0.07
   6  -3  -2    0.50    0.08
  -6   3   1    1.49    0.07
   6  -3  -1    1.40    0.13
   6  -3  -1    1.58    0.12
  -6   3   0    9.08    0.25
   6  -3   0    9.38    0.31
   6  -3   0    9.67    0.34
  -6   3  -1    0.10    0.04
   6  -3   1    0.10    0.06
  -6   3  -2    0.89    0.08
   6  -3   2    0.75    0.09
  -6   3  -3    2.14    0.13
   6  -3   3    2.18    0.15
  -6   3  -4    2.73    0.15
   6  -3   4    2.90    0.17
  -6   3  -5    0.11    0.06
   6  -3   5    0.10    0.05
  -6   3  -6    0.53    0.09
   6  -3   6    0.50    0.08
  -6   3  -7    0.67    0.11
  -6   3  -8   -0.01    0.07
  -6   3  -9    1.13    0.15
  -6   3 -10    0.00    0.09
  -6   3 -11   -0.03    0.09
  -6   3 -12   -0.05    0.09
   7  -4 -15   -0.09    0.08
   7  -4 -14    0.13    0.10
   7  -4 -13    0.52    0.13
   7  -4 -12    0.76    0.14
   7  -4 -11   -0.01    0.07
   7  -4 -10   -0.02    0.06
   7  -4  -9    0.75    0.12
   7  -4  -8    0.80    0.12
   7  -4  -7   18.39    0.59
  -7   4   6   18.91    0.45
   7  -4  -6   18.80    0.59
   7  -4  -6   19.40    0.61
  -7   4   5    0.80    0.07
   7  -4  -5    0.79    0.12
   7  -4  -5    0.73    0.12
  -7   4   4    0.04    0.03
   7  -4  -4   -0.01    0.08
   7  -4  -4    0.02    0.07
  -7   4   3    2.30    0.09
   7  -4  -3    2.33    0.19
   7  -4  -3    2.11    0.16
  -7   4   2    0.15    0.03
   7  -4  -2    0.20    0.07
   7  -4  -2    0.11    0.07
  -7   4   1    0.04    0.03
  -7   4   1    0.07    0.04
   7  -4  -1    0.00    0.05
   7  -4  -1    0.02    0.06
  -7   4   0    6.48    0.20
  -7   4   0    6.38    0.21
   7  -4   0    6.56    0.27
   7  -4   0    6.50    0.29
  -7   4  -1    0.05    0.04
  -7   4  -1    0.05    0.04
   7  -4   1    0.11    0.06
  -7   4  -2    2.89    0.15
  -7   4  -2    3.05    0.14
   7  -4   2    3.14    0.20
  -7   4  -3    1.41    0.11
  -7   4  -3    1.24    0.11
   7  -4   3    1.04    0.12
  -7   4  -4    0.02    0.05
   7  -4   4    0.06    0.06
  -7   4  -5    0.11    0.07
   7  -4   5   -0.01    0.05
  -7   4  -6    0.12    0.08
   7  -4   6    0.09    0.06
  -7   4  -7    0.40    0.10
  -7   4  -8   -0.03    0.08
  -7   4  -9    0.06    0.08
  -7   4 -10    0.03    0.08
   8  -5 -14    0.11    0.11
   8  -5 -13    2.09    0.22
   8  -5 -12   -0.08    0.09
   8  -5 -11   -0.02    0.08
   8  -5 -10    0.66    0.13
   8  -5  -9    0.01    0.08
   8  -5  -8    0.16    0.09
   8  -5  -7    0.77    0.13
   8  -5  -6    0.34    0.09
   8  -5  -6    0.40    0.10
   8  -5  -5    0.36    0.10
   8  -5  -5    0.25    0.09
   8  -5  -4   14.99    0.51
   8  -5  -4   14.35    0.53
   8  -5  -3    3.32    0.24
   8  -5  -3    3.18    0.22
  -8   5   2    0.39    0.07
   8  -5  -2    0.34    0.10
   8  -5  -2    0.35    0.11
  -8   5   1    0.35    0.07
   8  -5  -1    0.23    0.09
   8  -5  -1    0.25    0.09
  -8   5   0    1.70    0.12
   8  -5   0    1.50    0.17
   8  -5   0    1.68    0.16
  -8   5  -1    3.92    0.19
   8  -5   1    3.67    0.25
  -8   5  -2    0.40    0.08
   8  -5   2    0.34    0.09
  -8   5  -3    2.18    0.16
   8  -5   3    2.28    0.19
  -8   5  -4    0.07    0.07
   8  -5   4   -0.02    0.06
  -8   5  -5    0.46    0.10
   8  -5   5    0.49    0.10
  -8   5  -6   -0.01    0.07
   8  -5   6   -0.04    0.06
  -8   5  -7   -0.05    0.07
  -8   5  -8    0.00    0.07
  -8   5  -9    0.03    0.09
   9  -6 -12    0.82    0.17
   9  -6 -11    0.03    0.09
   9  -6 -10    3.58    0.27
   9  -6  -9    0.12    0.10
   9  -6  -8   -0.10    0.07
   9  -6  -7    1.16    0.16
   9  -6  -6    1.02    0.16
   9  -6  -6    0.90    0.14
   9  -6  -5    0.22    0.10
   9  -6  -5    0.19    0.09
   9  -6  -4    0.11    0.08
   9  -6  -4    0.13    0.08
  -9   6   3    0.16    0.06
   9  -6  -3    0.23    0.09
   9  -6  -3    0.10    0.08
  -9   6   2    0.71    0.09
   9  -6  -2    0.82    0.13
   9  -6  -2    0.73    0.13
  -9   6   1    1.73    0.13
   9  -6  -1    1.98    0.20
   9  -6  -1    1.87    0.18
  -9   6   0    0.14    0.07
   9  -6   0   -0.07    0.08
  -9   6  -1    0.38    0.09
   9  -6   1    0.29    0.11
  -9   6  -2    0.20    0.08
   9  -6   2    0.26    0.10
  -9   6  -3    0.70    0.12
   9  -6   3    0.67    0.13
  -9   6  -4    1.24    0.14
   9  -6   4    1.12    0.16
  -9   6  -5    0.66    0.12
   9  -6   5    0.71    0.13
  -9   6  -6    0.50    0.12
  -9   6  -7    0.05    0.08
  10  -7 -10   -0.05    0.09
  10  -7  -9    0.11    0.11
  10  -7  -8    0.09    0.10
  10  -7  -7    1.98    0.23
  10  -7  -6    0.01    0.09
 -10   7   5    0.01    0.06
  10  -7  -5   -0.03    0.08
  10  -7  -5   -0.04    0.08
 -10   7   4    0.32    0.08
  10  -7  -4    0.30    0.11
  10  -7  -4    0.37    0.12
 -10   7   3    0.92    0.11
  10  -7  -3    0.79    0.14
  10  -7  -3    0.78    0.15
 -10   7   2    0.56    0.09
  10  -7  -2    0.63    0.12
  10  -7  -2    0.75    0.15
 -10   7   1    0.20    0.07
  10  -7  -1    0.20    0.09
  10  -7  -1    0.18    0.09
 -10   7   0    0.00    0.06
  10  -7   0   -0.07    0.07
 -10   7  -1    0.10    0.07
  10  -7   1    0.17    0.10
 -10   7  -2    0.21    0.09
  10  -7   2    0.04    0.09
 -10   7  -3    0.23    0.09
  10  -7   3    0.13    0.10
 -10   7  -4    0.21    0.10
  10  -7   4    0.13    0.11
 -10   7  -5    0.08    0.09
 -11   8   6    0.10    0.07
  11  -8  -6   -0.04    0.09
 -11   8   5   -0.04    0.06
  11  -8  -5   -0.07    0.09
 -11   8   4    0.88    0.12
  11  -8  -4    0.79    0.16
 -11   8   3    0.24    0.08
  11  -8  -3    0.13    0.10
 -11   8   2    0.25    0.08
  11  -8  -2    0.11    0.10
 -11   8   1    0.02    0.07
 -11   8   0    0.09    0.08
   7 -11   5    0.00    0.08
   7 -11   4    0.04    0.08
  -7  11  -4    0.01    0.09
   7 -11   3    0.11    0.09
  -7  11  -3    0.06    0.09
   7 -11   2    0.06    0.09
  -7  11  -2   -0.08    0.07
   7 -11   1    0.05    0.08
  -7  11  -1    0.03    0.09
   7 -11   0    0.19    0.09
  -7  11   0    0.01    0.09
   7 -11  -1    0.15    0.09
   7 -11  -1    0.19    0.08
  -7  11   1    0.27    0.10
   7 -11  -2    0.01    0.08
   7 -11  -2    0.19    0.08
  -7  11   2    0.18    0.09
   7 -11  -3    0.33    0.10
   7 -11  -3    0.17    0.10
  -7  11   3    0.31    0.10
   7 -11  -4    0.07    0.08
   7 -11  -4    0.00    0.07
  -7  11   4   -0.04    0.07
   7 -11  -5   -0.02    0.07
   7 -11  -5    0.09    0.09
   7 -11  -6   -0.02    0.09
   7 -11  -6    0.03    0.08
   7 -11  -7    0.41    0.13
   7 -11  -7    0.56    0.14
   7 -11  -8   -0.11    0.10
   7 -11  -8   -0.08    0.09
   7 -11  -9    0.06    0.10
   7 -11  -9   -0.11    0.09
   6 -10   8    0.04    0.09
   6 -10   7   -0.05    0.07
  -6  10  -7    0.11    0.10
   6 -10   6    0.02    0.08
  -6  10  -6    0.04    0.08
   6 -10   5   -0.01    0.08
  -6  10  -5    0.01    0.08
   6 -10   4    0.45    0.12
  -6  10  -4    0.36    0.10
   6 -10   3    0.29    0.11
  -6  10  -3    0.35    0.10
   6 -10   2    0.35    0.11
  -6  10  -2    0.46    0.11
   6 -10   1    0.12    0.09
   6 -10   1    0.13    0.06
  -6  10  -1    0.08    0.08
   6 -10   0    0.01    0.07
   6 -10   0    0.07    0.07
  -6  10   0    0.11    0.09
   6 -10  -1    0.06    0.07
   6 -10  -1   -0.06    0.06
  -6  10   1   -0.01    0.07
   6 -10  -2    0.05    0.08
   6 -10  -2   -0.01    0.06
  -6  10   2    0.00    0.08
   6 -10  -3    0.02    0.07
   6 -10  -3    0.01    0.07
  -6  10   3    0.00    0.08
   6 -10  -4    2.45    0.18
   6 -10  -4    2.77    0.23
   6 -10  -5    1.13    0.15
   6 -10  -5    1.27    0.16
   6 -10  -6    0.35    0.11
   6 -10  -6    0.26    0.09
   6 -10  -7    0.02    0.08
   6 -10  -7    0.15    0.10
   6 -10  -8    0.09    0.09
   6 -10  -8    0.08    0.09
   6 -10  -9   -0.01    0.10
   6 -10  -9    0.17    0.10
   6 -10 -10    0.21    0.12
   6 -10 -10    0.30    0.11
   6 -10 -11   -0.06    0.09
  -5   9  -9    0.01    0.09
   5  -9   8    0.20    0.09
  -5   9  -8    0.21    0.11
   5  -9   7    0.82    0.13
  -5   9  -7    0.80    0.14
   5  -9   6    0.53    0.11
  -5   9  -6    0.45    0.11
   5  -9   5    0.17    0.08
  -5   9  -5    0.18    0.09
   5  -9   4    0.05    0.07
  -5   9  -4    0.10    0.07
   5  -9   3   -0.07    0.05
  -5   9  -3    0.01    0.07
   5  -9   2    0.02    0.04
   5  -9   2   -0.06    0.06
  -5   9  -2    0.05    0.06
   5  -9   1    0.43    0.08
   5  -9   1    0.45    0.11
  -5   9  -1    0.36    0.09
   5  -9   0    4.05    0.25
   5  -9   0    3.72    0.19
  -5   9   0    3.66    0.21
   5  -9  -1    3.88    0.20
   5  -9  -1    4.01    0.25
  -5   9   1    3.88    0.22
   5  -9  -2    1.19    0.13
   5  -9  -2    0.98    0.13
   5  -9  -2    1.08    0.08
  -5   9   2    0.90    0.12
   5  -9  -3    1.22    0.14
   5  -9  -3    1.25    0.08
   5  -9  -3    1.06    0.12
   5  -9  -4    0.22    0.08
   5  -9  -4    0.23    0.08
   5  -9  -5    0.58    0.11
   5  -9  -5    0.65    0.11
   5  -9  -6    0.16    0.08
   5  -9  -6    0.28    0.09
   5  -9  -7    2.78    0.21
   5  -9  -7    3.00    0.21
   5  -9  -8    0.93    0.13
   5  -9  -8    0.79    0.13
   5  -9  -9    0.29    0.10
   5  -9  -9    0.27    0.10
   5  -9 -10    0.10    0.08
   5  -9 -10   -0.05    0.07
   5  -9 -11    0.02    0.08
   5  -9 -11   -0.08    0.08
   5  -9 -12    0.20    0.11
   5  -9 -13   -0.03    0.09
  -4   8 -11    0.03    0.10
  -4   8 -10    0.73    0.14
   4  -8   9    3.47    0.22
  -4   8  -9    3.65    0.26
   4  -8   8    4.36    0.24
  -4   8  -8    4.20    0.26
   4  -8   7    0.03    0.06
  -4   8  -7    0.07    0.08
   4  -8   6    0.30    0.08
  -4   8  -6    0.32    0.10
   4  -8   5    1.15    0.13
  -4   8  -5    1.31    0.14
  -4   8  -4    0.71    0.11
   4  -8   3    0.37    0.05
  -4   8  -3    0.43    0.09
   4  -8   2    0.40    0.06
  -4   8  -2    0.27    0.07
   4  -8   1    0.08    0.04
   4  -8   1    0.07    0.04
  -4   8  -1    0.10    0.06
   4  -8   0    0.07    0.04
   4  -8   0    0.18    0.05
   4  -8   0    0.02    0.06
  -4   8   0    0.09    0.06
   4  -8  -1    0.30    0.08
   4  -8  -1    0.52    0.06
   4  -8  -1    0.42    0.07
  -4   8   1    0.55    0.09
   4  -8  -2    1.50    0.15
   4  -8  -2    1.67    0.10
   4  -8  -2    1.71    0.12
   4  -8  -3    0.92    0.12
   4  -8  -3    1.13    0.12
   4  -8  -3    1.24    0.08
   4  -8  -4    0.48    0.06
   4  -8  -4    0.45    0.08
   4  -8  -4    0.56    0.10
   4  -8  -5    0.65    0.07
   4  -8  -5    0.32    0.09
   4  -8  -5    0.55    0.10
   4  -8  -6    0.91    0.12
   4  -8  -6    0.95    0.12
   4  -8  -6    1.20    0.09
   4  -8  -7    1.26    0.09
   4  -8  -7    1.03    0.12
   4  -8  -7    1.28    0.14
   4  -8  -8    0.75    0.08
   4  -8  -8    0.71    0.12
   4  -8  -8    0.67    0.10
   4  -8  -9    1.21    0.13
   4  -8  -9    1.17    0.15
   4  -8 -10    1.23    0.16
   4  -8 -10    0.90    0.13
   4  -8 -11    0.13    0.10
   4  -8 -11    0.09    0.08
   4  -8 -12    0.02    0.08
   4  -8 -13    0.02    0.10
   4  -8 -14    0.02    0.10
  -3   7 -13    0.00    0.09
  -3   7 -12   -0.03    0.08
  -3   7 -11    0.14    0.10
   3  -7  10   -0.05    0.05
  -3   7 -10    0.05    0.08
   3  -7   9   -0.09    0.05
  -3   7  -9   -0.06    0.07
  -3   7  -8   -0.03    0.07
  -3   7  -7    0.89    0.13
  -3   7  -6    7.75    0.31
  -3   7  -5    6.56    0.27
  -3   7  -4    4.01    0.20
   3  -7   3    0.93    0.06
  -3   7  -3    0.91    0.10
   3  -7   2    2.03    0.11
   3  -7   2    2.14    0.10
  -3   7  -2    2.09    0.14
   3  -7   1    0.05    0.03
   3  -7   1    0.03    0.03
  -3   7  -1    0.02    0.05
   3  -7   0    0.67    0.07
   3  -7   0    0.71    0.07
  -3   7   0    0.53    0.07
  -3   7   0    0.52    0.08
   3  -7  -1    5.74    0.19
   3  -7  -1    5.56    0.20
  -3   7   1    5.50    0.20
   3  -7  -2    3.63    0.14
   3  -7  -2    3.85    0.16
  -3   7   2    3.64    0.16
   3  -7  -3    0.81    0.07
   3  -7  -3    0.80    0.09
  -3   7   3    0.90    0.08
   3  -7  -4   -0.02    0.04
   3  -7  -4    0.00    0.03
  -3   7   4    0.01    0.04
   3  -7  -5    0.95    0.07
   3  -7  -5    0.78    0.10
   3  -7  -6    0.27    0.05
   3  -7  -6    0.16    0.06
   3  -7  -7    0.13    0.06
   3  -7  -7    0.26    0.05
   3  -7  -8    0.21    0.05
   3  -7  -8    0.17    0.07
   3  -7  -9    0.27    0.06
   3  -7  -9    0.28    0.07
   3  -7 -10    2.20    0.13
   3  -7 -10    2.10    0.16
   3  -7 -11    0.47    0.09
   3  -7 -14    0.09    0.10
   3  -7 -15    0.10    0.12
  -2   6 -14   -0.04    0.10
  -2   6 -13   -0.12    0.07
  -2   6 -12    0.12    0.09
  -2   6 -11    0.22    0.10
  -2   6 -10    0.09    0.08
  -2   6  -9   -0.04    0.07
  -2   6  -8    0.40    0.10
  -2   6  -7    0.00    0.06
  -2   6  -6   -0.01    0.05
  -2   6  -5    3.24    0.17
   2  -6   4    0.21    0.05
  -2   6  -4    0.26    0.06
   2  -6   3    2.86    0.13
   2  -6   3    2.84    0.09
  -2   6  -3    3.24    0.16
  -2   6  -3    2.85    0.15
   2  -6   2    6.60    0.18
   2  -6   2    6.28    0.21
  -2   6  -2    6.47    0.21
  -2   6  -2    6.80    0.23
   2  -6   1   12.44    0.33
   2  -6   1   12.73    0.33
  -2   6  -1   12.24    0.34
  -2   6  -1   12.81    0.36
   2  -6   0    0.06    0.03
   2  -6   0    0.11    0.04
  -2   6   0    0.08    0.04
  -2   6   0    0.07    0.04
   2  -6  -1    0.70    0.07
  -2   6   1    0.69    0.07
   2  -6  -2    0.14    0.04
  -2   6   2    0.13    0.04
   2  -6  -3    0.28    0.05
  -2   6   3    0.27    0.05
   2  -6  -4   14.44    0.37
  -2   6   4   14.51    0.39
   2  -6  -5   14.26    0.37
  -2   6   5   13.79    0.38
   2  -6  -6    2.03    0.13
   2  -6  -6    2.01    0.11
   2  -6  -7    0.40    0.06
   2  -6  -7    0.54    0.07
   2  -6  -8    0.08    0.05
   2  -6  -8    0.13    0.05
   2  -6  -9    2.58    0.14
   2  -6  -9    2.53    0.15
   2  -6 -10    0.54    0.08
   2  -6 -10    0.34    0.07
   2  -6 -11    0.02    0.05
   2  -6 -11    0.07    0.06
   2  -6 -12    0.14    0.07
  -1   5 -15    0.00    0.09
  -1   5 -14    0.09    0.09
  -1   5 -13    0.55    0.13
  -1   5 -12    0.38    0.10
  -1   5 -11    0.12    0.08
  -1   5 -10    0.17    0.07
  -1   5  -9   -0.04    0.06
  -1   5  -8    2.10    0.15
  -1   5  -7    2.52    0.16
  -1   5  -6    1.85    0.13
   1  -5   5    0.85    0.08
  -1   5  -5    0.64    0.08
   1  -5   4    9.31    0.29
   1  -5   4    9.41    0.27
  -1   5  -4    9.35    0.29
  -1   5  -4    9.37    0.27
   1  -5   3    8.58    0.26
   1  -5   3    8.49    0.25
  -1   5  -3    8.35    0.26
  -1   5  -3    8.74    0.25
   1  -5   2   15.76    0.39
  -1   5  -2   15.18    0.41
  -1   5  -2   16.24    0.40
   1  -5   1    1.41    0.08
  -1   5  -1    1.50    0.08
  -1   5  -1    1.47    0.09
   1  -5   0    5.01    0.16
  -1   5   0    5.09    0.18
  -1   5   0    5.37    0.17
   1  -5  -1    2.71    0.11
  -1   5   1    2.75    0.11
   1  -5  -2   18.22    0.44
  -1   5   2   18.36    0.44
   1  -5  -3    0.04    0.03
  -1   5   3    0.09    0.04
   1  -5  -4    3.68    0.14
  -1   5   4    3.47    0.14
   1  -5  -5    2.63    0.13
  -1   5   5    2.66    0.13
   1  -5  -6    1.30    0.09
  -1   5   6    1.28    0.11
   1  -5  -7   15.13    0.40
   1  -5  -7   14.85    0.41
   1  -5  -8    3.80    0.17
   1  -5  -8    3.70    0.16
   1  -5  -9    0.24    0.05
   1  -5  -9    0.28    0.07
   1  -5 -10    0.17    0.06
   1  -5 -10    0.14    0.04
   1  -5 -11    0.03    0.05
   1  -5 -12    0.95    0.12
   1  -5 -13    0.07    0.07
   1  -5 -14    0.09    0.08
   0   4 -16    0.01    0.09
   0   4 -15    0.22    0.11
   0   4 -14   -0.10    0.07
   0   4 -13    0.01    0.07
   0   4 -12   -0.02    0.07
   0   4 -11    0.27    0.08
   0   4 -11    0.20    0.05
   0   4 -10    2.44    0.17
   0   4 -10    2.39    0.11
   0   4  -9    0.24    0.04
   0   4  -9    0.26    0.07
   0   4  -8    1.58    0.07
   0   4  -8    1.71    0.12
   0   4  -7    2.62    0.09
   0   4  -7    2.78    0.15
   0  -4   6    0.28    0.06
   0   4  -6    0.29    0.06
   0   4  -6    0.32    0.03
   0  -4   5    0.09    0.04
   0  -4   5    0.11    0.04
   0   4  -5    0.14    0.05
   0   4  -5    0.14    0.04
   0  -4   4   20.27    0.51
   0  -4   4   21.13    0.50
   0   4  -4   20.84    0.50
   0   4  -4   21.13    0.51
   0  -4   3    4.92    0.17
   0  -4   3    5.18    0.12
   0  -4   3    5.05    0.16
   0   4  -3    5.13    0.16
   0   4  -3    5.14    0.17
   0  -4   2    0.21    0.03
   0  -4   2    0.28    0.04
   0   4  -2    0.23    0.04
   0   4  -2    0.24    0.04
   0  -4   1   43.63    0.94
   0   4  -1   43.05    0.95
   0   4  -1   44.45    0.95
   0  -4   0   10.18    0.26
   0   4   0   10.59    0.27
   0  -4  -1   43.06    0.93
   0   4   1   42.62    0.93
   0  -4  -2    0.22    0.04
   0   4   2    0.24    0.04
   0  -4  -3    5.14    0.16
   0   4   3    5.18    0.17
   0  -4  -4   20.54    0.49
   0   4   4   20.70    0.50
   0  -4  -5    0.19    0.05
   0   4   5    0.19    0.05
   0  -4  -6    0.21    0.06
   0   4   6    0.23    0.06
   0  -4  -7    2.65    0.11
   0  -4  -7    2.72    0.14
   0  -4  -8    1.84    0.09
   0  -4  -8    1.47    0.12
   0  -4  -9    0.25    0.07
   0  -4  -9    0.22    0.04
   0  -4 -10    2.43    0.15
   0  -4 -11    0.23    0.07
   0  -4 -12    0.01    0.07
   0  -4 -13    0.00    0.07
   0  -4 -14    0.08    0.08
   0  -4 -15    0.48    0.12
   1   3 -15   -0.08    0.08
   1   3 -14    0.00    0.08
   1   3 -13    0.48    0.10
   1   3 -13    0.59    0.09
   1   3 -12    1.86    0.13
   1   3 -12    1.78    0.16
   1   3 -11    0.11    0.07
   1   3 -11    0.05    0.05
   1   3 -10   -0.03    0.03
   1   3 -10   -0.05    0.05
   1   3  -9   -0.04    0.05
   1   3  -9   -0.02    0.03
   1   3  -8    7.85    0.23
   1   3  -8    7.83    0.26
  -1  -3   7    2.48    0.13
   1   3  -7    2.59    0.10
   1   3  -7    2.63    0.13
  -1  -3   6    0.05    0.04
  -1  -3   6    0.18    0.04
   1   3  -6    0.19    0.04
   1   3  -6    0.13    0.03
   1   3  -6    0.14    0.04
  -1  -3   5   10.46    0.28
  -1  -3   5   10.60    0.29
   1   3  -5   10.42    0.27
   1   3  -5   10.22    0.27
   1   3  -5   10.52    0.29
  -1  -3   4    2.18    0.10
  -1  -3   4    1.98    0.09
  -1  -3   4    2.09    0.07
   1   3  -4    2.09    0.10
   1   3  -4    2.12    0.08
   1   3  -4    2.14    0.09
  -1  -3   3    4.27    0.12
  -1  -3   3    4.14    0.13
  -1  -3   3    4.17    0.14
   1   3  -3    4.33    0.14
   1   3  -3    4.30    0.13
  -1  -3   2    1.20    0.06
  -1  -3   2    1.18    0.06
   1   3  -2    1.25    0.06
   1   3  -2    1.29    0.07
  -1  -3   1    5.89    0.16
  -1  -3   1    6.29    0.17
   1   3  -1    6.24    0.17
   1   3  -1    6.39    0.17
  -1  -3   0    5.06    0.14
   1   3   0    5.18    0.14
  -1  -3  -1    6.32    0.17
   1   3   1    6.42    0.17
  -1  -3  -2   13.03    0.32
   1   3   2   13.27    0.32
  -1  -3  -3   18.66    0.45
   1   3   3   19.35    0.45
  -1  -3  -4   25.71    0.60
   1   3   4   26.46    0.61
  -1  -3  -5    2.08    0.11
   1   3   5    2.11    0.11
  -1  -3  -6    0.06    0.05
   1   3   6    0.00    0.04
  -1  -3  -7    7.03    0.24
  -1  -3  -8    0.10    0.06
  -1  -3  -8    0.11    0.02
  -1  -3  -9    0.79    0.10
  -1  -3 -10    0.58    0.10
  -1  -3 -11    0.18    0.08
  -1  -3 -12    0.02    0.07
  -1  -3 -13    0.38    0.10
  -1  -3 -14   -0.01    0.08
  -1  -3 -15    0.01    0.09
  -1  -3 -16    0.00    0.09
   2   2 -15    0.03    0.07
   2   2 -14   -0.08    0.06
   2   2 -14   -0.11    0.06
   2   2 -13    0.66    0.10
   2   2 -13    0.59    0.10
  -2  -2  12    1.49    0.10
   2   2 -12    1.50    0.13
   2   2 -12    1.54    0.13
   2   2 -11    0.09    0.05
   2   2 -11    0.07    0.05
   2   2 -10    1.45    0.11
   2   2 -10    1.29    0.11
   2   2  -9    1.61    0.11
   2   2  -9    1.46    0.11
  -2  -2   8    7.89    0.26
   2   2  -8    8.10    0.25
   2   2  -8    8.32    0.25
  -2  -2   7    1.33    0.09
   2   2  -7    1.28    0.08
   2   2  -7    1.31    0.08
   2   2  -7    1.34    0.09
  -2  -2   6    2.92    0.12
  -2  -2   6    2.76    0.11
   2   2  -6    2.66    0.10
   2   2  -6    2.64    0.11
   2   2  -6    2.87    0.11
  -2  -2   5    6.97    0.20
  -2  -2   5    6.96    0.20
   2   2  -5    7.07    0.21
   2   2  -5    7.00    0.19
   2   2  -5    7.06    0.19
  -2  -2   4   35.89    0.79
  -2  -2   4   36.14    0.78
   2   2  -4   35.94    0.84
   2   2  -4   37.04    0.78
   2   2  -4   36.56    0.78
  -2  -2   3   29.13    0.63
  -2  -2   3   29.48    0.62
   2   2  -3   28.16    0.62
   2   2  -3   28.52    0.68
   2   2  -3   29.16    0.62
  -2  -2   2    0.21    0.03
  -2  -2   2    0.16    0.02
   2   2  -2    0.18    0.02
   2   2  -2    0.22    0.02
  -2  -2   1    5.53    0.14
  -2  -2   1    5.45    0.14
   2   2  -1    5.37    0.14
   2   2  -1    5.52    0.14
  -2  -2   0   38.86    0.83
   2   2   0   39.28    0.82
  -2  -2  -1    0.44    0.04
   2   2   1    0.44    0.03
  -2  -2  -2    3.32    0.11
   2   2   2    3.39    0.11
  -2  -2  -3   19.06    0.45
   2   2   3   19.09    0.45
  -2  -2  -4    0.38    0.05
   2   2   4    0.34    0.05
  -2  -2  -5   11.22    0.32
   2   2   5   11.48    0.32
  -2  -2  -6  100.18    2.14
  -2  -2  -7   14.45    0.41
  -2  -2  -8    0.10    0.07
  -2  -2  -9    0.02    0.06
  -2  -2 -10    0.14    0.07
  -2  -2 -11    0.05    0.07
  -2  -2 -12    0.29    0.10
  -2  -2 -13    0.04    0.09
  -2  -2 -14   -0.09    0.08
  -2  -2 -15   -0.08    0.09
   3   1 -16    0.09    0.08
   3   1 -15    0.07    0.07
   3   1 -14   -0.06    0.06
   3   1 -13    0.60    0.10
   3   1 -13    0.58    0.09
  -3  -1  12    0.05    0.04
   3   1 -12    0.03    0.06
   3   1 -12    0.14    0.05
  -3  -1  11   -0.01    0.04
   3   1 -11    0.05    0.04
   3   1 -11    0.05    0.06
  -3  -1  10    0.27    0.05
   3   1 -10    0.24    0.05
   3   1 -10    0.26    0.07
  -3  -1   9   10.31    0.31
   3   1  -9   10.38    0.33
   3   1  -9   10.08    0.27
   3   1  -9    9.94    0.28
  -3  -1   8    0.03    0.03
   3   1  -8    0.04    0.02
   3   1  -8    0.02    0.04
   3   1  -8    0.05    0.03
  -3  -1   7    1.08    0.09
   3   1  -7    1.14    0.06
   3   1  -7    1.37    0.09
   3   1  -7    1.01    0.07
  -3  -1   6    0.05    0.03
  -3  -1   6    0.06    0.03
   3   1  -6    0.12    0.04
   3   1  -6    0.08    0.02
   3   1  -6    0.08    0.02
  -3  -1   5   88.79    1.84
  -3  -1   5   87.20    1.84
   3   1  -5   88.35    1.81
   3   1  -5   89.09    2.00
  -3  -1   4    0.57    0.04
  -3  -1   4    0.60    0.04
   3   1  -4    0.55    0.06
  -3  -1   3   45.57    0.96
  -3  -1   3   46.34    0.95
   3   1  -3   46.73    1.08
  -3  -1   2    5.17    0.11
  -3  -1   2    5.10    0.11
   3   1  -2    5.28    0.17
  -3  -1   1  112.05    2.40
  -3  -1   1  121.54    2.41
  -3  -1   0   15.00    0.33
  -3  -1  -1    6.94    0.18
   3   1   1    6.74    0.17
  -3  -1  -2    6.85    0.19
   3   1   2    6.77    0.18
  -3  -1  -3    4.57    0.15
   3   1   3    4.64    0.15
  -3  -1  -4    5.50    0.19
  -3  -1  -4    5.30    0.17
   3   1   4    5.68    0.18
  -3  -1  -5   18.72    0.47
  -3  -1  -5   19.19    0.48
   3   1   5   19.14    0.48
  -3  -1  -6    5.07    0.20
  -3  -1  -6    4.71    0.14
  -3  -1  -7   -0.03    0.05
  -3  -1  -8    2.70    0.16
  -3  -1  -9   24.93    0.67
  -3  -1 -10    0.82    0.13
  -3  -1 -11   -0.09    0.07
  -3  -1 -12   -0.01    0.08
  -3  -1 -13   -0.01    0.08
  -3  -1 -14   -0.06    0.08
  -3  -1 -15   -0.13    0.09
   4   0 -16    0.31    0.10
   4   0 -15   -0.08    0.06
   4   0 -14    0.74    0.12
   4   0 -13    0.00    0.06
  -4   0  12    0.29    0.06
   4   0 -12    0.24    0.08
  -4   0  11   -0.02    0.04
   4   0 -11    0.00    0.03
   4   0 -11   -0.05    0.05
  -4   0  10    7.63    0.26
  -4   0  10    7.08    0.26
   4   0 -10    7.10    0.28
   4   0 -10    7.43    0.20
   4   0 -10    7.23    0.20
  -4   0   9    0.02    0.04
  -4   0   9    0.02    0.04
   4   0  -9    0.00    0.04
   4   0  -9    0.01    0.02
   4   0  -9    0.01    0.02
  -4   0   8    0.20    0.05
  -4   0   8    0.27    0.05
   4   0  -8    0.29    0.06
   4   0  -8    0.29    0.02
  -4   0   7   -0.04    0.03
  -4   0   7   -0.03    0.03
   4   0  -7    0.03    0.04
  -4   0   6   19.83    0.54
  -4   0   6   19.50    0.44
  -4   0   6   19.70    0.45
   4   0  -6   19.41    0.53
  -4   0   5    0.00    0.01
  -4   0   5   -0.02    0.03
  -4   0   5    0.01    0.01
   4   0  -5    0.02    0.04
  -4   0   4   64.88    1.29
  -4   0   4   63.57    1.29
  -4   0   4   61.73    1.50
   4   0  -4   62.59    1.47
  -4   0   3    0.05    0.04
   4   0  -3    0.00    0.04
  -4   0   2  125.39    2.85
   4   0  -2  123.79    2.79
  -4   0   1    0.01    0.03
   4   0  -1    0.00    0.03
  -4   0   0   37.69    0.91
  -4   0   0   36.96    0.78
  -4   0  -1    0.05    0.03
  -4   0  -1    0.00    0.02
   4   0   1    0.01    0.01
  -4   0  -2   51.36    1.22
  -4   0  -2   51.99    1.11
   4   0   2   51.83    1.09
  -4   0  -3   -0.03    0.03
  -4   0  -3   -0.01    0.03
   4   0   3    0.00    0.02
  -4   0  -4    4.33    0.17
  -4   0  -4    4.60    0.16
   4   0   4    4.61    0.16
  -4   0  -5   -0.01    0.04
  -4   0  -5   -0.01    0.03
   4   0   5    0.00    0.03
  -4   0  -6    0.99    0.10
  -4   0  -7    0.01    0.05
  -4   0  -8    1.12    0.13
  -4   0  -9   -0.02    0.07
  -4   0 -10    0.15    0.08
  -4   0 -11    0.00    0.09
  -4   0 -12    2.28    0.21
  -4   0 -13   -0.05    0.10
  -4   0 -14   -0.15    0.09
   5  -1 -16    0.00    0.08
   5  -1 -15    0.30    0.11
   5  -1 -14   -0.04    0.07
   5  -1 -13    0.57    0.11
   5  -1 -12    0.00    0.06
   5  -1 -11    1.06    0.13
  -5   1  10    0.46    0.08
   5  -1 -10    0.46    0.09
  -5   1   9    0.28    0.06
   5  -1  -9    0.23    0.07
  -5   1   8    0.00    0.04
  -5   1   8    0.03    0.03
   5  -1  -8    0.09    0.06
  -5   1   7   20.99    0.49
  -5   1   7   22.07    0.60
   5  -1  -7   20.97    0.59
  -5   1   6    1.57    0.12
  -5   1   6    1.48    0.07
   5  -1  -6    1.53    0.12
  -5   1   5    0.10    0.01
  -5   1   5    0.09    0.04
  -5   1   5    0.12    0.01
   5  -1  -5    0.04    0.04
  -5   1   4   -0.06    0.04
   5  -1  -4   -0.06    0.04
  -5   1   3    5.22    0.22
   5  -1  -3    5.20    0.21
  -5   1   2    1.78    0.12
   5  -1  -2    1.69    0.11
  -5   1   1   44.63    1.09
   5  -1  -1   44.18    1.07
  -5   1   0   28.73    0.74
  -5   1   0   28.72    0.62
  -5   1  -1    3.54    0.12
  -5   1  -1    3.44    0.16
  -5   1  -2    1.31    0.10
  -5   1  -2    1.15    0.08
   5  -1   2    1.16    0.05
  -5   1  -3    1.10    0.08
  -5   1  -3    1.09    0.09
   5  -1   3    1.13    0.07
  -5   1  -4    0.12    0.04
  -5   1  -4    0.15    0.05
   5  -1   4    0.14    0.04
  -5   1  -5    1.68    0.12
  -5   1  -5    1.61    0.10
  -5   1  -6    2.12    0.14
  -5   1  -7    0.49    0.09
  -5   1  -8    0.23    0.08
  -5   1  -9    0.09    0.07
  -5   1 -10    0.00    0.08
  -5   1 -11   -0.05    0.09
  -5   1 -12    0.01    0.09
  -5   1 -13   -0.01    0.09
   6  -2 -16    0.14    0.10
   6  -2 -15    0.16    0.10
   6  -2 -14    0.30    0.11
   6  -2 -13   -0.02    0.07
   6  -2 -12    0.81    0.13
   6  -2 -11    0.16    0.08
   6  -2 -10    0.88    0.12
  -6   2   9    4.11    0.17
   6  -2  -9    4.42    0.23
  -6   2   8    0.15    0.05
   6  -2  -8    0.22    0.08
  -6   2   7    5.60    0.17
   6  -2  -7    5.21    0.24
  -6   2   6   12.73    0.30
   6  -2  -6   12.81    0.42
  -6   2   5    0.95    0.04
   6  -2  -5    0.93    0.11
   6  -2  -4    7.08    0.27
   6  -2  -3    9.11    0.32
   6  -2  -2    1.07    0.10
  -6   2   1    0.08    0.02
   6  -2  -1    0.03    0.05
   6  -2  -1    0.00    0.04
  -6   2   0    0.06    0.03
   6  -2   0    0.25    0.06
   6  -2   0    0.06    0.05
  -6   2  -1    7.06    0.21
   6  -2   1    7.10    0.27
  -6   2  -2    9.94    0.29
  -6   2  -3   11.89    0.38
  -6   2  -3   11.26    0.33
   6  -2   3   10.98    0.28
  -6   2  -4    0.13    0.05
  -6   2  -4    0.07    0.05
   6  -2   4    0.16    0.04
  -6   2  -5    0.74    0.09
  -6   2  -6    0.65    0.10
  -6   2  -7   -0.06    0.05
  -6   2  -8    0.04    0.06
  -6   2  -9   -0.06    0.06
  -6   2 -10    0.33    0.11
  -6   2 -11   -0.02    0.08
  -6   2 -12    0.01    0.10
   7  -3 -15    0.01    0.09
   7  -3 -14   -0.06    0.08
   7  -3 -13    0.03    0.07
   7  -3 -12    0.51    0.12
   7  -3 -11    0.96    0.14
   7  -3 -10    0.04    0.07
   7  -3  -9    0.83    0.13
   7  -3  -8    0.48    0.10
  -7   3   7    2.89    0.12
   7  -3  -7    3.17    0.20
  -7   3   6   29.91    0.65
   7  -3  -6   29.55    0.82
  -7   3   5    5.84    0.15
   7  -3  -5    5.88    0.27
  -7   3   4    4.37    0.12
   7  -3  -4    4.24    0.22
  -7   3   3   15.54    0.35
   7  -3  -3   15.36    0.50
   7  -3  -3   15.37    0.48
   7  -3  -2    0.46    0.09
   7  -3  -2    0.65    0.10
  -7   3   1    1.86    0.09
   7  -3  -1    1.72    0.15
   7  -3  -1    1.67    0.13
  -7   3   0    0.57    0.06
   7  -3   0    0.51    0.09
   7  -3   0    0.62    0.09
  -7   3  -1    0.08    0.04
   7  -3   1    0.04    0.05
  -7   3  -2    0.21    0.05
   7  -3   2    0.20    0.07
  -7   3  -3    0.00    0.05
   7  -3   3    0.01    0.05
  -7   3  -4    3.02    0.17
  -7   3  -5    0.23    0.07
  -7   3  -6    2.30    0.17
  -7   3  -7    0.23    0.08
  -7   3  -8    0.54    0.11
  -7   3  -9    0.57    0.12
  -7   3 -10    0.02    0.08
  -7   3 -11    0.07    0.10
   8  -4 -14    0.72    0.16
   8  -4 -13    0.17    0.11
   8  -4 -12   -0.02    0.08
   8  -4 -11    0.24    0.10
   8  -4 -10    0.04    0.08
   8  -4  -9    2.17    0.19
   8  -4  -8    0.98    0.14
   8  -4  -7    0.03    0.07
   8  -4  -6    0.17    0.08
   8  -4  -5    1.51    0.16
   8  -4  -4    5.19    0.29
   8  -4  -4    4.84    0.26
  -8   4   3   41.65    0.91
   8  -4  -3   41.46    1.13
   8  -4  -3   41.25    1.09
  -8   4   2    6.84    0.22
  -8   4   2    6.86    0.21
   8  -4  -2    7.12    0.33
   8  -4  -2    7.09    0.31
  -8   4   1    0.13    0.05
   8  -4  -1   -0.01    0.07
   8  -4  -1    0.07    0.07
  -8   4   0    2.55    0.13
   8  -4   0    2.17    0.19
  -8   4  -1    2.55    0.14
   8  -4   1    2.65    0.20
  -8   4  -2    0.68    0.09
   8  -4   2    0.75    0.12
  -8   4  -3    0.19    0.06
   8  -4   3    0.11    0.07
  -8   4  -4   -0.06    0.05
  -8   4  -5    0.01    0.06
  -8   4  -6    0.08    0.07
  -8   4  -7    0.23    0.09
  -8   4  -8   -0.07    0.08
  -8   4  -9    0.29    0.11
   9  -5 -13    0.07    0.11
   9  -5 -12    0.56    0.15
   9  -5 -11    0.89    0.17
   9  -5 -10    0.06    0.09
   9  -5  -9    0.07    0.09
   9  -5  -8    0.30    0.11
   9  -5  -7    0.09    0.09
   9  -5  -6    3.56    0.24
   9  -5  -5    0.29    0.10
   9  -5  -4    0.31    0.10
   9  -5  -4    0.29    0.09
  -9   5   3    0.00    0.04
   9  -5  -3    0.07    0.07
   9  -5  -3    0.00    0.07
  -9   5   2    1.70    0.12
   9  -5  -2    1.24    0.16
   9  -5  -2    1.78    0.17
  -9   5   1    1.62    0.13
   9  -5  -1    2.00    0.18
   9  -5  -1    1.59    0.18
  -9   5   0    9.13    0.31
   9  -5   0    9.61    0.42
  -9   5  -1    0.17    0.07
   9  -5   1    0.18    0.09
  -9   5  -2    0.13    0.07
   9  -5   2    0.14    0.09
  -9   5  -3    0.83    0.11
   9  -5   3    0.92    0.15
  -9   5  -4    0.05    0.07
  -9   5  -5    0.08    0.08
  -9   5  -6    0.12    0.09
  -9   5  -7   -0.01    0.09
  -9   5  -8   -0.08    0.08
  10  -6 -11   -0.01    0.09
  10  -6 -10   -0.02    0.09
  10  -6  -9    0.64    0.15
  10  -6  -8    1.02    0.17
  10  -6  -7   -0.05    0.09
  10  -6  -6    0.61    0.14
  10  -6  -5    0.34    0.11
 -10   6   4    0.11    0.05
  10  -6  -4    0.09    0.09
 -10   6   3    0.92    0.10
  10  -6  -3    1.09    0.16
  10  -6  -3    0.88    0.15
 -10   6   2    0.06    0.05
  10  -6  -2   -0.06    0.07
  10  -6  -2    0.00    0.08
 -10   6   1    0.03    0.05
  10  -6  -1    0.17    0.09
 -10   6   0    0.03    0.06
  10  -6   0    0.04    0.08
 -10   6  -1    0.09    0.07
  10  -6   1    0.12    0.10
 -10   6  -2   -0.05    0.06
  10  -6   2   -0.06    0.07
 -10   6  -3    0.08    0.08
 -10   6  -4   -0.03    0.08
 -10   6  -5    0.06    0.08
  11  -7  -8    0.01    0.11
  11  -7  -7    0.13    0.11
 -11   7   6    0.25    0.07
  11  -7  -6    0.09    0.11
 -11   7   5    0.47    0.09
  11  -7  -5    0.37    0.12
 -11   7   4    0.08    0.06
  11  -7  -4   -0.03    0.10
 -11   7   3    1.07    0.12
  11  -7  -3    1.15    0.18
 -11   7   2    0.26    0.08
  11  -7  -2    0.14    0.09
 -11   7   1    0.08    0.07
 -11   7   0    0.02    0.07
 -11   7  -1   -0.07    0.06
 -11   7  -2   -0.02    0.07
  -7  12  -1   -0.02    0.08
  -7  12   0    0.00    0.09
  -7  12   1   -0.11    0.08
  -7  12   2   -0.03    0.08
   7 -12  -3    0.00    0.08
  -7  12   3    0.05    0.10
   7 -12  -4   -0.02    0.08
  -7  12   4   -0.01    0.09
   7 -12  -5    0.18    0.10
  -7  12   5    0.20    0.11
   7 -12  -6    0.04    0.10
   6 -11   7    0.08    0.10
   6 -11   6   -0.05    0.09
   6 -11   5   -0.14    0.07
  -6  11  -5    0.15    0.10
   6 -11   4   -0.02    0.08
  -6  11  -4    0.02    0.09
   6 -11   3    0.45    0.12
  -6  11  -3    0.33    0.11
   6 -11   2    0.09    0.08
  -6  11  -2    0.11    0.08
   6 -11   1    0.05    0.08
  -6  11  -1    0.02    0.08
   6 -11   0   -0.03    0.06
   6 -11   0    0.00    0.07
  -6  11   0    0.00    0.09
   6 -11  -1    0.19    0.08
   6 -11  -1    0.22    0.10
  -6  11   1    0.34    0.10
   6 -11  -2    0.12    0.09
   6 -11  -2    0.05    0.07
  -6  11   2    0.14    0.09
   6 -11  -3    0.14    0.08
   6 -11  -3    0.04    0.09
  -6  11   3    0.02    0.08
   6 -11  -4    0.06    0.08
   6 -11  -4    0.11    0.08
  -6  11   4    0.08    0.08
   6 -11  -5    0.40    0.11
   6 -11  -5    0.36    0.12
   6 -11  -6    0.12    0.09
   6 -11  -6    0.04    0.08
   6 -11  -7    0.02    0.08
   6 -11  -7    0.05    0.08
   6 -11  -8    0.27    0.11
   6 -11  -8    0.21    0.11
   6 -11  -9   -0.07    0.09
   6 -11  -9   -0.08    0.10
   6 -11 -10    0.11    0.11
   6 -11 -10    0.10    0.12
   5 -10   8    0.10    0.08
  -5  10  -8    0.06    0.10
   5 -10   7    0.07    0.08
  -5  10  -7    0.09    0.10
   5 -10   6    0.09    0.08
  -5  10  -6   -0.18    0.07
   5 -10   5   -0.08    0.07
  -5  10  -5   -0.12    0.06
   5 -10   4    0.03    0.08
  -5  10  -4    0.00    0.07
   5 -10   3    0.36    0.10
  -5  10  -3    0.35    0.11
   5 -10   2    0.54    0.12
   5 -10   2    0.75    0.09
  -5  10  -2    0.64    0.12
   5 -10   1    0.65    0.09
   5 -10   1    0.54    0.11
  -5  10  -1    0.52    0.11
   5 -10   0    0.67    0.12
   5 -10   0    0.60    0.09
  -5  10   0    0.62    0.11
   5 -10  -1    0.00    0.06
   5 -10  -1   -0.05    0.05
  -5  10   1    0.09    0.08
   5 -10  -2    0.74    0.11
   5 -10  -2    0.95    0.14
  -5  10   2    0.86    0.12
   5 -10  -3    0.28    0.09
   5 -10  -3    0.12    0.07
   5 -10  -4    2.69    0.19
   5 -10  -4    2.81    0.21
   5 -10  -5    0.08    0.08
   5 -10  -5    0.04    0.07
   5 -10  -6    0.03    0.07
   5 -10  -6    0.04    0.07
   5 -10  -7    0.13    0.09
   5 -10  -7    0.28    0.09
   5 -10  -8    0.17    0.09
   5 -10  -8    0.22    0.09
   5 -10  -9    0.02    0.08
   5 -10  -9    0.02    0.07
   5 -10 -10   -0.05    0.08
   5 -10 -10    0.03    0.09
   5 -10 -11    0.13    0.11
   5 -10 -12   -0.01    0.10
  -4   9 -10    0.05    0.10
   4  -9   9    0.07    0.07
  -4   9  -9    0.00    0.09
   4  -9   8    1.05    0.14
  -4   9  -8    0.75    0.14
   4  -9   7    1.18    0.14
  -4   9  -7    0.96    0.15
   4  -9   6    0.09    0.07
  -4   9  -6    0.04    0.08
  -4   9  -5   -0.01    0.07
  -4   9  -4    0.08    0.07
   4  -9   3    0.58    0.06
  -4   9  -3    0.51    0.10
   4  -9   2   -0.04    0.04
  -4   9  -2    0.00    0.06
   4  -9   1    0.21    0.06
   4  -9   1    0.24    0.06
  -4   9  -1    0.13    0.07
   4  -9   0    1.03    0.10
   4  -9   0    1.15    0.10
  -4   9   0    0.97    0.12
   4  -9  -1    2.31    0.13
   4  -9  -1    2.35    0.19
   4  -9  -1    2.44    0.14
  -4   9   1    2.28    0.16
   4  -9  -2    2.23    0.13
   4  -9  -2    2.31    0.19
   4  -9  -2    2.26    0.15
  -4   9   2    2.57    0.17
   4  -9  -3    2.55    0.13
   4  -9  -3    2.47    0.16
   4  -9  -3    2.49    0.20
   4  -9  -4    0.48    0.10
   4  -9  -4    0.45    0.09
   4  -9  -4    0.42    0.06
   4  -9  -5    1.32    0.10
   4  -9  -5    1.69    0.16
   4  -9  -5    1.45    0.14
   4  -9  -6    0.51    0.07
   4  -9  -6    0.50    0.10
   4  -9  -6    0.47    0.10
   4  -9  -7    1.99    0.18
   4  -9  -7    1.87    0.17
   4  -9  -8    0.11    0.07
   4  -9  -8    0.03    0.07
   4  -9  -9   -0.02    0.07
   4  -9  -9    0.06    0.07
   4  -9 -10    0.42    0.11
   4  -9 -10    0.45    0.11
   4  -9 -11   -0.02    0.08
   4  -9 -11   -0.01    0.09
   4  -9 -12   -0.18    0.06
   4  -9 -13   -0.02    0.10
  -3   8 -12    0.08    0.10
  -3   8 -11    0.07    0.09
   3  -8  10    0.05    0.07
  -3   8 -10    0.12    0.09
  -3   8  -9    0.15    0.09
  -3   8  -8    0.01    0.09
  -3   8  -7   -0.05    0.07
  -3   8  -6    0.45    0.11
  -3   8  -5   10.68    0.38
  -3   8  -4    2.34    0.17
   3  -8   3    0.51    0.05
   3  -8   3    0.36    0.07
  -3   8  -3    0.46    0.10
   3  -8   2   -0.02    0.03
   3  -8   2   -0.02    0.04
  -3   8  -2   -0.06    0.05
   3  -8   1    0.14    0.04
   3  -8   1    0.12    0.05
  -3   8  -1    0.04    0.05
   3  -8   0    0.41    0.06
   3  -8   0    0.57    0.07
  -3   8   0    0.48    0.08
   3  -8  -1    1.32    0.10
   3  -8  -1    1.15    0.09
  -3   8   1    1.02    0.11
   3  -8  -2    0.11    0.04
   3  -8  -2    0.15    0.05
   3  -8  -3    0.02    0.03
   3  -8  -4    2.06    0.11
   3  -8  -5    1.50    0.15
   3  -8  -5    1.76    0.11
   3  -8  -6    2.62    0.18
   3  -8  -6    2.82    0.13
   3  -8  -7    0.04    0.04
   3  -8  -7    0.01    0.06
   3  -8  -8    0.10    0.05
   3  -8  -8    0.12    0.07
   3  -8  -9    0.04    0.05
   3  -8  -9    0.02    0.06
   3  -8 -10    0.04    0.05
   3  -8 -10   -0.02    0.06
   3  -8 -11   -0.09    0.06
   3  -8 -14   -0.10    0.10
  -2   7 -14    0.07    0.11
  -2   7 -13    0.09    0.09
  -2   7 -12    0.06    0.08
  -2   7 -11    0.16    0.09
  -2   7 -10   -0.02    0.07
  -2   7  -9    0.35    0.10
  -2   7  -8    0.80    0.12
  -2   7  -7   -0.17    0.06
  -2   7  -6    0.03    0.06
  -2   7  -5    0.68    0.10
   2  -7   4   -0.04    0.04
  -2   7  -4    0.04    0.05
   2  -7   3    0.56    0.07
   2  -7   3    0.63    0.05
  -2   7  -3    0.61    0.08
   2  -7   2    8.87    0.28
   2  -7   2    8.98    0.24
  -2   7  -2    8.95    0.30
   2  -7   1   12.02    0.32
   2  -7   1   11.75    0.33
  -2   7  -1   12.20    0.36
   2  -7   0    0.11    0.04
  -2   7   0    0.15    0.05
  -2   7   0    0.08    0.05
   2  -7  -1    0.01    0.03
  -2   7   1    0.01    0.04
   2  -7  -2    2.35    0.11
  -2   7   2    2.32    0.12
   2  -7  -3    0.51    0.06
  -2   7   3    0.53    0.07
   2  -7  -4    1.14    0.08
   2  -7  -5    0.11    0.04
   2  -7  -6    0.75    0.09
   2  -7  -6    1.11    0.09
   2  -7  -7    0.04    0.05
   2  -7  -7    0.16    0.05
   2  -7  -8    0.03    0.05
   2  -7  -8   -0.01    0.05
   2  -7  -9    2.44    0.15
   2  -7  -9    2.36    0.16
   2  -7 -10   -0.09    0.04
   2  -7 -10   -0.06    0.05
   2  -7 -11    0.01    0.05
   2  -7 -11    0.08    0.06
   2  -7 -12    0.21    0.08
  -1   6 -15   -0.03    0.10
  -1   6 -14    0.03    0.10
  -1   6 -13    0.12    0.09
  -1   6 -12   -0.04    0.07
  -1   6 -11    0.51    0.11
  -1   6 -10    0.25    0.08
  -1   6  -9    0.07    0.06
  -1   6  -8    3.93    0.21
  -1   6  -7    0.34    0.08
   1  -6   6    2.09    0.13
  -1   6  -6    1.87    0.14
   1  -6   5    0.37    0.06
  -1   6  -5    0.29    0.07
   1  -6   4   -0.06    0.03
  -1   6  -4    0.01    0.05
   1  -6   3    0.57    0.07
   1  -6   3    0.48    0.03
  -1   6  -3    0.46    0.07
  -1   6  -3    0.61    0.07
   1  -6   2    2.64    0.12
  -1   6  -2    2.86    0.14
  -1   6  -2    2.67    0.12
   1  -6   1    0.03    0.03
  -1   6  -1   -0.01    0.03
  -1   6  -1    0.03    0.04
   1  -6   0    1.44    0.09
  -1   6   0    1.49    0.10
  -1   6   0    1.44    0.09
   1  -6  -1    0.86    0.07
  -1   6   1    0.91    0.08
   1  -6  -2   78.70    1.68
  -1   6   2   79.26    1.70
   1  -6  -3    0.09    0.04
  -1   6   3    0.16    0.05
   1  -6  -4    0.34    0.05
  -1   6   4    0.46    0.06
   1  -6  -5   13.09    0.36
   1  -6  -6    0.75    0.08
   1  -6  -7    0.94    0.09
   1  -6  -7    0.97    0.09
   1  -6  -8    0.64    0.07
   1  -6  -8    0.57    0.08
   1  -6  -9    0.71    0.09
   1  -6  -9    0.81    0.08
   1  -6 -10   -0.04    0.04
   1  -6 -10   -0.03    0.05
   1  -6 -11    0.05    0.05
   1  -6 -11    0.10    0.06
   1  -6 -12    0.21    0.08
   1  -6 -13    0.04    0.07
   0   5 -15   -0.12    0.07
   0   5 -14    0.01    0.08
   0   5 -13   -0.08    0.07
   0   5 -12    0.01    0.07
   0   5 -11    0.37    0.09
   0   5 -10    0.00    0.06
   0   5 -10    0.01    0.02
   0   5  -9    0.66    0.04
   0   5  -9    0.65    0.10
   0   5  -8    4.63    0.21
   0   5  -7    0.82    0.10
   0  -5   6    4.91    0.19
   0   5  -6    4.78    0.20
   0  -5   5   61.88    1.38
   0  -5   5   60.55    1.35
   0   5  -5   62.32    1.37
   0  -5   4    0.20    0.05
   0  -5   4    0.24    0.05
   0   5  -4    0.25    0.05
   0   5  -4    0.22    0.05
   0  -5   3    4.55    0.16
   0  -5   3    4.52    0.17
   0   5  -3    4.65    0.16
   0   5  -3    4.42    0.17
   0  -5   2    5.61    0.19
   0  -5   2    5.54    0.18
   0   5  -2    6.00    0.19
   0   5  -2    5.88    0.20
   0  -5   1    5.97    0.19
   0   5  -1    6.39    0.19
   0   5  -1    6.18    0.20
   0  -5   0   -0.01    0.02
   0   5   0   -0.01    0.03
   0   5   0   -0.03    0.02
   0  -5  -1    6.03    0.19
   0   5   1    6.28    0.19
   0  -5  -2    5.77    0.18
   0   5   2    5.96    0.19
   0  -5  -3    4.41    0.16
   0   5   3    4.64    0.17
   0  -5  -4    0.28    0.05
   0   5   4    0.27    0.05
   0  -5  -5   61.12    1.33
   0   5   5   59.75    1.33
   0  -5  -6    5.22    0.20
   0  -5  -7    0.99    0.10
   0  -5  -8    4.80    0.17
   0  -5  -8    4.61    0.20
   0  -5  -9    0.92    0.08
   0  -5  -9    0.69    0.09
   0  -5 -10   -0.04    0.05
   0  -5 -10    0.01    0.03
   0  -5 -11    0.47    0.10
   0  -5 -12   -0.07    0.06
   0  -5 -13   -0.07    0.07
   0  -5 -14    0.09    0.08
   0  -5 -15    0.00    0.08
   1   4 -15   -0.12    0.08
   1   4 -14    0.05    0.08
   1   4 -13    0.05    0.07
   1   4 -12    0.01    0.05
   1   4 -12    0.11    0.07
   1   4 -11    0.03    0.06
   1   4 -11    0.06    0.04
   1   4 -10   -0.04    0.05
   1   4 -10   -0.03    0.03
   1   4  -9    1.94    0.10
   1   4  -9    1.93    0.14
   1   4  -8    5.95    0.18
   1   4  -8    5.84    0.23
  -1  -4   7   -0.01    0.04
   1   4  -7    0.02    0.04
   1   4  -7    0.04    0.03
  -1  -4   6    8.61    0.27
  -1  -4   6    8.71    0.27
   1   4  -6    8.65    0.26
   1   4  -6    8.91    0.23
   1   4  -6    8.87    0.27
  -1  -4   5   23.54    0.56
  -1  -4   5   23.85    0.58
   1   4  -5   23.73    0.57
   1   4  -5   23.83    0.56
  -1  -4   4    0.08    0.02
  -1  -4   4    0.14    0.04
  -1  -4   4    0.08    0.03
   1   4  -4    0.11    0.03
   1   4  -4    0.05    0.03
  -1  -4   3   23.42    0.56
  -1  -4   3   23.64    0.54
  -1  -4   3   23.59    0.55
   1   4  -3   23.48    0.55
   1   4  -3   24.14    0.54
  -1  -4   2   96.20    2.03
  -1  -4   2   98.04    2.05
   1   4  -2   95.53    2.04
   1   4  -2   99.29    2.03
  -1  -4   1   19.22    0.45
   1   4  -1   19.29    0.46
   1   4  -1   19.92    0.45
  -1  -4   0   18.58    0.44
   1   4   0   19.29    0.44
  -1  -4  -1   20.35    0.48
   1   4   1   20.47    0.47
  -1  -4  -2    6.27    0.19
   1   4   2    6.09    0.19
  -1  -4  -3    5.50    0.18
   1   4   3    5.87    0.19
  -1  -4  -4    9.09    0.27
   1   4   4    9.46    0.27
  -1  -4  -5    5.12    0.19
   1   4   5    5.43    0.19
  -1  -4  -6    3.59    0.16
  -1  -4  -7    1.14    0.10
  -1  -4  -8    6.10    0.18
  -1  -4  -8    6.25    0.24
  -1  -4  -9    7.25    0.19
  -1  -4  -9    7.06    0.27
  -1  -4 -10    0.18    0.07
  -1  -4 -11    0.08    0.08
  -1  -4 -12    0.04    0.08
  -1  -4 -13    0.08    0.09
  -1  -4 -14    0.12    0.10
  -1  -4 -15    0.03    0.08
   2   3 -14    1.42    0.15
   2   3 -14    1.57    0.15
   2   3 -13   -0.04    0.06
   2   3 -13   -0.02    0.06
   2   3 -12    0.19    0.07
   2   3 -12    0.39    0.09
   2   3 -11    0.31    0.07
   2   3 -11    0.39    0.07
   2   3 -10    0.67    0.09
   2   3 -10    0.65    0.08
   2   3  -9    1.31    0.11
   2   3  -9    1.39    0.10
  -2  -3   8    0.03    0.04
   2   3  -8   -0.01    0.04
   2   3  -8    0.04    0.04
  -2  -3   7    2.38    0.12
  -2  -3   7    2.42    0.12
   2   3  -7    2.36    0.11
   2   3  -7    2.27    0.11
   2   3  -7    2.33    0.11
  -2  -3   6    5.90    0.20
  -2  -3   6    5.79    0.19
   2   3  -6    5.65    0.18
   2   3  -6    5.73    0.19
   2   3  -6    5.93    0.18
  -2  -3   5    0.93    0.07
  -2  -3   5    0.87    0.07
   2   3  -5    1.03    0.07
   2   3  -5    0.99    0.06
   2   3  -5    0.89    0.06
  -2  -3   4    0.60    0.05
  -2  -3   4    0.66    0.06
   2   3  -4    0.56    0.05
   2   3  -4    0.66    0.05
   2   3  -4    0.61    0.05
  -2  -3   3   28.49    0.62
  -2  -3   3   26.87    0.61
   2   3  -3   27.25    0.61
   2   3  -3   27.27    0.60
  -2  -3   2   41.56    0.91
  -2  -3   2   44.60    0.93
   2   3  -2   42.81    0.91
   2   3  -2   42.66    0.92
  -2  -3   1    1.03    0.06
   2   3  -1    1.12    0.06
   2   3  -1    1.12    0.05
  -2  -3   0   53.38    1.13
   2   3   0   52.93    1.12
  -2  -3  -1   43.22    0.94
   2   3   1   43.86    0.94
  -2  -3  -2    2.55    0.11
   2   3   2    2.51    0.10
  -2  -3  -3    1.67    0.09
   2   3   3    1.65    0.09
  -2  -3  -4    1.56    0.10
   2   3   4    1.59    0.09
  -2  -3  -5    6.83    0.23
   2   3   5    6.78    0.22
  -2  -3  -6    4.52    0.19
  -2  -3  -7   17.26    0.47
  -2  -3  -8    1.04    0.11
  -2  -3  -9    0.48    0.09
  -2  -3 -10    0.67    0.11
  -2  -3 -11    0.89    0.12
  -2  -3 -12    0.90    0.13
  -2  -3 -13    0.21    0.09
  -2  -3 -14    0.07    0.09
  -2  -3 -15    0.02    0.09
   3   2 -15    0.28    0.09
   3   2 -14    0.33    0.09
   3   2 -13    0.54    0.10
   3   2 -13    0.46    0.08
  -3  -2  12    0.33    0.06
   3   2 -12    0.17    0.07
   3   2 -12    0.18    0.06
   3   2 -11    1.67    0.11
   3   2 -11    1.44    0.13
   3   2 -10    0.51    0.07
   3   2 -10    0.41    0.08
  -3  -2   9    9.92    0.31
   3   2  -9    9.82    0.28
   3   2  -9   10.09    0.32
  -3  -2   8    3.42    0.15
   3   2  -8    3.45    0.16
   3   2  -8    3.29    0.13
   3   2  -8    3.34    0.12
  -3  -2   7   24.63    0.58
  -3  -2   7   24.68    0.59
   3   2  -7   24.92    0.63
   3   2  -7   24.90    0.56
   3   2  -7   24.38    0.55
  -3  -2   6    0.99    0.07
  -3  -2   6    0.89    0.07
   3   2  -6    0.93    0.06
   3   2  -6    0.97    0.08
   3   2  -6    0.88    0.05
  -3  -2   5    8.52    0.23
  -3  -2   5    8.56    0.22
   3   2  -5    8.51    0.21
   3   2  -5    8.66    0.26
   3   2  -5    8.55    0.21
  -3  -2   4   33.32    0.71
  -3  -2   4   33.51    0.72
   3   2  -4   32.31    0.69
   3   2  -4   32.90    0.69
   3   2  -4   33.02    0.79
  -3  -2   3    0.03    0.02
  -3  -2   3    0.05    0.02
   3   2  -3    0.05    0.03
   3   2  -3    0.05    0.01
  -3  -2   2    3.31    0.10
  -3  -2   2    3.35    0.10
   3   2  -2    3.24    0.08
  -3  -2   1    1.51    0.06
  -3  -2   1    1.52    0.06
   3   2  -1    1.59    0.05
   3   2  -1    1.43    0.05
  -3  -2   0   43.59    0.95
   3   2   0   45.83    0.94
   3   2   0   45.27    0.94
  -3  -2  -1   16.49    0.39
   3   2   1   17.05    0.38
  -3  -2  -2   -0.02    0.02
   3   2   2   -0.02    0.02
  -3  -2  -3   11.42    0.31
   3   2   3   11.91    0.30
  -3  -2  -4    1.95    0.11
   3   2   4    1.98    0.10
  -3  -2  -5    6.90    0.24
   3   2   5    7.22    0.23
  -3  -2  -6    0.93    0.07
  -3  -2  -6    1.05    0.10
  -3  -2  -7    0.50    0.04
  -3  -2  -7    0.48    0.08
  -3  -2  -8    0.47    0.09
  -3  -2  -9    6.93    0.28
  -3  -2 -10    7.92    0.32
  -3  -2 -11   -0.08    0.07
  -3  -2 -12   -0.06    0.07
  -3  -2 -13   -0.08    0.08
  -3  -2 -14    0.21    0.10
  -3  -2 -15    0.11    0.11
   4   1 -16    0.22    0.09
   4   1 -15    0.06    0.07
   4   1 -14    0.11    0.08
   4   1 -13   -0.02    0.06
  -4  -1  12    0.64    0.08
   4   1 -12    0.82    0.08
   4   1 -12    0.69    0.10
  -4  -1  11    0.97    0.11
   4   1 -11    0.87    0.11
   4   1 -11    0.91    0.07
  -4  -1  10   -0.02    0.04
  -4  -1  10    0.00    0.05
   4   1 -10    0.00    0.02
   4   1 -10   -0.01    0.03
   4   1 -10   -0.05    0.05
  -4  -1   9    0.04    0.04
  -4  -1   9    0.01    0.04
   4   1  -9   -0.01    0.02
   4   1  -9    0.02    0.02
   4   1  -9   -0.06    0.04
  -4  -1   8    1.13    0.08
   4   1  -8    0.95    0.04
   4   1  -8    1.15    0.10
  -4  -1   7    1.20    0.07
  -4  -1   7    1.13    0.08
   4   1  -7    1.18    0.10
  -4  -1   6   68.34    1.46
  -4  -1   6   69.21    1.46
   4   1  -6   70.63    1.62
  -4  -1   5    1.16    0.06
  -4  -1   5    1.13    0.05
   4   1  -5    1.27    0.09
  -4  -1   4  132.27    2.82
  -4  -1   4  141.36    2.82
   4   1  -4  140.17    3.09
  -4  -1   3    2.67    0.06
  -4  -1   3    2.56    0.06
   4   1  -3    2.68    0.13
   4   1  -2   13.12    0.37
  -4  -1   1   18.85    0.40
  -4  -1   1   19.29    0.41
  -4  -1   0   14.26    0.32
  -4  -1  -1   12.56    0.30
   4   1   1   12.76    0.28
  -4  -1  -2    0.37    0.04
   4   1   2    0.38    0.04
  -4  -1  -3    2.45    0.12
  -4  -1  -3    2.25    0.11
   4   1   3    2.42    0.10
  -4  -1  -4    5.51    0.19
  -4  -1  -4    5.88    0.19
   4   1   4    5.50    0.18
  -4  -1  -5    0.14    0.05
  -4  -1  -5    0.11    0.03
  -4  -1  -6    2.31    0.14
  -4  -1  -6    2.06    0.10
  -4  -1  -7    0.63    0.09
  -4  -1  -7    0.75    0.06
  -4  -1  -8   14.56    0.44
  -4  -1  -9    1.13    0.13
  -4  -1 -10    0.20    0.09
  -4  -1 -11   -0.07    0.08
  -4  -1 -12    2.60    0.21
  -4  -1 -13    0.45    0.13
  -4  -1 -14    0.07    0.11
   5   0 -16    0.06    0.09
   5   0 -15    0.06    0.09
   5   0 -14    0.02    0.07
   5   0 -13    2.12    0.18
   5   0 -12    0.01    0.06
   5   0 -11    3.71    0.21
  -5   0  10   -0.03    0.05
   5   0 -10   -0.01    0.05
  -5   0   9    0.58    0.07
   5   0  -9    0.64    0.09
  -5   0   8    0.00    0.04
  -5   0   8   -0.01    0.03
   5   0  -8    0.02    0.04
  -5   0   7    2.56    0.10
  -5   0   7    2.33    0.15
   5   0  -7    2.50    0.15
  -5   0   6   -0.02    0.04
  -5   0   6   -0.01    0.02
  -5   0   6   -0.01    0.02
   5   0  -6   -0.01    0.04
  -5   0   5    0.12    0.01
  -5   0   5    0.17    0.05
  -5   0   5    0.11    0.02
   5   0  -5    0.14    0.05
  -5   0   4    0.02    0.04
   5   0  -4    0.00    0.04
  -5   0   3  143.02    3.32
   5   0  -3  146.75    3.26
  -5   0   2    0.04    0.04
   5   0  -2   -0.04    0.03
  -5   0   1   68.30    1.40
  -5   0   1   70.49    1.64
   5   0  -1   67.77    1.60
  -5   0   0   -0.01    0.04
  -5   0   0   -0.01    0.02
  -5   0  -1    6.64    0.19
  -5   0  -1    6.73    0.24
  -5   0  -2    0.00    0.03
  -5   0  -2   -0.02    0.03
   5   0   2   -0.01    0.01
  -5   0  -3    6.11    0.22
  -5   0  -3    5.80    0.19
   5   0   3    5.92    0.17
  -5   0  -4    0.03    0.03
  -5   0  -4    0.05    0.04
   5   0   4   -0.01    0.02
  -5   0  -5    1.01    0.09
  -5   0  -5    1.00    0.10
  -5   0  -6   -0.03    0.03
  -5   0  -6    0.03    0.05
  -5   0  -7    0.25    0.07
  -5   0  -8    0.00    0.07
  -5   0  -9    0.25    0.09
  -5   0 -10    0.02    0.07
  -5   0 -11    3.75    0.24
  -5   0 -12    0.06    0.10
  -5   0 -13    0.14    0.10
   6  -1 -16    0.26    0.10
   6  -1 -15   -0.01    0.08
   6  -1 -14    0.29    0.10
   6  -1 -13    0.20    0.10
   6  -1 -12    0.13    0.07
   6  -1 -11    0.79    0.12
   6  -1 -10    4.64    0.24
  -6   1   9    0.43    0.06
   6  -1  -9    0.50    0.09
  -6   1   8   10.11    0.27
   6  -1  -8   10.41    0.37
  -6   1   7    1.24    0.07
   6  -1  -7    0.96    0.11
  -6   1   6    0.09    0.02
  -6   1   6    0.09    0.02
   6  -1  -6    0.17    0.06
   6  -1  -5    3.58    0.18
   6  -1  -4   13.65    0.43
   6  -1  -3    0.55    0.08
   6  -1  -2   -0.07    0.03
  -6   1   1    0.06    0.02
   6  -1  -1    0.06    0.05
  -6   1   0   66.08    1.41
  -6   1   0   68.26    1.62
  -6   1  -1    0.69    0.06
  -6   1  -1    0.71    0.08
  -6   1  -2    6.05    0.20
  -6   1  -2    6.36    0.24
  -6   1  -3    0.30    0.06
  -6   1  -3    0.33    0.06
   6  -1   3    0.35    0.04
  -6   1  -4    0.31    0.06
  -6   1  -4    0.22    0.05
   6  -1   4    0.31    0.05
  -6   1  -5    0.54    0.07
  -6   1  -5    0.61    0.09
  -6   1  -6    0.41    0.08
  -6   1  -7    0.28    0.08
  -6   1  -8    0.09    0.07
  -6   1  -9    0.63    0.12
  -6   1 -10    0.01    0.08
  -6   1 -11    0.07    0.09
  -6   1 -12    0.10    0.10
   7  -2 -15   -0.02    0.09
   7  -2 -14    0.21    0.10
   7  -2 -13    0.87    0.15
   7  -2 -12    0.15    0.09
   7  -2 -11    0.30    0.10
   7  -2 -10    0.09    0.07
   7  -2  -9    1.24    0.15
  -7   2   8    1.39    0.09
   7  -2  -8    1.51    0.15
  -7   2   7    0.13    0.03
   7  -2  -7    0.22    0.08
  -7   2   6    3.33    0.10
   7  -2  -6    3.24    0.20
   7  -2  -5    2.52    0.17
   7  -2  -4    3.30    0.19
   7  -2  -3    0.03    0.05
   7  -2  -2    5.49    0.24
  -7   2   1    8.82    0.23
   7  -2  -1    9.00    0.32
  -7   2   0    5.80    0.18
  -7   2  -1    0.77    0.07
  -7   2  -2    0.22    0.05
  -7   2  -3    9.94    0.31
  -7   2  -4    0.11    0.05
   7  -2   4    0.14    0.03
  -7   2  -5   -0.02    0.06
  -7   2  -6   -0.05    0.05
  -7   2  -7    0.50    0.10
  -7   2  -8    0.00    0.06
  -7   2  -9    0.10    0.08
  -7   2 -10    0.03    0.08
  -7   2 -11   -0.01    0.10
   8  -3 -15    0.26    0.13
   8  -3 -14    0.09    0.11
   8  -3 -13    0.81    0.15
   8  -3 -12    0.36    0.11
   8  -3 -11    0.48    0.12
   8  -3 -10    0.86    0.15
   8  -3  -9    0.19    0.08
   8  -3  -8    0.19    0.08
   8  -3  -7    0.15    0.08
  -8   3   6    3.56    0.11
   8  -3  -6    3.55    0.22
  -8   3   5   -0.01    0.02
   8  -3  -5    0.04    0.07
  -8   3   4    8.20    0.20
   8  -3  -4    7.83    0.34
  -8   3   3    5.71    0.16
   8  -3  -3    5.84    0.28
  -8   3   2    0.40    0.05
   8  -3  -2    0.27    0.09
  -8   3   1   -0.01    0.03
   8  -3  -1   -0.16    0.07
  -8   3   0    1.51    0.10
  -8   3  -1    0.71    0.08
  -8   3  -2    2.15    0.13
  -8   3  -3    1.75    0.13
  -8   3  -4   -0.06    0.05
  -8   3  -5    0.08    0.06
  -8   3  -6    1.52    0.15
  -8   3  -7    0.00    0.07
  -8   3  -8    0.10    0.09
  -8   3  -9   -0.03    0.08
  -8   3 -10    0.17    0.11
   9  -4 -13    0.15    0.11
   9  -4 -12    1.14    0.18
   9  -4 -11    0.05    0.10
   9  -4 -10    3.76    0.27
   9  -4  -9    0.44    0.12
   9  -4  -8    0.09    0.08
   9  -4  -7    0.99    0.15
   9  -4  -6    0.04    0.07
   9  -4  -5    0.06    0.07
   9  -4  -4    1.05    0.14
  -9   4   3    2.37    0.11
   9  -4  -3    2.40    0.19
  -9   4   2    0.06    0.04
   9  -4  -2    0.12    0.08
  -9   4   1    8.53    0.27
   9  -4  -1    8.63    0.36
  -9   4   0    0.29    0.07
  -9   4  -1    0.00    0.06
  -9   4  -2    0.29    0.07
  -9   4  -3    0.56    0.10
  -9   4  -4    0.07    0.07
  -9   4  -5    0.16    0.08
  -9   4  -6    0.30    0.10
  -9   4  -7   -0.01    0.07
  -9   4  -8   -0.02    0.08
  10  -5 -12    1.05    0.19
  10  -5 -11    0.08    0.11
  10  -5 -10    0.04    0.11
  10  -5  -9    0.95    0.17
  10  -5  -8    0.10    0.09
  10  -5  -7    2.84    0.24
  10  -5  -6    0.26    0.11
  10  -5  -5    0.19    0.10
 -10   5   4    0.64    0.07
  10  -5  -4    0.51    0.12
 -10   5   3    0.67    0.08
  10  -5  -3    0.81    0.13
 -10   5   2   -0.01    0.04
  10  -5  -2    0.07    0.08
 -10   5   1    0.03    0.05
 -10   5   0    0.03    0.05
 -10   5  -1    0.47    0.09
 -10   5  -2    1.18    0.13
 -10   5  -3    0.22    0.09
 -10   5  -4   -0.04    0.07
 -10   5  -5    0.04    0.08
 -10   5  -6    0.24    0.11
  11  -6  -9    0.24    0.12
  11  -6  -8    0.36    0.14
  11  -6  -7    0.21    0.12
  11  -6  -6    0.36    0.12
 -11   6   5    0.26    0.07
  11  -6  -5    0.17    0.10
 -11   6   4    0.56    0.08
  11  -6  -4    0.65    0.14
 -11   6   3    0.03    0.05
  11  -6  -3    0.00    0.08
 -11   6   2    0.19    0.07
 -11   6   1    0.40    0.08
 -11   6   0    0.79    0.11
 -11   6  -1    0.09    0.07
 -11   6  -2    0.04    0.07
 -11   6  -3   -0.02    0.07
 -11   6  -4    0.27    0.10
   6 -12   4    0.13    0.10
   6 -12   3   -0.01    0.08
  -6  12  -3   -0.01    0.10
   6 -12   2    0.03    0.09
  -6  12  -2   -0.02    0.08
   6 -12   1    0.04    0.09
  -6  12  -1    0.08    0.09
   6 -12   0    0.13    0.09
  -6  12   0    0.00    0.09
   6 -12  -1   -0.02    0.08
  -6  12   1    0.05    0.09
   6 -12  -2    0.07    0.10
   6 -12  -2    0.07    0.07
  -6  12   2    0.03    0.08
   6 -12  -3   -0.02    0.07
   6 -12  -3    0.07    0.09
  -6  12   3    0.13    0.09
   6 -12  -4    0.28    0.12
   6 -12  -4    0.13    0.08
  -6  12   4    0.06    0.09
   6 -12  -5   -0.01    0.09
   6 -12  -5    0.00    0.08
   6 -12  -6    0.01    0.07
   6 -12  -6   -0.01    0.08
   6 -12  -7    0.09    0.10
   6 -12  -7   -0.07    0.07
   6 -12  -8    0.17    0.11
   6 -12  -8    0.11    0.10
   5 -11   8    0.22    0.10
   5 -11   7    0.05    0.08
  -5  11  -7    0.12    0.10
   5 -11   6    0.08    0.09
  -5  11  -6   -0.05    0.09
   5 -11   5    0.01    0.07
  -5  11  -5   -0.02    0.08
   5 -11   4   -0.08    0.07
  -5  11  -4   -0.09    0.07
   5 -11   3    0.47    0.12
  -5  11  -3    0.45    0.11
   5 -11   2    0.24    0.10
  -5  11  -2    0.22    0.10
   5 -11   1    0.26    0.10
  -5  11  -1    0.42    0.11
   5 -11   0    0.03    0.06
   5 -11   0    0.05    0.08
  -5  11   0    0.12    0.08
   5 -11  -1    0.02    0.06
   5 -11  -1    0.12    0.09
  -5  11   1   -0.02    0.08
   5 -11  -2    0.22    0.07
   5 -11  -2    0.12    0.08
  -5  11   2    0.18    0.09
   5 -11  -3    0.15    0.08
   5 -11  -3   -0.10    0.06
  -5  11   3    0.05    0.08
   5 -11  -4   -0.03    0.06
   5 -11  -4   -0.10    0.06
   5 -11  -5    0.00    0.07
   5 -11  -5    0.04    0.08
   5 -11  -6    0.13    0.10
   5 -11  -6    0.17    0.09
   5 -11  -7    1.30    0.17
   5 -11  -7    1.39    0.17
   5 -11  -8    0.39    0.12
   5 -11  -8    0.31    0.11
   5 -11  -9    0.02    0.08
   5 -11  -9    0.05    0.08
   5 -11 -10   -0.05    0.10
   5 -11 -10   -0.07    0.09
   4 -10   9    0.52    0.11
  -4  10  -9    0.41    0.12
   4 -10   8    0.21    0.09
  -4  10  -8    0.30    0.12
   4 -10   7    0.12    0.08
  -4  10  -7   -0.01    0.09
   4 -10   6    0.20    0.09
  -4  10  -6    0.27    0.11
  -4  10  -5    0.05    0.08
  -4  10  -4    1.38    0.16
  -4  10  -3    0.13    0.09
   4 -10   2    1.06    0.09
   4 -10   2    0.92    0.10
  -4  10  -2    0.96    0.14
   4 -10   1    0.24    0.06
   4 -10   1    0.21    0.06
  -4  10  -1    0.43    0.11
   4 -10   0    1.28    0.11
   4 -10   0    1.09    0.10
  -4  10   0    1.02    0.13
   4 -10  -1    0.06    0.06
   4 -10  -1    0.01    0.04
  -4  10   1    0.05    0.07
   4 -10  -2   -0.05    0.07
   4 -10  -2    0.02    0.06
   4 -10  -2    0.02    0.05
  -4  10   2    0.01    0.07
   4 -10  -3    1.49    0.14
   4 -10  -3    1.83    0.19
   4 -10  -3    1.51    0.11
   4 -10  -4    1.67    0.11
   4 -10  -4    1.93    0.18
   4 -10  -4    1.72    0.15
   4 -10  -5    0.74    0.12
   4 -10  -5    0.63    0.11
   4 -10  -5    0.68    0.08
   4 -10  -6    0.42    0.10
   4 -10  -6    0.27    0.09
   4 -10  -7    0.17    0.08
   4 -10  -7    0.07    0.08
   4 -10  -8    0.20    0.09
   4 -10  -8    0.15    0.09
   4 -10  -9    0.01    0.06
   4 -10  -9    0.14    0.09
   4 -10 -10    1.16    0.15
   4 -10 -10    1.13    0.17
   4 -10 -11    0.47    0.13
   4 -10 -12   -0.02    0.09
  -3   9 -12    0.15    0.11
  -3   9 -11    0.12    0.10
   3  -9  10    0.24    0.09
  -3   9 -10    0.31    0.11
  -3   9  -9    0.20    0.10
  -3   9  -8    0.66    0.13
  -3   9  -7    1.22    0.15
  -3   9  -6    9.95    0.39
  -3   9  -5    5.35    0.27
   3  -9   4   -0.02    0.05
  -3   9  -4    0.04    0.08
   3  -9   3    0.66    0.06
   3  -9   3    0.69    0.09
  -3   9  -3    0.39    0.10
   3  -9   2    0.06    0.05
   3  -9   2    0.06    0.04
  -3   9  -2    0.03    0.07
   3  -9   1    1.44    0.11
   3  -9   1    1.61    0.10
  -3   9  -1    1.44    0.14
   3  -9   0    0.10    0.05
   3  -9   0    0.10    0.05
  -3   9   0    0.04    0.06
   3  -9  -1    0.38    0.06
   3  -9  -1    0.35    0.06
  -3   9   1    0.25    0.07
   3  -9  -2    0.03    0.04
   3  -9  -2    0.01    0.05
   3  -9  -3    2.87    0.14
   3  -9  -4    0.09    0.05
   3  -9  -5    0.12    0.05
   3  -9  -5    0.05    0.07
   3  -9  -6    0.14    0.05
   3  -9  -6    0.11    0.07
   3  -9  -7    0.12    0.07
   3  -9  -7    0.22    0.06
   3  -9  -8    0.18    0.06
   3  -9  -8    0.18    0.08
   3  -9  -9    0.46    0.10
   3  -9  -9    0.47    0.08
   3  -9 -10    0.36    0.09
  -2   8 -13    0.01    0.10
  -2   8 -12    0.06    0.09
  -2   8 -11   -0.09    0.07
  -2   8 -10    0.05    0.09
  -2   8  -9    0.00    0.07
  -2   8  -8    0.51    0.11
  -2   8  -7    0.67    0.11
  -2   8  -6   -0.03    0.06
   2  -8   5    0.56    0.09
  -2   8  -5    0.59    0.10
   2  -8   4    2.08    0.15
  -2   8  -4    1.99    0.16
   2  -8   3   21.13    0.56
   2  -8   3   21.95    0.52
  -2   8  -3   22.47    0.60
   2  -8   2    6.01    0.18
   2  -8   2    5.66    0.22
  -2   8  -2    5.66    0.24
   2  -8   1    0.90    0.07
   2  -8   1    0.74    0.08
  -2   8  -1    0.81    0.11
   2  -8   0    1.39    0.11
  -2   8   0    1.33    0.12
   2  -8  -1    0.05    0.04
  -2   8   1    0.01    0.05
   2  -8  -2    0.08    0.04
   2  -8  -3    1.15    0.09
   2  -8  -4    1.03    0.09
   2  -8  -5    0.01    0.03
   2  -8  -6    1.92    0.13
   2  -8  -7    0.10    0.05
   2  -8  -7   -0.07    0.05
   2  -8  -8    0.17    0.06
   2  -8  -8    0.18    0.07
   2  -8  -9    0.13    0.06
   2  -8  -9    0.03    0.06
   2  -8 -10    0.05    0.06
   2  -8 -10    0.05    0.06
   2  -8 -11    0.04    0.06
  -1   7 -14    0.40    0.13
  -1   7 -13   -0.09    0.07
  -1   7 -12    0.14    0.09
  -1   7 -11    0.12    0.08
  -1   7 -10    0.30    0.09
  -1   7  -9    0.87    0.12
  -1   7  -8    0.00    0.06
  -1   7  -7    0.02    0.06
   1  -7   6    0.20    0.06
  -1   7  -6    0.21    0.07
   1  -7   5    0.69    0.09
  -1   7  -5    0.51    0.08
   1  -7   4    0.23    0.06
  -1   7  -4    0.23    0.06
   1  -7   3    0.91    0.09
   1  -7   3    0.96    0.05
  -1   7  -3    0.77    0.09
   1  -7   2    4.73    0.18
  -1   7  -2    4.53    0.20
   1  -7   1    1.05    0.09
  -1   7  -1    0.87    0.09
   1  -7   0   10.31    0.30
  -1   7   0   10.72    0.33
   1  -7  -1    1.43    0.10
   1  -7  -2   -0.02    0.03
   1  -7  -3    0.00    0.03
   1  -7  -4    0.22    0.05
   1  -7  -5    0.02    0.04
   1  -7  -6    1.68    0.12
   1  -7  -7    2.16    0.14
   1  -7  -8    0.04    0.05
   1  -7  -8    0.04    0.05
   1  -7  -9    0.62    0.09
   1  -7  -9    0.54    0.08
   1  -7 -10    0.01    0.06
   1  -7 -10    0.07    0.05
   1  -7 -11    0.15    0.08
   1  -7 -12    0.35    0.09
   1  -7 -13    0.16    0.08
   0   6 -15    0.10    0.11
   0   6 -14    0.07    0.09
   0   6 -13    0.06    0.09
   0   6 -12    0.00    0.08
   0   6 -11    0.04    0.07
   0   6 -10    1.90    0.16
   0   6  -9    1.12    0.12
   0   6  -8    0.06    0.06
   0  -6   7    0.35    0.07
   0   6  -7    0.26    0.07
   0  -6   6    0.05    0.04
   0   6  -6   -0.03    0.04
   0  -6   5    0.56    0.07
   0   6  -5    0.50    0.08
   0  -6   4    0.03    0.01
   0  -6   4   -0.03    0.04
   0   6  -4    0.03    0.05
   0  -6   3    0.12    0.04
   0  -6   3    0.10    0.05
   0   6  -3    0.03    0.04
   0   6  -3    0.09    0.05
   0  -6   2    4.50    0.16
   0   6  -2    4.50    0.17
   0   6  -2    4.26    0.18
   0  -6   1   10.72    0.30
   0   6  -1   10.96    0.30
   0   6  -1   10.16    0.31
   0  -6   0    2.85    0.12
   0   6   0    3.13    0.14
   0   6   0    2.86    0.13
   0  -6  -1   10.27    0.29
   0   6   1   10.82    0.30
   0  -6  -2    4.16    0.16
   0   6   2    4.17    0.16
   0  -6  -3    0.13    0.04
   0   6   3    0.15    0.04
   0  -6  -4    0.04    0.04
   0  -6  -5    0.38    0.06
   0  -6  -6    0.02    0.05
   0  -6  -7    0.21    0.06
   0  -6  -8    0.04    0.05
   0  -6  -9    1.10    0.12
   0  -6  -9    1.33    0.10
   0  -6 -10    2.22    0.16
   0  -6 -10    2.16    0.12
   0  -6 -11   -0.03    0.06
   0  -6 -12    0.03    0.08
   0  -6 -13    0.05    0.08
   0  -6 -14    0.09    0.09
   1   5 -15    0.10    0.09
   1   5 -14    0.03    0.08
   1   5 -13   -0.10    0.07
   1   5 -12    0.94    0.12
   1   5 -11   -0.02    0.03
   1   5 -11   -0.02    0.05
   1   5 -10    0.11    0.06
   1   5 -10    0.07    0.03
   1   5  -9    0.22    0.04
   1   5  -9    0.20    0.06
   1   5  -8    3.81    0.19
  -1  -5   7   15.38    0.42
   1   5  -7   15.49    0.43
  -1  -5   6    1.43    0.10
   1   5  -6    1.38    0.11
  -1  -5   5    2.49    0.12
  -1  -5   5    2.51    0.08
  -1  -5   5    2.49    0.13
   1   5  -5    2.60    0.14
  -1  -5   4    3.55    0.15
  -1  -5   4    3.71    0.16
  -1  -5   4    3.73    0.12
   1   5  -4    3.84    0.15
   1   5  -4    3.72    0.15
  -1  -5   3    0.12    0.04
  -1  -5   3    0.09    0.04
   1   5  -3    0.11    0.03
   1   5  -3    0.12    0.04
  -1  -5   2   17.88    0.46
  -1  -5   2   17.89    0.44
   1   5  -2   18.28    0.45
   1   5  -2   18.38    0.44
  -1  -5   1    2.82    0.12
   1   5  -1    2.72    0.11
   1   5  -1    2.93    0.13
  -1  -5   0    5.27    0.17
   1   5   0    5.39    0.17
   1   5   0    5.06    0.18
  -1  -5  -1    1.51    0.09
   1   5   1    1.51    0.09
  -1  -5  -2   15.44    0.39
   1   5   2   15.77    0.40
  -1  -5  -3    8.57    0.26
   1   5   3    8.77    0.26
  -1  -5  -4    9.44    0.28
   1   5   4   10.12    0.29
  -1  -5  -5    0.98    0.09
  -1  -5  -6    1.86    0.13
  -1  -5  -7    2.77    0.16
  -1  -5  -8    2.15    0.15
  -1  -5  -9    0.02    0.03
  -1  -5  -9    0.08    0.07
  -1  -5 -10    0.21    0.08
  -1  -5 -10    0.16    0.03
  -1  -5 -11    0.07    0.07
  -1  -5 -12    0.24    0.09
  -1  -5 -13    0.30    0.10
  -1  -5 -14    0.01    0.09
  -1  -5 -15    0.00    0.08
   2   4 -14    0.04    0.08
   2   4 -13    2.03    0.16
   2   4 -13    1.86    0.14
   2   4 -12    0.09    0.06
   2   4 -12    0.06    0.06
   2   4 -11    0.06    0.06
   2   4 -11    0.05    0.05
   2   4 -10    1.87    0.13
   2   4 -10    2.03    0.12
   2   4  -9    4.69    0.17
   2   4  -9    4.62    0.19
  -2  -4   8    1.54    0.11
   2   4  -8    1.44    0.09
   2   4  -8    1.41    0.11
  -2  -4   7    0.13    0.05
  -2  -4   7    0.20    0.05
   2   4  -7    0.22    0.04
   2   4  -7    0.18    0.05
  -2  -4   6    0.25    0.05
  -2  -4   6    0.26    0.05
   2   4  -6    0.25    0.05
   2   4  -6    0.20    0.04
   2   4  -6    0.20    0.04
  -2  -4   5   47.63    1.07
  -2  -4   5   49.31    1.09
   2   4  -5   48.53    1.07
   2   4  -5   49.70    1.06
  -2  -4   4   48.85    1.06
  -2  -4   4   49.12    1.08
   2   4  -4   49.05    1.07
   2   4  -4   48.96    1.06
  -2  -4   3    0.13    0.03
  -2  -4   3    0.22    0.04
   2   4  -3    0.15    0.04
   2   4  -3    0.13    0.03
  -2  -4   2   16.85    0.40
  -2  -4   2   17.09    0.41
   2   4  -2   16.33    0.39
   2   4  -2   16.45    0.40
  -2  -4   1    8.51    0.23
   2   4  -1    8.39    0.23
   2   4  -1    8.59    0.23
  -2  -4   0    2.35    0.10
   2   4   0    2.27    0.10
   2   4   0    2.29    0.09
  -2  -4  -1   41.18    0.91
   2   4   1   41.45    0.90
  -2  -4  -2    0.77    0.07
   2   4   2    0.57    0.06
  -2  -4  -3    0.07    0.04
   2   4   3    0.17    0.04
  -2  -4  -4    0.18    0.05
   2   4   4    0.17    0.04
  -2  -4  -5    1.36    0.10
  -2  -4  -6    0.62    0.09
  -2  -4  -7    1.70    0.13
  -2  -4  -8   -0.02    0.06
  -2  -4  -9    0.27    0.08
  -2  -4  -9    0.22    0.03
  -2  -4 -10    1.31    0.14
  -2  -4 -11    0.18    0.09
  -2  -4 -12    0.04    0.09
  -2  -4 -13    0.05    0.09
  -2  -4 -14   -0.04    0.09
  -2  -4 -15   -0.04    0.09
   3   3 -14    0.47    0.10
   3   3 -13    0.06    0.07
   3   3 -13    0.04    0.06
   3   3 -12    0.72    0.09
   3   3 -12    0.41    0.09
   3   3 -11    0.73    0.10
   3   3 -11    0.81    0.09
   3   3 -10    3.86    0.17
   3   3 -10    3.85    0.18
   3   3  -9    1.36    0.10
   3   3  -9    1.46    0.11
  -3  -3   8    0.03    0.03
  -3  -3   8    0.07    0.04
   3   3  -8   -0.01    0.03
   3   3  -8    0.08    0.04
   3   3  -8    0.07    0.03
  -3  -3   7    3.81    0.15
  -3  -3   7    3.82    0.16
   3   3  -7    3.75    0.13
   3   3  -7    3.87    0.16
   3   3  -7    3.72    0.14
  -3  -3   6   -0.01    0.03
  -3  -3   6    0.02    0.03
   3   3  -6   -0.02    0.02
   3   3  -6   -0.01    0.02
   3   3  -6    0.05    0.03
  -3  -3   5    2.49    0.10
  -3  -3   5    2.69    0.11
   3   3  -5    2.48    0.09
   3   3  -5    2.56    0.12
   3   3  -5    2.57    0.10
  -3  -3   4    0.66    0.05
  -3  -3   4    0.75    0.06
   3   3  -4    0.66    0.04
   3   3  -4    0.60    0.06
   3   3  -4    0.62    0.04
  -3  -3   3    0.73    0.05
  -3  -3   3    0.76    0.05
   3   3  -3    0.70    0.04
   3   3  -3    0.66    0.04
  -3  -3   2   28.82    0.63
  -3  -3   2   28.08    0.62
   3   3  -2   28.33    0.61
   3   3  -2   28.77    0.62
  -3  -3   1    0.32    0.04
   3   3  -1    0.31    0.03
   3   3  -1    0.33    0.03
  -3  -3   0   23.54    0.53
   3   3   0   23.46    0.53
   3   3   0   23.80    0.52
  -3  -3  -1    0.08    0.03
   3   3   1    0.09    0.03
  -3  -3  -2    0.01    0.03
   3   3   2    0.01    0.03
  -3  -3  -3   11.67    0.31
   3   3   3   11.57    0.31
  -3  -3  -4   11.36    0.32
   3   3   4   11.20    0.31
  -3  -3  -5    2.77    0.14
  -3  -3  -6    0.43    0.07
  -3  -3  -7    0.10    0.06
  -3  -3  -8    1.61    0.07
  -3  -3  -8    1.42    0.13
  -3  -3  -9    2.86    0.19
  -3  -3 -10    0.90    0.13
  -3  -3 -11    0.00    0.08
  -3  -3 -12    0.00    0.08
  -3  -3 -13    0.06    0.09
  -3  -3 -14   -0.03    0.10
  -3  -3 -15    0.07    0.10
   4   2 -16    0.14    0.09
   4   2 -15    0.07    0.08
   4   2 -14    0.25    0.09
   4   2 -13    0.08    0.07
   4   2 -12    2.28    0.13
   4   2 -12    2.03    0.16
   4   2 -11    0.34    0.08
   4   2 -11    0.48    0.06
  -4  -2  10    3.49    0.17
   4   2 -10    3.49    0.13
   4   2 -10    3.64    0.14
   4   2 -10    3.41    0.19
  -4  -2   9    2.33    0.13
   4   2  -9    2.25    0.09
   4   2  -9    2.11    0.14
   4   2  -9    2.03    0.09
  -4  -2   8    1.23    0.09
  -4  -2   8    1.16    0.08
   4   2  -8    1.14    0.10
   4   2  -8    1.09    0.05
   4   2  -8    1.11    0.06
  -4  -2   7    1.29    0.09
  -4  -2   7    1.27    0.08
   4   2  -7    1.32    0.10
   4   2  -7    1.22    0.05
  -4  -2   6    6.82    0.20
  -4  -2   6    6.70    0.19
   4   2  -6    6.59    0.24
  -4  -2   5    1.70    0.08
  -4  -2   5    1.55    0.07
   4   2  -5    1.64    0.10
  -4  -2   4    0.53    0.04
  -4  -2   4    0.39    0.04
   4   2  -4    0.30    0.06
  -4  -2   3   24.62    0.53
  -4  -2   3   24.52    0.54
   4   2  -3   24.88    0.63
  -4  -2   2    0.02    0.02
  -4  -2   2    0.03    0.02
  -4  -2   1    1.18    0.05
  -4  -2   0    0.39    0.04
   4   2   0    0.36    0.02
  -4  -2  -1    1.69    0.08
   4   2   1    1.68    0.07
  -4  -2  -2    5.00    0.16
   4   2   2    5.12    0.15
  -4  -2  -3   15.38    0.39
   4   2   3   15.02    0.38
  -4  -2  -4    1.30    0.10
   4   2   4    1.44    0.09
  -4  -2  -5    1.86    0.12
  -4  -2  -6    1.48    0.12
  -4  -2  -6    1.50    0.09
  -4  -2  -7    0.11    0.03
  -4  -2  -7    0.16    0.06
  -4  -2  -8    2.48    0.09
  -4  -2  -8    2.49    0.17
  -4  -2  -9    0.22    0.09
  -4  -2 -10    0.06    0.08
  -4  -2 -11    0.65    0.13
  -4  -2 -12    1.46    0.18
  -4  -2 -13    0.07    0.10
  -4  -2 -14   -0.17    0.10
   5   1 -16   -0.03    0.08
   5   1 -15    0.40    0.11
   5   1 -14    0.01    0.06
   5   1 -13    0.54    0.11
   5   1 -12   -0.01    0.06
   5   1 -11    0.91    0.12
  -5  -1  10    0.41    0.07
   5   1 -10    0.49    0.10
  -5  -1   9    0.27    0.06
   5   1  -9    0.27    0.07
  -5  -1   8    0.04    0.03
  -5  -1   8   -0.01    0.03
   5   1  -8    0.05    0.05
  -5  -1   7   21.03    0.49
  -5  -1   7   21.41    0.50
   5   1  -7   20.90    0.59
  -5  -1   6    1.49    0.07
  -5  -1   6    1.47    0.07
   5   1  -6    1.54    0.12
  -5  -1   5    0.11    0.02
  -5  -1   5    0.14    0.02
   5   1  -5    0.09    0.04
  -5  -1   4    0.00    0.01
  -5  -1   4   -0.01    0.01
   5   1  -4   -0.02    0.04
   5   1  -3    5.16    0.21
   5   1  -2    1.56    0.11
  -5  -1   1   42.80    0.89
  -5  -1   0   27.91    0.61
  -5  -1  -1    3.43    0.12
  -5  -1  -2    1.30    0.10
  -5  -1  -2    1.20    0.08
   5   1   2    1.26    0.06
  -5  -1  -3    1.22    0.10
  -5  -1  -3    1.20    0.09
   5   1   3    1.13    0.07
  -5  -1  -4    0.11    0.04
  -5  -1  -4    0.15    0.05
   5   1   4    0.14    0.04
  -5  -1  -5    1.68    0.12
  -5  -1  -5    1.65    0.11
  -5  -1  -6    2.21    0.14
  -5  -1  -6    2.33    0.12
  -5  -1  -7    0.50    0.09
  -5  -1  -7    0.53    0.06
  -5  -1  -8    0.27    0.08
  -5  -1  -9    0.09    0.08
  -5  -1 -10    0.11    0.09
  -5  -1 -11    0.14    0.11
  -5  -1 -12    0.10    0.11
  -5  -1 -13   -0.04    0.11
   6   0 -16    0.29    0.11
   6   0 -15   -0.05    0.08
   6   0 -14    0.59    0.12
   6   0 -13   -0.02    0.07
   6   0 -12    1.54    0.16
   6   0 -11   -0.04    0.06
   6   0 -10    0.01    0.06
  -6   0   9   -0.04    0.03
   6   0  -9    0.01    0.06
  -6   0   8    1.04    0.08
   6   0  -8    1.03    0.12
  -6   0   7    0.03    0.02
  -6   0   7   -0.01    0.02
   6   0  -7   -0.03    0.04
  -6   0   6    1.45    0.06
  -6   0   6    1.35    0.05
   6   0  -6    1.22    0.12
   6   0  -5   -0.03    0.04
   6   0  -4   24.93    0.67
   6   0  -3   -0.03    0.02
   6   0  -2    6.48    0.25
  -6   0   1   -0.02    0.04
  -6   0   1    0.03    0.01
  -6   0   0    0.10    0.06
  -6   0   0    0.10    0.03
  -6   0  -1    0.00    0.03
  -6   0  -1    0.00    0.04
  -6   0  -2   21.68    0.59
  -6   0  -2   21.02    0.51
  -6   0  -3   -0.04    0.03
  -6   0  -3    0.18    0.06
   6   0   3    0.00    0.02
  -6   0  -4    0.15    0.05
  -6   0  -4    0.20    0.05
   6   0   4    0.21    0.04
  -6   0  -5    0.02    0.04
  -6   0  -5   -0.03    0.05
  -6   0  -6    0.03    0.04
  -6   0  -6   -0.04    0.05
  -6   0  -7   -0.05    0.06
  -6   0  -8    0.01    0.06
  -6   0  -9    0.05    0.07
  -6   0 -10    0.07    0.08
  -6   0 -11    0.00    0.08
  -6   0 -12    0.00    0.09
   7  -1 -15    0.15    0.10
   7  -1 -14   -0.04    0.08
   7  -1 -13    0.03    0.09
   7  -1 -12    0.01    0.07
   7  -1 -11    2.75    0.20
   7  -1 -10    0.11    0.08
   7  -1  -9    2.19    0.18
  -7   1   8    0.03    0.03
   7  -1  -8   -0.04    0.05
  -7   1   7    0.26    0.03
   7  -1  -7    0.25    0.08
  -7   1   6    5.07    0.12
  -7   1   6    5.02    0.12
   7  -1  -6    4.96    0.24
   7  -1  -5    1.03    0.12
   7  -1  -4    5.21    0.24
   7  -1  -3    8.73    0.32
   7  -1  -2    2.19    0.15
  -7   1   1    2.13    0.08
  -7   1   0    2.46    0.10
  -7   1  -1    1.60    0.09
  -7   1  -2    1.27    0.09
  -7   1  -3    0.41    0.07
  -7   1  -4    0.55    0.08
   7  -1   4    0.70    0.06
  -7   1  -5    3.12    0.17
  -7   1  -6    0.32    0.08
  -7   1  -7    0.10    0.08
  -7   1  -8    0.07    0.08
  -7   1  -9    0.09    0.08
  -7   1 -10   -0.06    0.08
  -7   1 -11   -0.03    0.09
   8  -2 -15    0.12    0.11
   8  -2 -14    0.23    0.11
   8  -2 -13    0.26    0.11
   8  -2 -12   -0.02    0.08
   8  -2 -11   -0.04    0.08
   8  -2 -10    0.15    0.09
   8  -2  -9    0.16    0.08
   8  -2  -8    4.60    0.26
   8  -2  -7    0.01    0.06
  -8   2   6    0.14    0.02
   8  -2  -6    0.23    0.08
   8  -2  -5   -0.01    0.06
   8  -2  -4    0.39    0.10
   8  -2  -3   25.29    0.73
  -8   2   2    6.30    0.17
   8  -2  -2    5.97    0.28
  -8   2   1    5.67    0.17
  -8   2   0    5.75    0.19
  -8   2  -1    0.25    0.05
  -8   2  -2    0.07    0.05
  -8   2  -3    0.12    0.05
  -8   2  -4    0.81    0.10
  -8   2  -5    0.13    0.07
  -8   2  -6    0.13    0.08
  -8   2  -7    0.23    0.09
  -8   2  -8    0.17    0.08
  -8   2  -9    0.05    0.09
  -8   2 -10    0.00    0.09
   9  -3 -14    0.89    0.17
   9  -3 -13    0.67    0.15
   9  -3 -12   -0.09    0.08
   9  -3 -11    0.15    0.09
   9  -3 -10    1.29    0.18
   9  -3  -9    0.38    0.11
   9  -3  -8    0.38    0.11
   9  -3  -7    0.14    0.08
   9  -3  -6    0.45    0.10
   9  -3  -5    4.27    0.25
   9  -3  -4    0.19    0.08
  -9   3   3    0.53    0.05
   9  -3  -3    0.40    0.10
  -9   3   2    0.06    0.03
   9  -3  -2   -0.14    0.06
  -9   3   1    3.97    0.16
  -9   3   0   24.04    0.59
  -9   3  -1    4.82    0.20
  -9   3  -2    0.11    0.06
  -9   3  -3    0.10    0.06
  -9   3  -4    0.23    0.08
  -9   3  -5    0.07    0.07
  -9   3  -6    0.12    0.08
  -9   3  -7   -0.04    0.07
  -9   3  -8    0.02    0.09
  10  -4 -12    0.10    0.11
  10  -4 -11    1.91    0.23
  10  -4 -10    0.68    0.16
  10  -4  -9    0.87    0.16
  10  -4  -8    0.07    0.09
  10  -4  -7    1.29    0.18
  10  -4  -6    0.15    0.09
  10  -4  -5    1.14    0.16
 -10   4   4    0.01    0.03
  10  -4  -4    0.06    0.08
 -10   4   3    0.69    0.07
  10  -4  -3    0.76    0.13
 -10   4   2    2.03    0.12
  10  -4  -2    2.30    0.20
 -10   4   1    1.44    0.11
 -10   4   0    1.37    0.12
 -10   4  -1    0.27    0.07
 -10   4  -2    2.45    0.16
 -10   4  -3    4.43    0.23
 -10   4  -4    0.43    0.10
 -10   4  -5    0.04    0.08
 -10   4  -6   -0.07    0.08
 -10   4  -7   -0.05    0.08
  11  -5 -10    0.07    0.11
  11  -5  -9   -0.09    0.08
  11  -5  -8    0.54    0.14
  11  -5  -7   -0.01    0.09
  11  -5  -6    1.49    0.20
  11  -5  -5    0.04    0.09
 -11   5   4    0.35    0.06
  11  -5  -4    0.30    0.12
 -11   5   3    0.11    0.05
  11  -5  -3    0.00    0.09
 -11   5   2    0.26    0.07
 -11   5   1    0.03    0.05
 -11   5   0    0.16    0.07
 -11   5  -1    0.16    0.08
 -11   5  -2    0.38    0.09
 -11   5  -3    0.12    0.08
 -11   5  -4   -0.08    0.07
 -11   5  -5    0.08    0.09
  12  -6  -6    0.07    0.10
  12  -6  -5    0.25    0.12
  12  -6  -4    0.04    0.10
 -12   6   2    0.16    0.07
 -12   6   1   -0.05    0.06
 -12   6   0    0.20    0.08
   6 -13  -3    0.02    0.08
   6 -13  -4   -0.09    0.08
   6 -13  -5   -0.08    0.08
   5 -12   6    0.04    0.08
   5 -12   5    0.23    0.11
  -5  12  -5    0.08    0.11
   5 -12   4   -0.05    0.07
  -5  12  -4    0.15    0.10
   5 -12   3    0.05    0.09
  -5  12  -3    0.07    0.10
   5 -12   2   -0.04    0.08
  -5  12  -2    0.14    0.10
   5 -12   1    0.20    0.10
  -5  12  -1    0.20    0.10
   5 -12   0   -0.05    0.08
  -5  12   0    0.06    0.09
   5 -12  -1   -0.09    0.07
   5 -12  -1    0.00    0.06
  -5  12   1   -0.07    0.08
   5 -12  -2    0.00    0.06
   5 -12  -2   -0.02    0.08
  -5  12   2    0.03    0.08
   5 -12  -3    0.21    0.10
   5 -12  -3    0.35    0.09
  -5  12   3    0.29    0.10
   5 -12  -4    0.15    0.08
   5 -12  -4    0.13    0.09
  -5  12   4    0.13    0.09
   5 -12  -5    0.08    0.09
   5 -12  -5    0.06    0.08
   5 -12  -6    0.05    0.08
   5 -12  -6   -0.04    0.09
   5 -12  -7    0.03    0.10
   5 -12  -7    0.04    0.09
   5 -12  -8   -0.01    0.09
   5 -12  -8   -0.09    0.09
   5 -12  -9    0.17    0.11
   5 -12  -9    0.07    0.10
   4 -11   8   -0.09    0.08
  -4  11  -8    0.04    0.10
   4 -11   7    0.35    0.12
  -4  11  -7    0.48    0.13
  -4  11  -6    0.01    0.09
  -4  11  -5   -0.10    0.07
  -4  11  -4    0.16    0.09
  -4  11  -3    0.32    0.11
   4 -11   2    0.09    0.06
  -4  11  -2    0.17    0.09
   4 -11   1    0.71    0.09
   4 -11   1    0.54    0.09
  -4  11  -1    0.46    0.11
   4 -11   0    0.24    0.07
   4 -11   0    0.20    0.07
  -4  11   0    0.11    0.08
   4 -11  -1    0.57    0.08
   4 -11  -1    0.51    0.09
  -4  11   1    0.47    0.11
   4 -11  -2    0.18    0.07
   4 -11  -2    0.18    0.09
   4 -11  -2    0.04    0.05
  -4  11   2    0.20    0.09
   4 -11  -3    0.26    0.06
   4 -11  -3    0.16    0.09
   4 -11  -3    0.16    0.07
  -4  11   3    0.21    0.09
   4 -11  -4    0.09    0.06
   4 -11  -4    0.03    0.07
   4 -11  -5    0.28    0.09
   4 -11  -5    0.48    0.11
   4 -11  -6   -0.07    0.06
   4 -11  -6   -0.05    0.07
   4 -11  -7    0.83    0.14
   4 -11  -7    0.99    0.14
   4 -11  -8    0.17    0.09
   4 -11  -8    0.07    0.08
   4 -11  -9   -0.11    0.07
   4 -11  -9    0.10    0.09
   4 -11 -10    0.09    0.09
   4 -11 -10    0.00    0.09
   4 -11 -11   -0.09    0.08
  -3  10 -10    0.03    0.09
  -3  10  -9    0.22    0.11
  -3  10  -8    0.52    0.12
  -3  10  -7    0.15    0.10
  -3  10  -6    0.44    0.11
  -3  10  -5    1.04    0.14
   3 -10   4    4.72    0.23
  -3  10  -4    4.28    0.25
   3 -10   3    0.65    0.10
  -3  10  -3    0.65    0.12
   3 -10   2    0.23    0.06
   3 -10   2    0.29    0.05
  -3  10  -2    0.24    0.09
   3 -10   1    0.42    0.07
   3 -10   1    0.41    0.08
  -3  10  -1    0.29    0.09
   3 -10   0    0.11    0.05
   3 -10   0    0.14    0.06
  -3  10   0   -0.07    0.06
   3 -10  -1    2.64    0.15
   3 -10  -1    2.23    0.14
  -3  10   1    2.44    0.18
   3 -10  -2    0.57    0.09
   3 -10  -2    0.53    0.08
  -3  10   2    0.50    0.10
   3 -10  -3    0.44    0.07
   3 -10  -3    0.48    0.09
   3 -10  -4    1.57    0.12
   3 -10  -5    0.44    0.10
   3 -10  -5    0.52    0.08
   3 -10  -6    0.73    0.12
   3 -10  -6    0.75    0.09
   3 -10  -7    0.38    0.07
   3 -10  -7    0.52    0.11
   3 -10  -8    0.88    0.13
   3 -10  -8    0.95    0.10
   3 -10  -9    0.13    0.08
   3 -10 -10    0.97    0.13
  -2   9 -12    0.04    0.09
  -2   9 -11   -0.01    0.08
  -2   9 -10    0.75    0.15
  -2   9  -9    0.29    0.10
  -2   9  -8    0.07    0.08
  -2   9  -7    0.06    0.08
  -2   9  -6    0.98    0.13
   2  -9   5    1.24    0.13
  -2   9  -5    1.11    0.13
   2  -9   4    0.56    0.09
  -2   9  -4    0.47    0.10
   2  -9   3    6.09    0.18
   2  -9   3    6.08    0.25
  -2   9  -3    6.27    0.27
   2  -9   2   17.56    0.45
   2  -9   2   16.89    0.48
  -2   9  -2   18.04    0.52
   2  -9   1   14.54    0.42
   2  -9   1   14.34    0.39
  -2   9  -1   14.22    0.45
   2  -9   0    0.15    0.06
  -2   9   0    0.16    0.08
   2  -9  -1   -0.05    0.05
  -2   9   1   -0.07    0.06
   2  -9  -2    2.91    0.15
   2  -9  -3    0.15    0.05
   2  -9  -4    2.60    0.14
   2  -9  -5    1.50    0.12
   2  -9  -6    0.06    0.05
   2  -9  -7    0.95    0.11
   2  -9  -7    0.98    0.11
   2  -9  -8    0.18    0.07
   2  -9  -8    0.35    0.08
   2  -9  -9    0.63    0.10
   2  -9  -9    0.70    0.10
   2  -9 -10   -0.04    0.06
   2  -9 -10    0.09    0.06
  -1   8 -13    0.21    0.10
  -1   8 -12    0.22    0.10
  -1   8 -11   -0.07    0.07
  -1   8 -10    0.43    0.11
  -1   8  -9   -0.05    0.06
  -1   8  -8    0.00    0.07
   1  -8   7    0.83    0.11
  -1   8  -7    0.89    0.12
   1  -8   6    1.95    0.14
  -1   8  -6    1.97    0.16
   1  -8   5    2.08    0.15
  -1   8  -5    1.89    0.15
   1  -8   4    0.21    0.06
  -1   8  -4    0.14    0.07
   1  -8   3    0.01    0.03
   1  -8   3    0.03    0.05
  -1   8  -3    0.04    0.06
   1  -8   2    3.08    0.15
  -1   8  -2    2.97    0.17
   1  -8   1    0.83    0.09
  -1   8  -1    0.79    0.10
   1  -8   0    8.56    0.27
  -1   8   0    8.61    0.30
   1  -8  -1   12.73    0.36
   1  -8  -2    0.29    0.06
   1  -8  -3    2.83    0.14
   1  -8  -4    0.21    0.06
   1  -8  -5    0.45    0.07
   1  -8  -6    0.00    0.05
   1  -8  -7    1.52    0.13
   1  -8  -8    0.41    0.08
   1  -8  -8    0.41    0.08
   1  -8  -9    0.37    0.07
   1  -8  -9    0.42    0.09
   1  -8 -10    0.22    0.07
   1  -8 -10    0.20    0.08
   1  -8 -11   -0.04    0.06
   1  -8 -12    0.10    0.08
   0   7 -14    0.09    0.09
   0   7 -13    0.01    0.08
   0   7 -12    0.27    0.10
   0   7 -11    0.12    0.07
   0   7 -10    0.23    0.08
   0   7  -9    0.08    0.07
   0   7  -8    0.45    0.09
   0  -7   7    0.38    0.08
   0   7  -7    0.25    0.07
   0  -7   6    1.35    0.11
   0   7  -6    1.22    0.12
   0  -7   5    4.95    0.20
   0   7  -5    4.82    0.21
   0  -7   4    0.15    0.05
   0  -7   4    0.31    0.03
   0   7  -4    0.29    0.07
   0  -7   3    4.32    0.18
   0   7  -3    4.18    0.19
   0  -7   2    2.85    0.14
   0   7  -2    2.91    0.15
   0  -7   1    0.28    0.06
   0   7  -1    0.29    0.06
   0  -7   0    0.02    0.04
   0   7   0   -0.03    0.04
   0  -7  -1    0.29    0.06
   0  -7  -2    2.73    0.14
   0  -7  -3    4.29    0.17
   0  -7  -4    0.27    0.06
   0  -7  -5    5.06    0.20
   0  -7  -6    1.18    0.11
   0  -7  -7    0.23    0.07
   0  -7  -8    0.43    0.08
   0  -7  -9    0.15    0.05
   0  -7  -9    0.12    0.07
   0  -7 -10    0.14    0.05
   0  -7 -10    0.17    0.08
   0  -7 -11    0.28    0.09
   0  -7 -12    0.19    0.09
   0  -7 -13    0.06    0.08
   0  -7 -14    0.04    0.08
   1   6 -14    0.00    0.07
   1   6 -13   -0.12    0.07
   1   6 -12    0.36    0.10
   1   6 -11    0.04    0.06
   1   6 -10    0.00    0.06
   1   6  -9    0.90    0.11
  -1  -6   8    0.81    0.10
   1   6  -8    0.66    0.09
  -1  -6   7    1.09    0.10
   1   6  -7    1.18    0.12
  -1  -6   6    0.69    0.08
   1   6  -6    0.70    0.09
  -1  -6   5   12.30    0.29
  -1  -6   5   11.85    0.34
   1   6  -5   11.97    0.35
  -1  -6   4    0.51    0.05
  -1  -6   4    0.29    0.06
   1   6  -4    0.40    0.07
  -1  -6   3    0.13    0.05
  -1  -6   3    0.07    0.04
   1   6  -3    0.13    0.05
  -1  -6   2   79.94    1.71
   1   6  -2   80.98    1.72
   1   6  -2   79.17    1.73
  -1  -6   1    0.79    0.08
   1   6  -1    0.62    0.08
   1   6  -1    0.89    0.08
  -1  -6   0    1.33    0.09
   1   6   0    1.23    0.10
   1   6   0    1.39    0.09
  -1  -6  -1    0.02    0.04
   1   6   1    0.02    0.03
  -1  -6  -2    2.75    0.13
   1   6   2    2.75    0.13
  -1  -6  -3    0.57    0.07
  -1  -6  -4   -0.01    0.05
  -1  -6  -5    0.33    0.07
  -1  -6  -6    2.02    0.13
  -1  -6  -7    0.41    0.08
  -1  -6  -8    3.89    0.20
  -1  -6  -9   -0.03    0.06
  -1  -6 -10    0.23    0.05
  -1  -6 -10    0.14    0.07
  -1  -6 -11    0.55    0.11
  -1  -6 -12    0.07    0.07
  -1  -6 -13    0.15    0.10
  -1  -6 -14    0.03    0.09
  -1  -6 -15   -0.01    0.10
   2   5 -14    0.56    0.11
   2   5 -13    0.87    0.13
   2   5 -12    0.28    0.08
   2   5 -11    0.14    0.07
   2   5 -11    0.09    0.05
   2   5 -10    0.02    0.04
   2   5 -10   -0.01    0.04
  -2  -5   9    3.91    0.19
   2   5  -9    4.06    0.19
   2   5  -9    3.97    0.15
  -2  -5   8    0.09    0.05
   2   5  -8    0.05    0.05
  -2  -5   7    2.83    0.14
   2   5  -7    2.78    0.14
  -2  -5   6    0.26    0.06
  -2  -5   6    0.24    0.05
   2   5  -6    0.21    0.05
  -2  -5   5    6.07    0.20
  -2  -5   5    6.07    0.22
   2   5  -5    6.15    0.21
   2   5  -5    5.91    0.19
  -2  -5   4    2.15    0.12
  -2  -5   4    1.97    0.10
   2   5  -4    1.98    0.10
   2   5  -4    2.01    0.11
  -2  -5   3   21.53    0.52
  -2  -5   3   22.19    0.54
   2   5  -3   22.19    0.52
   2   5  -3   21.42    0.53
  -2  -5   2   44.31    0.97
   2   5  -2   43.76    0.97
   2   5  -2   44.02    0.98
  -2  -5   1   -0.02    0.03
   2   5  -1   -0.01    0.03
   2   5  -1    0.02    0.03
  -2  -5   0    2.08    0.10
   2   5   0    2.01    0.11
   2   5   0    2.11    0.10
  -2  -5  -1   62.01    1.32
   2   5   1   59.72    1.31
  -2  -5  -2    4.53    0.17
   2   5   2    4.93    0.17
  -2  -5  -3    3.87    0.16
   2   5   3    3.92    0.16
  -2  -5  -4    1.46    0.10
  -2  -5  -5    1.93    0.12
  -2  -5  -6   -0.01    0.05
  -2  -5  -7    2.65    0.16
  -2  -5  -8   -0.01    0.06
  -2  -5  -9    0.61    0.10
  -2  -5 -10    0.06    0.07
  -2  -5 -11    0.27    0.10
  -2  -5 -12    0.38    0.10
  -2  -5 -13    0.01    0.09
  -2  -5 -14    0.06    0.10
  -2  -5 -15    0.00    0.10
   3   4 -13    1.79    0.15
   3   4 -13    1.62    0.15
   3   4 -12    0.04    0.06
   3   4 -12    0.03    0.06
   3   4 -11    3.20    0.17
   3   4 -11    3.22    0.17
   3   4 -10    0.28    0.06
   3   4 -10    0.22    0.06
  -3  -4   9   -0.04    0.04
   3   4  -9   -0.01    0.04
   3   4  -9    0.00    0.04
  -3  -4   8    2.35    0.14
  -3  -4   8    2.23    0.12
   3   4  -8    2.25    0.12
   3   4  -8    2.23    0.12
  -3  -4   7    0.52    0.06
  -3  -4   7    0.63    0.08
   3   4  -7    0.57    0.06
   3   4  -7    0.56    0.07
   3   4  -7    0.51    0.06
  -3  -4   6   21.78    0.52
  -3  -4   6   20.27    0.52
   3   4  -6   21.59    0.50
   3   4  -6   20.99    0.54
   3   4  -6   21.19    0.51
  -3  -4   5    1.56    0.09
  -3  -4   5    1.73    0.10
   3   4  -5    1.46    0.08
   3   4  -5    1.50    0.08
  -3  -4   4    3.86    0.14
  -3  -4   4    4.31    0.15
   3   4  -4    4.01    0.13
   3   4  -4    3.95    0.14
  -3  -4   3    0.35    0.05
  -3  -4   3    0.31    0.04
   3   4  -3    0.36    0.04
   3   4  -3    0.31    0.04
  -3  -4   2    0.21    0.04
  -3  -4   2    0.24    0.04
   3   4  -2    0.25    0.03
   3   4  -2    0.23    0.04
  -3  -4   1    5.22    0.17
   3   4  -1    5.43    0.16
   3   4  -1    5.38    0.16
  -3  -4   0   45.43    0.98
   3   4   0   45.75    0.98
   3   4   0   44.19    0.98
  -3  -4  -1   48.51    1.06
   3   4   1   48.40    1.05
  -3  -4  -2   -0.01    0.04
   3   4   2    0.05    0.03
  -3  -4  -3    3.46    0.15
   3   4   3    3.72    0.15
  -3  -4  -4   10.85    0.32
  -3  -4  -5    1.26    0.11
  -3  -4  -6    0.00    0.05
  -3  -4  -7    0.12    0.06
  -3  -4  -8    0.83    0.11
  -3  -4  -9    0.04    0.08
  -3  -4  -9    0.02    0.02
  -3  -4 -10    2.26    0.18
  -3  -4 -11   -0.02    0.08
  -3  -4 -12    0.07    0.10
  -3  -4 -13    0.10    0.09
  -3  -4 -14    0.10    0.10
   4   3 -15    0.72    0.12
   4   3 -14    0.56    0.11
   4   3 -13   -0.06    0.07
   4   3 -12    0.79    0.12
   4   3 -11    2.43    0.17
   4   3 -11    2.48    0.13
   4   3 -10    1.64    0.10
   4   3 -10    1.69    0.14
  -4  -3   9    0.37    0.07
  -4  -3   9    0.19    0.06
   4   3  -9    0.27    0.07
   4   3  -9    0.36    0.05
   4   3  -9    0.31    0.05
  -4  -3   8    2.75    0.14
  -4  -3   8    2.53    0.13
   4   3  -8    2.80    0.10
   4   3  -8    2.73    0.15
   4   3  -8    2.71    0.11
  -4  -3   7    2.41    0.11
  -4  -3   7    2.11    0.11
   4   3  -7    2.24    0.13
   4   3  -7    2.24    0.08
   4   3  -7    2.14    0.08
  -4  -3   6    5.33    0.17
  -4  -3   6    5.16    0.18
   4   3  -6    5.44    0.14
   4   3  -6    5.42    0.14
   4   3  -6    5.56    0.21
  -4  -3   5    7.06    0.20
  -4  -3   5    7.07    0.21
   4   3  -5    7.28    0.24
   4   3  -5    7.11    0.17
  -4  -3   4   11.07    0.27
  -4  -3   4   10.82    0.28
   4   3  -4   11.07    0.24
  -4  -3   3    9.84    0.25
  -4  -3   3    9.97    0.25
   4   3  -3    9.69    0.21
  -4  -3   2   13.59    0.33
  -4  -3   2   13.98    0.33
   4   3  -2   13.80    0.30
  -4  -3   1    4.64    0.15
   4   3  -1    5.03    0.13
   4   3  -1    4.88    0.13
  -4  -3   0    0.98    0.06
   4   3   0    1.14    0.06
   4   3   0    1.17    0.06
  -4  -3  -1    8.56    0.24
   4   3   1    8.98    0.23
  -4  -3  -2   -0.01    0.04
   4   3   2   -0.02    0.03
  -4  -3  -3   35.49    0.82
   4   3   3   36.30    0.81
  -4  -3  -4   10.16    0.30
  -4  -3  -5    0.34    0.07
  -4  -3  -6    0.61    0.09
  -4  -3  -7    0.45    0.05
  -4  -3  -7    0.58    0.09
  -4  -3  -8    0.34    0.09
  -4  -3  -8    0.30    0.04
  -4  -3  -9    0.50    0.10
  -4  -3 -10   -0.09    0.08
  -4  -3 -11   -0.05    0.08
  -4  -3 -12    0.28    0.11
  -4  -3 -13    1.27    0.18
  -4  -3 -14   -0.09    0.09
   5   2 -16    0.25    0.10
   5   2 -15   -0.09    0.07
   5   2 -14    0.24    0.09
   5   2 -13    0.12    0.08
   5   2 -12    1.13    0.14
   5   2 -11    0.39    0.09
  -5  -2  10    1.06    0.11
   5   2 -10    0.79    0.11
  -5  -2   9    1.04    0.09
  -5  -2   9    1.13    0.10
   5   2  -9    1.10    0.12
  -5  -2   8    5.93    0.20
  -5  -2   8    5.55    0.19
   5   2  -8    5.87    0.24
  -5  -2   7    1.47    0.09
  -5  -2   7    1.45    0.08
   5   2  -7    1.34    0.11
  -5  -2   6    0.50    0.05
  -5  -2   6    0.31    0.04
   5   2  -6    0.42    0.07
  -5  -2   5    1.45    0.07
  -5  -2   5    1.29    0.06
   5   2  -5    1.39    0.10
  -5  -2   4    2.29    0.08
  -5  -2   4    2.43    0.08
   5   2  -4    2.60    0.14
  -5  -2   3   49.29    1.04
  -5  -2   3   49.48    1.03
  -5  -2   2    3.49    0.10
  -5  -2   2    3.59    0.11
  -5  -2   1   37.62    0.80
  -5  -2   0    1.77    0.08
  -5  -2  -1    2.52    0.11
   5   2   1    2.45    0.08
   5   2   1    2.50    0.08
  -5  -2  -2    5.74    0.19
   5   2   2    5.94    0.17
  -5  -2  -3    2.55    0.12
   5   2   3    2.64    0.11
  -5  -2  -4    6.70    0.23
   5   2   4    6.95    0.22
  -5  -2  -5   -0.03    0.04
  -5  -2  -5   -0.03    0.03
  -5  -2  -6    5.98    0.21
  -5  -2  -6    5.62    0.23
  -5  -2  -7    1.35    0.10
  -5  -2  -7    1.32    0.13
  -5  -2  -8    0.26    0.08
  -5  -2  -8    0.28    0.05
  -5  -2  -9    0.10    0.08
  -5  -2 -10    0.31    0.10
  -5  -2 -11    1.49    0.17
  -5  -2 -12    0.67    0.14
  -5  -2 -13   -0.09    0.09
   6   1 -16    0.37    0.12
   6   1 -15   -0.02    0.08
   6   1 -14    0.46    0.12
   6   1 -13    0.15    0.09
   6   1 -12    0.07    0.07
   6   1 -11    0.87    0.12
   6   1 -10    4.91    0.25
  -6  -1   9    0.65    0.07
   6   1  -9    0.56    0.10
  -6  -1   8   10.23    0.27
  -6  -1   8   10.25    0.28
   6   1  -8    9.97    0.36
  -6  -1   7    1.34    0.07
  -6  -1   7    1.30    0.07
   6   1  -7    1.32    0.12
  -6  -1   6    0.09    0.02
  -6  -1   6    0.07    0.02
   6   1  -6    0.07    0.05
  -6  -1   5    3.70    0.10
  -6  -1   5    3.70    0.10
   6   1  -5    3.69    0.18
   6   1  -4   13.50    0.42
   6   1  -3    0.68    0.09
  -6  -1   2    0.01    0.01
  -6  -1   2    0.00    0.01
  -6  -1   1   -0.04    0.04
  -6  -1   1    0.08    0.02
  -6  -1   0   69.08    1.64
  -6  -1   0   66.78    1.43
  -6  -1  -1    0.81    0.07
  -6  -1  -1    0.67    0.08
  -6  -1  -2    6.58    0.21
  -6  -1  -2    6.34    0.25
   6   1   2    6.24    0.15
  -6  -1  -3    0.31    0.06
  -6  -1  -3    0.29    0.06
   6   1   3    0.35    0.04
  -6  -1  -4    0.21    0.06
  -6  -1  -4    0.28    0.06
   6   1   4    0.30    0.05
  -6  -1  -5    0.62    0.09
  -6  -1  -5    0.56    0.07
  -6  -1  -6    0.49    0.07
  -6  -1  -6    0.39    0.08
  -6  -1  -7    0.24    0.05
  -6  -1  -7    0.16    0.07
  -6  -1  -8    0.13    0.07
  -6  -1  -9    0.58    0.11
  -6  -1 -10    0.01    0.09
  -6  -1 -11    0.16    0.11
  -6  -1 -12   -0.12    0.09
   7   0 -16    0.13    0.10
   7   0 -15   -0.05    0.09
   7   0 -14   -0.03    0.08
   7   0 -13    1.47    0.18
   7   0 -12    0.05    0.07
   7   0 -11    2.54    0.20
   7   0 -10   -0.02    0.06
   7   0  -9    0.49    0.10
  -7   0   8    0.00    0.03
   7   0  -8   -0.01    0.05
  -7   0   7   14.14    0.33
  -7   0   7   14.20    0.33
   7   0  -7   13.81    0.47
  -7   0   6   -0.02    0.01
  -7   0   6    0.00    0.01
   7   0  -6    0.03    0.06
   7   0  -5   14.57    0.47
   7   0  -4   -0.08    0.04
   7   0  -3    1.19    0.12
  -7   0   2    0.00    0.01
  -7   0   1   13.12    0.31
  -7   0   0    0.02    0.03
  -7   0  -1    0.03    0.03
  -7   0  -2    0.01    0.04
  -7   0  -3   22.67    0.56
   7   0   3   21.68    0.46
  -7   0  -4   -0.03    0.05
   7   0   4   -0.01    0.02
  -7   0  -5    0.03    0.06
  -7   0  -6   -0.01    0.06
  -7   0  -7    0.00    0.05
  -7   0  -7   -0.04    0.06
  -7   0  -8   -0.03    0.07
  -7   0  -9   -0.04    0.07
  -7   0 -10   -0.04    0.07
  -7   0 -11   -0.12    0.08
   8  -1 -15    0.07    0.09
   8  -1 -14    2.19    0.22
   8  -1 -13   -0.06    0.08
   8  -1 -12    0.18    0.10
   8  -1 -11    0.41    0.11
   8  -1 -10    1.70    0.17
   8  -1  -9   -0.01    0.06
   8  -1  -8    5.36    0.28
  -8   1   7    0.06    0.02
   8  -1  -7    0.04    0.07
   8  -1  -6    2.40    0.18
   8  -1  -5    0.16    0.07
   8  -1  -4    4.35    0.23
   8  -1  -3    0.34    0.09
  -8   1   2    0.86    0.05
  -8   1   1    0.82    0.06
  -8   1   0    1.12    0.08
  -8   1  -1    1.03    0.08
  -8   1  -2    3.61    0.16
  -8   1  -3    0.82    0.09
  -8   1  -4    0.04    0.06
  -8   1  -5    0.38    0.08
  -8   1  -6    3.00    0.19
  -8   1  -7   -0.06    0.06
  -8   1  -8    0.02    0.07
  -8   1  -9   -0.04    0.08
  -8   1 -10    0.01    0.09
   9  -2 -14    0.08    0.10
   9  -2 -13    0.31    0.12
   9  -2 -12    0.43    0.13
   9  -2 -11    1.61    0.19
   9  -2 -10    0.45    0.13
   9  -2  -9    1.00    0.15
   9  -2  -8    1.00    0.15
   9  -2  -7    0.50    0.11
   9  -2  -6    0.12    0.07
   9  -2  -5    4.41    0.25
   9  -2  -4    0.24    0.08
  -9   2   3    2.23    0.08
   9  -2  -3    2.15    0.18
  -9   2   2    0.07    0.03
  -9   2   1    0.40    0.05
  -9   2   0    0.87    0.08
  -9   2  -1    0.05    0.05
  -9   2  -2    0.14    0.06
  -9   2  -3    1.03    0.11
  -9   2  -4    0.63    0.10
  -9   2  -5    0.59    0.11
  -9   2  -6    0.21    0.08
  -9   2  -7    0.06    0.08
  -9   2  -8    0.07    0.08
  -9   2  -9    0.38    0.12
  10  -3 -13    0.18    0.12
  10  -3 -12    0.86    0.17
  10  -3 -11    0.29    0.13
  10  -3 -10    0.93    0.17
  10  -3  -9    0.74    0.15
  10  -3  -8    0.03    0.09
  10  -3  -7    1.49    0.19
  10  -3  -6    0.88    0.15
  10  -3  -5    0.12    0.08
 -10   3   4    0.02    0.02
  10  -3  -4    0.00    0.07
 -10   3   3    0.07    0.03
  10  -3  -3    0.01    0.07
 -10   3   2    1.30    0.09
 -10   3   1    0.20    0.05
 -10   3   0    0.79    0.09
 -10   3  -1    0.41    0.07
 -10   3  -2    0.96    0.11
 -10   3  -3   -0.05    0.07
 -10   3  -4    0.18    0.08
 -10   3  -5    0.15    0.09
 -10   3  -6    0.20    0.10
 -10   3  -7    0.01    0.08
  11  -4 -11    0.58    0.16
  11  -4 -10    1.13    0.19
  11  -4  -9    1.87    0.23
  11  -4  -8    0.39    0.13
  11  -4  -7    0.64    0.14
  11  -4  -6    0.44    0.13
  11  -4  -5   -0.05    0.08
  11  -4  -4    0.55    0.13
 -11   4   3    0.41    0.06
  11  -4  -3    0.41    0.12
 -11   4   2    0.11    0.05
 -11   4   1    0.00    0.04
 -11   4   0    0.34    0.07
 -11   4  -1    0.30    0.08
 -11   4  -2    0.12    0.07
 -11   4  -3    0.04    0.07
 -11   4  -4   -0.06    0.07
 -11   4  -5   -0.02    0.09
  12  -5  -8    0.20    0.12
  12  -5  -7    0.75    0.17
  12  -5  -6    0.78    0.16
  12  -5  -5    0.56    0.15
  12  -5  -4   -0.03    0.09
 -12   5   2    0.07    0.06
 -12   5   1    0.01    0.06
 -12   5   0    0.02    0.06
 -12   5  -1    0.03    0.07
 -12   5  -2   -0.03    0.07
  -5  13  -1    0.04    0.10
   5 -13   0   -0.09    0.08
  -5  13   0    0.16    0.10
   5 -13  -1    0.09    0.10
  -5  13   1    0.02    0.10
   5 -13  -2    0.38    0.12
  -5  13   2    0.21    0.11
   5 -13  -3    0.16    0.08
   5 -13  -3    0.09    0.10
  -5  13   3    0.15    0.11
   5 -13  -4   -0.01    0.07
   5 -13  -4    0.07    0.10
  -5  13   4    0.00    0.08
   5 -13  -5    0.06    0.08
   5 -13  -5   -0.07    0.09
   5 -13  -6   -0.05    0.09
   4 -12   7   -0.21    0.08
   4 -12   6   -0.14    0.07
  -4  12  -6    0.01    0.09
  -4  12  -5    0.08    0.10
  -4  12  -4    0.00    0.08
  -4  12  -3    0.25    0.11
   4 -12   2    0.01    0.06
  -4  12  -2    0.10    0.09
   4 -12   1    0.08    0.06
  -4  12  -1    0.04    0.08
   4 -12   0    1.04    0.12
   4 -12   0    1.04    0.12
  -4  12   0    0.98    0.15
   4 -12  -1    0.38    0.09
  -4  12   1    0.49    0.12
   4 -12  -2    0.02    0.08
   4 -12  -2    0.12    0.07
  -4  12   2   -0.04    0.07
   4 -12  -3   -0.16    0.06
   4 -12  -3   -0.10    0.06
  -4  12   3   -0.03    0.07
   4 -12  -4    0.17    0.09
   4 -12  -4    0.12    0.09
  -4  12   4    0.14    0.09
   4 -12  -5    0.09    0.10
   4 -12  -5    0.20    0.08
   4 -12  -6   -0.05    0.07
   4 -12  -6   -0.04    0.08
   4 -12  -7   -0.02    0.07
   4 -12  -7   -0.02    0.09
   4 -12  -8    0.07    0.10
   4 -12  -8    0.01    0.09
   4 -12  -9    0.05    0.10
   4 -12  -9    0.03    0.09
  -3  11  -9    0.25    0.11
  -3  11  -8    0.10    0.10
  -3  11  -7    0.04    0.09
  -3  11  -6    0.10    0.10
  -3  11  -5    0.06    0.10
   3 -11   4    0.29    0.08
  -3  11  -4    0.13    0.09
   3 -11   3    0.24    0.07
  -3  11  -3    0.19    0.10
   3 -11   2    0.64    0.10
  -3  11  -2    0.72    0.14
   3 -11   1    1.09    0.12
   3 -11   1    1.09    0.10
  -3  11  -1    0.95    0.14
   3 -11   0   -0.04    0.05
   3 -11   0    0.01    0.05
  -3  11   0    0.04    0.08
   3 -11  -1    1.14    0.12
   3 -11  -1    1.13    0.12
  -3  11   1    1.09    0.14
   3 -11  -2    1.12    0.12
   3 -11  -2    1.04    0.11
  -3  11   2    1.10    0.14
   3 -11  -3    1.41    0.13
   3 -11  -3    1.48    0.12
   3 -11  -4    0.21    0.07
   3 -11  -5    0.11    0.05
   3 -11  -6    0.39    0.08
   3 -11  -6    0.31    0.09
   3 -11  -7    0.03    0.08
   3 -11  -8    0.36    0.10
   3 -11  -9   -0.10    0.07
  -2  10 -11    0.40    0.13
  -2  10 -10    0.04    0.09
  -2  10  -9    0.05    0.09
  -2  10  -8    0.15    0.09
  -2  10  -7    0.57    0.12
   2 -10   6    0.22    0.08
  -2  10  -6    0.04    0.08
   2 -10   5    0.75    0.11
  -2  10  -5    0.69    0.12
   2 -10   4    2.20    0.16
  -2  10  -4    2.15    0.20
   2 -10   3    6.49    0.20
   2 -10   3    6.22    0.26
  -2  10  -3    7.32    0.32
   2 -10   2    4.96    0.18
   2 -10   2    4.70    0.22
  -2  10  -2    4.61    0.26
   2 -10   1    0.88    0.11
   2 -10   1    1.24    0.10
  -2  10  -1    0.86    0.12
   2 -10   0    0.04    0.06
  -2  10   0   -0.01    0.07
   2 -10  -1    0.91    0.10
  -2  10   1    0.96    0.13
   2 -10  -2    1.63    0.13
  -2  10   2    1.54    0.15
   2 -10  -3    0.06    0.05
   2 -10  -4    0.02    0.05
   2 -10  -5    0.76    0.09
   2 -10  -6    2.84    0.17
   2 -10  -7    0.09    0.06
   2 -10  -7    0.07    0.06
   2 -10  -8    0.00    0.06
   2 -10  -8   -0.04    0.06
   2 -10  -9   -0.01    0.07
   2 -10  -9   -0.04    0.06
   2 -10 -10   -0.07    0.07
  -1   9 -13    0.01    0.10
  -1   9 -12   -0.03    0.09
  -1   9 -11    0.05    0.08
  -1   9 -10    0.03    0.09
  -1   9  -9    0.12    0.08
  -1   9  -8    0.79    0.13
   1  -9   7   -0.04    0.07
  -1   9  -7    0.01    0.07
   1  -9   6    0.73    0.11
  -1   9  -6    0.82    0.12
   1  -9   5    1.12    0.12
  -1   9  -5    1.32    0.14
   1  -9   4    3.13    0.18
  -1   9  -4    3.21    0.20
   1  -9   3    0.02    0.03
   1  -9   3    0.05    0.06
  -1   9  -3   -0.06    0.06
   1  -9   2    1.05    0.11
  -1   9  -2    0.75    0.11
   1  -9   1    5.32    0.23
  -1   9  -1    5.56    0.25
   1  -9   0   14.28    0.41
  -1   9   0   13.96    0.44
   1  -9  -1    3.49    0.18
  -1   9   1    3.50    0.20
   1  -9  -2    3.76    0.19
   1  -9  -3   -0.03    0.06
   1  -9  -4    1.35    0.12
   1  -9  -5    0.32    0.08
   1  -9  -6   -0.02    0.05
   1  -9  -7    0.00    0.06
   1  -9  -8    1.20    0.13
   1  -9  -9    1.48    0.14
   1  -9  -9    1.57    0.15
   1  -9 -10   -0.01    0.06
   1  -9 -10    0.08    0.07
   1  -9 -11   -0.02    0.07
   0   8 -14   -0.07    0.09
   0   8 -13    0.04    0.09
   0   8 -12    0.27    0.10
   0   8 -11    0.69    0.12
   0   8 -10    0.02    0.07
   0   8  -9    0.25    0.09
   0  -8   8    0.06    0.07
   0   8  -8    0.13    0.07
   0  -8   7    0.18    0.07
   0   8  -7    0.25    0.08
   0  -8   6    1.64    0.13
   0   8  -6    1.77    0.14
   0  -8   5    0.36    0.08
   0   8  -5    0.54    0.09
   0  -8   4    0.50    0.04
   0  -8   4    0.47    0.08
   0   8  -4    0.29    0.07
   0  -8   3    4.92    0.20
   0   8  -3    5.11    0.22
   0  -8   2    0.06    0.05
   0   8  -2    0.01    0.05
   0  -8   1    1.23    0.10
   0   8  -1    1.52    0.13
   0  -8   0    2.74    0.15
   0   8   0    2.51    0.15
   0  -8  -1    1.37    0.11
   0  -8  -2   -0.04    0.04
   0  -8  -3    4.74    0.20
   0  -8  -4    0.40    0.07
   0  -8  -5    0.38    0.08
   0  -8  -6    1.75    0.15
   0  -8  -7    0.21    0.07
   0  -8  -8    0.23    0.08
   0  -8  -9    0.05    0.07
   0  -8 -10   -0.02    0.05
   0  -8 -10   -0.03    0.07
   0  -8 -11    0.63    0.12
   0  -8 -12    0.44    0.11
   0  -8 -13    0.02    0.09
   1   7 -14   -0.10    0.09
   1   7 -13    0.07    0.09
   1   7 -12    0.41    0.10
   1   7 -11    0.10    0.07
   1   7 -10    0.08    0.07
  -1  -7   9    0.53    0.09
   1   7  -9    0.67    0.10
  -1  -7   8    0.11    0.06
   1   7  -8    0.12    0.06
  -1  -7   7    2.03    0.14
   1   7  -7    2.05    0.15
  -1  -7   6    1.61    0.12
   1   7  -6    1.53    0.13
  -1  -7   5    0.00    0.04
  -1  -7   5    0.02    0.02
   1   7  -5   -0.02    0.04
  -1  -7   4    0.14    0.05
   1   7  -4    0.24    0.06
  -1  -7   3    0.00    0.04
   1   7  -3   -0.01    0.04
  -1  -7   2    0.02    0.04
   1   7  -2   -0.02    0.05
  -1  -7   1    1.54    0.10
   1   7  -1    1.54    0.11
  -1  -7   0   10.66    0.31
   1   7   0   10.55    0.32
  -1  -7  -1    1.05    0.09
  -1  -7  -2    4.54    0.18
  -1  -7  -3    0.79    0.09
  -1  -7  -4    0.23    0.06
  -1  -7  -5    0.62    0.09
  -1  -7  -6    0.07    0.06
  -1  -7  -7   -0.13    0.06
  -1  -7  -8    0.01    0.06
  -1  -7  -9    0.65    0.10
  -1  -7 -10    0.05    0.07
  -1  -7 -11    0.07    0.08
  -1  -7 -12    0.15    0.09
  -1  -7 -13    0.10    0.09
  -1  -7 -14    0.35    0.11
   2   6 -13    1.04    0.13
   2   6 -12    0.15    0.08
   2   6 -11    0.02    0.06
   2   6 -10    0.56    0.09
  -2  -6   9    2.49    0.16
   2   6  -9    2.54    0.15
  -2  -6   8    0.07    0.05
   2   6  -8    0.09    0.06
  -2  -6   7    0.40    0.07
   2   6  -7    0.44    0.07
  -2  -6   6    2.02    0.12
   2   6  -6    1.90    0.13
  -2  -6   5   13.93    0.38
   2   6  -5   14.03    0.39
  -2  -6   4   14.65    0.41
  -2  -6   4   14.27    0.39
   2   6  -4   14.78    0.40
  -2  -6   3    0.33    0.06
  -2  -6   3    0.33    0.06
   2   6  -3    0.28    0.06
  -2  -6   2    0.24    0.05
   2   6  -2    0.18    0.04
   2   6  -2    0.13    0.05
  -2  -6   1    0.53    0.06
   2   6  -1    0.60    0.07
   2   6  -1    0.52    0.07
  -2  -6   0   -0.03    0.04
   2   6   0    0.10    0.04
   2   6   0   -0.01    0.04
  -2  -6  -1   12.41    0.34
   2   6   1   12.68    0.35
  -2  -6  -2    6.77    0.23
  -2  -6  -3    3.09    0.15
  -2  -6  -4    0.29    0.06
  -2  -6  -5    3.57    0.18
  -2  -6  -6   -0.08    0.05
  -2  -6  -7    0.01    0.06
  -2  -6  -8    0.41    0.09
  -2  -6  -9   -0.01    0.06
  -2  -6 -10    0.12    0.08
  -2  -6 -11    0.27    0.09
  -2  -6 -12    0.08    0.09
  -2  -6 -13    0.00    0.09
  -2  -6 -14    0.00    0.10
   3   5 -13    0.08    0.07
   3   5 -12    2.15    0.16
   3   5 -12    1.99    0.14
   3   5 -11    0.03    0.05
   3   5 -11    0.02    0.06
   3   5 -10    8.25    0.27
   3   5 -10    7.87    0.28
  -3  -5   9    0.10    0.06
   3   5  -9    0.10    0.05
   3   5  -9    0.09    0.04
  -3  -5   8    0.75    0.09
   3   5  -8    0.76    0.08
  -3  -5   7    0.12    0.05
  -3  -5   7    0.10    0.05
   3   5  -7    0.08    0.04
  -3  -5   6   10.95    0.33
  -3  -5   6   10.97    0.31
   3   5  -6   11.03    0.31
  -3  -5   5    1.79    0.11
  -3  -5   5    1.87    0.11
   3   5  -5    1.88    0.10
   3   5  -5    1.82    0.09
  -3  -5   4    1.02    0.08
  -3  -5   4    1.03    0.08
   3   5  -4    1.18    0.07
   3   5  -4    1.00    0.08
  -3  -5   3    4.77    0.18
  -3  -5   3    4.73    0.16
   3   5  -3    4.61    0.16
   3   5  -3    4.69    0.15
  -3  -5   2   77.36    1.65
   3   5  -2   77.55    1.65
   3   5  -2   77.10    1.64
  -3  -5   1   37.08    0.83
   3   5  -1   36.94    0.82
   3   5  -1   35.98    0.81
  -3  -5   0   10.76    0.30
   3   5   0   10.62    0.29
   3   5   0   10.61    0.29
  -3  -5  -1    1.36    0.09
   3   5   1    1.26    0.08
  -3  -5  -2    0.38    0.06
   3   5   2    0.45    0.06
  -3  -5  -3    1.31    0.10
  -3  -5  -4   19.75    0.51
  -3  -5  -5    0.74    0.09
  -3  -5  -6    0.96    0.10
  -3  -5  -7   -0.05    0.06
  -3  -5  -8    0.09    0.08
  -3  -5  -9   -0.09    0.06
  -3  -5 -10    0.23    0.10
  -3  -5 -11    0.09    0.09
  -3  -5 -12   -0.02    0.09
  -3  -5 -13    0.22    0.10
  -3  -5 -14   -0.02    0.09
   4   4 -14    0.11    0.09
   4   4 -13    0.61    0.11
   4   4 -12   13.27    0.43
   4   4 -11    3.87    0.17
   4   4 -11    3.72    0.20
  -4  -4  10   -0.04    0.05
   4   4 -10    0.01    0.04
   4   4 -10    0.03    0.06
  -4  -4   9    5.24    0.21
   4   4  -9    5.53    0.19
   4   4  -9    5.34    0.22
  -4  -4   8    1.93    0.13
  -4  -4   8    2.07    0.12
   4   4  -8    2.11    0.10
   4   4  -8    2.06    0.09
   4   4  -8    1.95    0.13
  -4  -4   7   17.34    0.46
  -4  -4   7   17.20    0.44
   4   4  -7   17.65    0.41
   4   4  -7   16.92    0.41
   4   4  -7   17.26    0.48
  -4  -4   6    4.72    0.17
  -4  -4   6    4.72    0.18
   4   4  -6    4.74    0.14
   4   4  -6    4.71    0.15
   4   4  -6    4.73    0.19
  -4  -4   5    5.86    0.20
  -4  -4   5    6.06    0.19
   4   4  -5    6.10    0.17
   4   4  -5    5.76    0.16
  -4  -4   4    0.06    0.03
  -4  -4   4    0.04    0.03
   4   4  -4    0.03    0.02
   4   4  -4    0.03    0.02
  -4  -4   3   -0.01    0.03
  -4  -4   3   -0.02    0.02
   4   4  -3    0.01    0.02
   4   4  -3   -0.03    0.02
  -4  -4   2    4.72    0.16
   4   4  -2    4.67    0.14
   4   4  -2    4.80    0.14
  -4  -4   1    5.10    0.17
   4   4  -1    5.34    0.16
   4   4  -1    5.31    0.15
  -4  -4   0    9.36    0.26
   4   4   0    9.47    0.25
   4   4   0    9.74    0.25
  -4  -4  -1   31.58    0.72
   4   4   1   31.55    0.71
  -4  -4  -2    1.76    0.10
   4   4   2    1.88    0.10
  -4  -4  -3    1.59    0.11
   4   4   3    1.33    0.09
  -4  -4  -4    1.12    0.11
  -4  -4  -5    0.02    0.06
  -4  -4  -6    1.34    0.13
  -4  -4  -7    4.82    0.22
  -4  -4  -8   -0.04    0.06
  -4  -4  -9    0.05    0.08
  -4  -4 -10   -0.05    0.08
  -4  -4 -11    0.11    0.10
  -4  -4 -12    0.15    0.11
  -4  -4 -13   -0.02    0.11
  -4  -4 -14    0.15    0.11
   5   3 -15    0.10    0.08
   5   3 -14    0.11    0.08
   5   3 -13    0.33    0.10
   5   3 -12    1.46    0.15
   5   3 -11   -0.03    0.07
  -5  -3  10    0.14    0.07
   5   3 -10    0.05    0.02
   5   3 -10    0.11    0.07
  -5  -3   9   21.83    0.55
  -5  -3   9   22.13    0.57
   5   3  -9   22.24    0.62
  -5  -3   8    3.32    0.15
  -5  -3   8    3.46    0.15
   5   3  -8    2.99    0.17
  -5  -3   7    2.13    0.10
  -5  -3   7    2.03    0.11
   5   3  -7    2.21    0.14
  -5  -3   6   12.14    0.32
  -5  -3   6   11.91    0.31
   5   3  -6   12.20    0.38
  -5  -3   5    4.75    0.15
  -5  -3   5    4.78    0.16
   5   3  -5    4.69    0.20
  -5  -3   4    5.66    0.17
  -5  -3   4    5.49    0.16
  -5  -3   3    5.96    0.17
  -5  -3   3    5.88    0.17
  -5  -3   2   15.61    0.37
  -5  -3   2   15.97    0.38
  -5  -3   1    2.36    0.10
  -5  -3   0   13.93    0.33
   5   3   0   11.42    0.29
   5   3   0   13.65    0.29
  -5  -3  -1    3.62    0.14
   5   3   1    3.58    0.12
   5   3   1    3.75    0.12
  -5  -3  -2    2.35    0.12
   5   3   2    2.27    0.10
  -5  -3  -3    5.59    0.20
   5   3   3    5.82    0.19
  -5  -3  -4    1.98    0.13
  -5  -3  -5   -0.01    0.05
  -5  -3  -6    0.04    0.06
  -5  -3  -7    1.81    0.15
  -5  -3  -7    2.13    0.12
  -5  -3  -8   -0.07    0.06
  -5  -3  -8    0.01    0.04
  -5  -3  -9   -0.03    0.07
  -5  -3 -10   -0.05    0.07
  -5  -3 -11    0.11    0.10
  -5  -3 -12   -0.04    0.09
  -5  -3 -13   -0.03    0.11
   6   2 -16    0.12    0.09
   6   2 -15    0.17    0.10
   6   2 -14    0.29    0.10
   6   2 -13   -0.03    0.07
   6   2 -12    0.78    0.13
   6   2 -11    0.12    0.07
   6   2 -10    0.95    0.12
  -6  -2   9    3.95    0.16
  -6  -2   9    4.12    0.17
   6   2  -9    4.16    0.22
  -6  -2   8    0.22    0.05
  -6  -2   8    0.21    0.05
   6   2  -8    0.16    0.07
  -6  -2   7    5.59    0.17
  -6  -2   7    5.71    0.18
   6   2  -7    5.48    0.24
  -6  -2   6   12.37    0.30
  -6  -2   6   12.37    0.31
   6   2  -6   12.57    0.40
  -6  -2   5    0.93    0.05
  -6  -2   5    0.96    0.05
   6   2  -5    1.10    0.11
  -6  -2   4    7.00    0.18
  -6  -2   4    6.98    0.18
   6   2  -4    7.00    0.27
  -6  -2   3    8.88    0.22
  -6  -2   3    8.74    0.21
  -6  -2   2    0.98    0.05
  -6  -2   1    0.09    0.03
  -6  -2   0    0.14    0.03
  -6  -2  -1    7.52    0.22
  -6  -2  -2    9.89    0.28
   6   2   2    9.32    0.23
  -6  -2  -3   11.08    0.32
  -6  -2  -3   11.65    0.37
   6   2   3   10.95    0.29
  -6  -2  -4    0.15    0.05
  -6  -2  -4    0.15    0.05
  -6  -2  -5    0.77    0.09
  -6  -2  -5    0.82    0.10
  -6  -2  -6    0.67    0.10
  -6  -2  -6    0.70    0.08
  -6  -2  -7   -0.05    0.05
  -6  -2  -7    0.03    0.04
  -6  -2  -8   -0.01    0.06
  -6  -2  -9   -0.06    0.07
  -6  -2 -10    0.45    0.11
  -6  -2 -11   -0.04    0.09
  -6  -2 -12   -0.05    0.09
   7   1 -15    0.13    0.10
   7   1 -14    0.09    0.08
   7   1 -13    0.11    0.09
   7   1 -12    0.12    0.08
   7   1 -11    2.76    0.21
   7   1 -10    0.08    0.07
  -7  -1   9    2.13    0.11
   7   1  -9    2.15    0.17
  -7  -1   8    0.00    0.03
  -7  -1   8    0.02    0.03
   7   1  -8   -0.01    0.05
  -7  -1   7    0.22    0.04
  -7  -1   7    0.15    0.03
   7   1  -7    0.13    0.07
  -7  -1   6    5.08    0.14
  -7  -1   6    5.07    0.13
   7   1  -6    5.07    0.24
  -7  -1   5    1.13    0.04
  -7  -1   5    1.12    0.04
   7   1  -5    0.95    0.12
   7   1  -4    5.33    0.24
  -7  -1   3    8.96    0.20
  -7  -1   3    8.94    0.20
  -7  -1   2    2.11    0.07
  -7  -1   1    2.37    0.09
  -7  -1   0    2.57    0.11
  -7  -1  -1    1.55    0.09
  -7  -1  -2    1.25    0.09
  -7  -1  -3    0.56    0.08
   7   1   3    0.52    0.04
  -7  -1  -4    0.60    0.08
   7   1   4    0.68    0.06
  -7  -1  -5    3.41    0.18
  -7  -1  -6    0.42    0.09
  -7  -1  -7    0.00    0.06
  -7  -1  -7    0.14    0.06
  -7  -1  -8    0.04    0.07
  -7  -1  -9    0.13    0.09
  -7  -1 -10   -0.07    0.08
  -7  -1 -11    0.02    0.09
   8   0 -15    0.07    0.10
   8   0 -14    0.05    0.10
   8   0 -13   -0.08    0.07
   8   0 -12    0.43    0.12
   8   0 -11   -0.05    0.07
   8   0 -10    0.29    0.10
   8   0  -9   -0.04    0.05
  -8   0   8    2.95    0.11
   8   0  -8    3.05    0.21
  -8   0   7    0.00    0.02
  -8   0   7    0.01    0.02
   8   0  -7    0.04    0.06
   8   0  -6    1.89    0.16
   8   0  -5   -0.07    0.05
   8   0  -4    2.78    0.18
   8   0  -3   -0.03    0.06
  -8   0   2    3.21    0.10
  -8   0   1   -0.02    0.02
  -8   0   0    6.73    0.20
  -8   0  -1   -0.05    0.03
  -8   0  -2    0.16    0.05
  -8   0  -3    0.06    0.05
  -8   0  -4    0.52    0.08
  -8   0  -5   -0.01    0.06
  -8   0  -6    0.95    0.12
  -8   0  -7    0.01    0.07
  -8   0  -8    0.41    0.11
  -8   0  -9   -0.04    0.08
  -8   0 -10   -0.11    0.07
   9  -1 -14    0.11    0.11
   9  -1 -13    0.30    0.12
   9  -1 -12    0.06    0.09
   9  -1 -11    0.19    0.10
   9  -1 -10    0.92    0.16
   9  -1  -9    0.01    0.07
   9  -1  -8    0.11    0.07
  -9   1   7    1.56    0.05
   9  -1  -7    1.59    0.16
   9  -1  -6   -0.01    0.06
   9  -1  -5    1.00    0.14
   9  -1  -4    0.04    0.07
  -9   1   3    0.00    0.01
   9  -1  -3    0.00    0.06
  -9   1   2    0.00    0.02
  -9   1   1    0.36    0.05
  -9   1   0    5.19    0.18
  -9   1  -1    2.52    0.13
  -9   1  -2    0.79    0.09
  -9   1  -3    2.04    0.14
  -9   1  -4    0.01    0.06
  -9   1  -5    0.19    0.08
  -9   1  -6    0.08    0.08
  -9   1  -7    0.23    0.09
  -9   1  -8   -0.13    0.08
  -9   1  -9    0.16    0.11
  10  -2 -13    0.18    0.12
  10  -2 -12    0.63    0.15
  10  -2 -11    1.01    0.17
  10  -2 -10    0.52    0.13
  10  -2  -9    0.05    0.08
  10  -2  -8    0.70    0.14
  10  -2  -7    4.59    0.28
  10  -2  -6    0.98    0.15
  10  -2  -5    0.03    0.08
 -10   2   4    0.24    0.03
  10  -2  -4    0.29    0.09
 -10   2   3    0.00    0.02
 -10   2   2    0.73    0.07
 -10   2   1    0.95    0.08
 -10   2   0    0.62    0.07
 -10   2  -1    0.00    0.05
 -10   2  -2    0.55    0.09
 -10   2  -3    6.03    0.25
 -10   2  -4    1.02    0.13
 -10   2  -5    0.00    0.07
 -10   2  -6   -0.03    0.08
 -10   2  -7    0.08    0.09
  11  -3 -11    0.01    0.09
  11  -3 -10    0.26    0.12
  11  -3  -9   -0.07    0.08
  11  -3  -8    1.00    0.17
  11  -3  -7    0.48    0.13
  11  -3  -6    0.30    0.11
  11  -3  -5    0.51    0.13
  11  -3  -4    3.60    0.25
 -11   3   3    0.48    0.06
 -11   3   2    0.20    0.05
 -11   3   1    0.03    0.04
 -11   3   0    0.09    0.05
 -11   3  -1    0.93    0.11
 -11   3  -2    1.56    0.14
 -11   3  -3    0.86    0.12
 -11   3  -4    0.07    0.08
 -11   3  -5    0.87    0.13
 -11   3  -6    1.13    0.16
  12  -4  -9    1.39    0.21
  12  -4  -8    0.07    0.10
  12  -4  -7    0.10    0.11
  12  -4  -6    0.13    0.12
  12  -4  -5    0.19    0.11
 -12   4   1    0.81    0.10
 -12   4   0    0.01    0.06
 -12   4  -1   -0.01    0.07
 -12   4  -2    0.10    0.07
 -12   4  -3    0.04    0.07
  -4  13  -3   -0.08    0.08
  -4  13  -2    0.18    0.10
  -4  13  -1    0.11    0.11
  -4  13   0    0.19    0.11
   4 -13  -1   -0.05    0.08
  -4  13   1    0.05    0.09
   4 -13  -2   -0.01    0.09
   4 -13  -2    0.11    0.07
  -4  13   2   -0.03    0.09
   4 -13  -3    0.04    0.10
   4 -13  -3   -0.02    0.07
  -4  13   3   -0.01    0.08
   4 -13  -4    0.04    0.10
   4 -13  -4    0.04    0.08
  -4  13   4   -0.09    0.08
   4 -13  -5    0.02    0.07
   4 -13  -5   -0.02    0.08
   4 -13  -6    0.04    0.08
   4 -13  -6   -0.02    0.09
   4 -13  -7    0.19    0.11
   4 -13  -7    0.12    0.09
  -3  12  -8    0.14    0.11
  -3  12  -7    0.05    0.10
  -3  12  -6   -0.02    0.09
  -3  12  -5    0.04    0.10
   3 -12   4    0.16    0.07
  -3  12  -4    0.05    0.09
   3 -12   3    0.17    0.07
  -3  12  -3    0.12    0.09
   3 -12   2    0.03    0.06
  -3  12  -2   -0.14    0.07
   3 -12   1    0.05    0.06
  -3  12  -1    0.02    0.08
   3 -12   0    0.30    0.07
   3 -12   0    0.34    0.08
  -3  12   0    0.41    0.11
   3 -12  -1    0.03    0.06
   3 -12  -1    0.04    0.05
  -3  12   1   -0.05    0.08
   3 -12  -2    0.18    0.07
   3 -12  -2    0.22    0.07
  -3  12   2    0.15    0.09
   3 -12  -3   -0.01    0.05
   3 -12  -3    0.04    0.06
  -3  12   3    0.09    0.08
   3 -12  -4   -0.01    0.06
   3 -12  -4    0.04    0.06
   3 -12  -5   -0.02    0.08
   3 -12  -6   -0.05    0.08
   3 -12  -7   -0.11    0.08
   3 -12  -8    0.09    0.09
   3 -12  -9   -0.06    0.09
  -2  11 -10    0.50    0.13
  -2  11  -9    1.09    0.17
  -2  11  -8   -0.08    0.08
  -2  11  -7    0.05    0.09
   2 -11   6    0.57    0.10
  -2  11  -6    0.74    0.13
   2 -11   5    0.74    0.11
  -2  11  -5    0.50    0.12
   2 -11   4    0.06    0.07
  -2  11  -4   -0.10    0.07
   2 -11   3    0.72    0.11
  -2  11  -3    0.75    0.13
   2 -11   2    1.39    0.10
   2 -11   2    1.35    0.13
  -2  11  -2    1.42    0.17
   2 -11   1    2.68    0.14
   2 -11   1    2.43    0.17
  -2  11  -1    2.25    0.19
   2 -11   0    1.35    0.11
   2 -11   0    1.11    0.12
  -2  11   0    0.98    0.14
   2 -11  -1    0.36    0.08
  -2  11   1    0.33    0.10
   2 -11  -2   -0.06    0.05
  -2  11   2   -0.12    0.07
   2 -11  -3    0.41    0.08
   2 -11  -4    1.86    0.14
   2 -11  -5    0.24    0.07
   2 -11  -6    0.04    0.06
   2 -11  -7    0.17    0.07
   2 -11  -8    0.09    0.08
   2 -11  -8    0.12    0.07
   2 -11  -9    0.13    0.08
  -1  10 -12    0.07    0.09
  -1  10 -11   -0.06    0.08
  -1  10 -10    0.23    0.10
  -1  10  -9    0.05    0.08
  -1  10  -8    1.03    0.15
   1 -10   7    4.20    0.23
  -1  10  -7    4.06    0.25
   1 -10   6    3.50    0.22
  -1  10  -6    3.61    0.22
   1 -10   5    0.12    0.07
  -1  10  -5    0.06    0.07
   1 -10   4    0.32    0.08
  -1  10  -4    0.19    0.09
   1 -10   3    1.90    0.10
   1 -10   3    1.92    0.15
  -1  10  -3    1.78    0.16
   1 -10   2    1.67    0.14
  -1  10  -2    1.44    0.15
   1 -10   1    0.19    0.07
  -1  10  -1    0.13    0.08
   1 -10   0    7.51    0.27
  -1  10   0    7.05    0.30
   1 -10  -1   16.72    0.47
  -1  10   1   16.71    0.51
   1 -10  -2   10.97    0.35
   1 -10  -3    0.10    0.07
   1 -10  -4    0.25    0.08
   1 -10  -5    0.79    0.10
   1 -10  -6    0.18    0.08
   1 -10  -7    2.81    0.17
   1 -10  -8    0.52    0.09
   1 -10  -9    0.16    0.08
   1 -10  -9    0.10    0.08
   1 -10 -10    0.08    0.08
   1 -10 -11   -0.06    0.07
   0   9 -13   -0.03    0.09
   0   9 -12    0.21    0.10
   0   9 -11    0.09    0.08
   0   9 -10    1.21    0.16
   0   9  -9    0.25    0.09
   0  -9   8    0.57    0.10
   0   9  -8    0.40    0.09
   0  -9   7    0.67    0.11
   0   9  -7    0.69    0.11
   0  -9   6    0.29    0.08
   0   9  -6    0.49    0.10
   0  -9   5    2.29    0.16
   0   9  -5    2.34    0.18
   0  -9   4   12.55    0.39
   0   9  -4   12.80    0.41
   0  -9   3    8.36    0.29
   0   9  -3    8.55    0.32
   0  -9   2    0.36    0.08
   0   9  -2    0.22    0.08
   0  -9   1    3.42    0.18
   0   9  -1    3.80    0.20
   0  -9   0    0.09    0.06
   0   9   0    0.02    0.06
   0  -9  -1    3.52    0.18
   0   9   1    3.60    0.20
   0  -9  -2    0.26    0.08
   0  -9  -3    8.82    0.31
   0  -9  -4   11.60    0.37
   0  -9  -5    2.15    0.16
   0  -9  -6    0.23    0.08
   0  -9  -7    0.68    0.11
   0  -9  -8    0.40    0.09
   0  -9  -9    0.20    0.09
   0  -9 -10    1.50    0.16
   0  -9 -11    0.14    0.09
   0  -9 -12    0.18    0.10
   1   8 -14    0.18    0.10
   1   8 -13   -0.03    0.08
   1   8 -12    0.22    0.10
   1   8 -11   -0.03    0.07
   1   8 -10    0.26    0.08
  -1  -8   9    0.32    0.09
   1   8  -9    0.38    0.09
  -1  -8   8    0.39    0.08
   1   8  -8    0.38    0.09
  -1  -8   7    1.80    0.14
   1   8  -7    1.73    0.15
  -1  -8   6   -0.01    0.05
   1   8  -6    0.03    0.05
  -1  -8   5    0.60    0.05
  -1  -8   5    0.42    0.08
   1   8  -5    0.55    0.09
  -1  -8   4    0.23    0.06
   1   8  -4    0.21    0.07
  -1  -8   3    2.95    0.15
   1   8  -3    2.86    0.16
  -1  -8   2    0.38    0.07
   1   8  -2    0.35    0.08
  -1  -8   1   12.30    0.36
   1   8  -1   12.19    0.37
  -1  -8   0    8.68    0.28
   1   8   0    8.75    0.30
  -1  -8  -1    0.64    0.08
  -1  -8  -2    2.67    0.15
  -1  -8  -3   -0.04    0.05
  -1  -8  -4    0.14    0.07
  -1  -8  -5    2.29    0.16
  -1  -8  -6    2.00    0.16
  -1  -8  -7    1.04    0.13
  -1  -8  -8   -0.08    0.06
  -1  -8  -9   -0.03    0.07
  -1  -8 -10    0.43    0.11
  -1  -8 -11    0.01    0.09
  -1  -8 -12    0.16    0.09
  -1  -8 -13    0.38    0.11
   2   7 -13    0.43    0.10
   2   7 -12    0.00    0.07
   2   7 -11    0.11    0.07
  -2  -7  10    0.08    0.07
   2   7 -10   -0.04    0.06
  -2  -7   9    2.58    0.16
   2   7  -9    2.19    0.16
  -2  -7   8   -0.06    0.05
   2   7  -8   -0.02    0.05
  -2  -7   7    0.12    0.06
   2   7  -7    0.09    0.05
  -2  -7   6    1.03    0.10
   2   7  -6    1.10    0.10
  -2  -7   5    0.13    0.05
   2   7  -5    0.03    0.05
  -2  -7   4    1.25    0.10
   2   7  -4    1.13    0.10
  -2  -7   3    0.42    0.07
   2   7  -3    0.56    0.08
  -2  -7   2    2.13    0.12
   2   7  -2    2.18    0.13
  -2  -7   1   -0.02    0.04
   2   7  -1    0.00    0.04
  -2  -7   0    0.19    0.05
   2   7   0    0.20    0.05
  -2  -7  -1   12.31    0.35
  -2  -7  -2    9.36    0.30
  -2  -7  -3    0.61    0.08
  -2  -7  -4    0.01    0.05
  -2  -7  -5    0.48    0.09
  -2  -7  -6   -0.08    0.06
  -2  -7  -7   -0.08    0.06
  -2  -7  -8    0.96    0.12
  -2  -7  -9    0.34    0.10
  -2  -7 -10   -0.04    0.07
  -2  -7 -11   -0.02    0.08
  -2  -7 -12   -0.08    0.08
  -2  -7 -13   -0.01    0.09
  -2  -7 -14   -0.10    0.08
   3   6 -12    0.00    0.06
   3   6 -11    0.27    0.08
  -3  -6  10    1.66    0.14
   3   6 -10    1.87    0.14
  -3  -6   9    0.95    0.11
   3   6  -9    1.02    0.11
  -3  -6   8    0.47    0.08
   3   6  -8    0.52    0.08
  -3  -6   7    0.41    0.07
   3   6  -7    0.40    0.07
  -3  -6   6   16.85    0.45
   3   6  -6   16.71    0.45
  -3  -6   5    0.51    0.08
  -3  -6   5    0.41    0.06
   3   6  -5    0.46    0.06
  -3  -6   4    3.85    0.17
  -3  -6   4    3.38    0.15
   3   6  -4    3.63    0.15
  -3  -6   3    0.01    0.03
  -3  -6   3    0.02    0.04
   3   6  -3    0.01    0.03
  -3  -6   2    0.06    0.04
   3   6  -2    0.07    0.04
   3   6  -2    0.05    0.04
  -3  -6   1    2.78    0.14
   3   6  -1    2.99    0.14
   3   6  -1    3.00    0.13
  -3  -6   0    2.69    0.13
   3   6   0    2.48    0.13
  -3  -6  -1    8.13    0.26
  -3  -6  -2    0.08    0.05
  -3  -6  -3    0.06    0.05
  -3  -6  -4    5.31    0.21
  -3  -6  -5    0.00    0.06
  -3  -6  -6    0.09    0.07
  -3  -6  -7   -0.15    0.06
  -3  -6  -8   -0.09    0.07
  -3  -6  -9   -0.09    0.07
  -3  -6 -10   -0.05    0.09
  -3  -6 -11    0.21    0.10
  -3  -6 -12    0.12    0.09
  -3  -6 -13   -0.04    0.09
  -3  -6 -14    0.04    0.11
   4   5 -12    0.09    0.07
   4   5 -11    1.19    0.11
   4   5 -11    1.06    0.11
  -4  -5  10    6.47    0.26
   4   5 -10    6.69    0.23
   4   5 -10    6.62    0.26
  -4  -5   9    0.51    0.09
   4   5  -9    0.58    0.08
   4   5  -9    0.52    0.07
  -4  -5   8    1.35    0.11
   4   5  -8    1.43    0.10
  -4  -5   7    0.40    0.07
  -4  -5   7    0.48    0.07
   4   5  -7    0.39    0.05
  -4  -5   6    0.96    0.08
  -4  -5   6    0.96    0.09
   4   5  -6    1.16    0.07
   4   5  -6    1.04    0.08
  -4  -5   5    2.10    0.11
  -4  -5   5    2.08    0.12
   4   5  -5    2.05    0.10
   4   5  -5    2.17    0.09
  -4  -5   4    0.11    0.04
  -4  -5   4    0.19    0.05
   4   5  -4    0.19    0.04
   4   5  -4    0.15    0.03
  -4  -5   3   52.54    1.15
  -4  -5   3   53.31    1.16
   4   5  -3   52.54    1.13
   4   5  -3   51.19    1.12
  -4  -5   2    4.83    0.17
   4   5  -2    4.69    0.16
   4   5  -2    4.79    0.15
  -4  -5   1   14.51    0.38
   4   5  -1   14.66    0.37
   4   5  -1   14.84    0.36
  -4  -5   0    0.07    0.04
   4   5   0    0.04    0.03
   4   5   0    0.03    0.03
  -4  -5  -1    2.94    0.13
   4   5   1    2.92    0.12
  -4  -5  -2    3.73    0.16
  -4  -5  -3    5.23    0.20
  -4  -5  -4    6.54    0.24
  -4  -5  -5    0.14    0.06
  -4  -5  -6    0.16    0.07
  -4  -5  -7    0.28    0.08
  -4  -5  -8    0.03    0.07
  -4  -5  -9   -0.14    0.08
  -4  -5 -10   -0.13    0.08
  -4  -5 -11   -0.05    0.08
  -4  -5 -12   -0.04    0.08
  -4  -5 -13    0.08    0.10
   5   4 -14    0.39    0.10
   5   4 -13    2.10    0.18
   5   4 -12    6.72    0.30
   5   4 -11    0.69    0.11
  -5  -4  10    0.03    0.06
   5   4 -10   -0.04    0.07
  -5  -4   9    0.05    0.06
  -5  -4   9   -0.07    0.05
   5   4  -9    0.03    0.02
   5   4  -9   -0.01    0.07
   5   4  -9    0.01    0.02
  -5  -4   8    2.51    0.14
  -5  -4   8    2.54    0.14
   5   4  -8    2.46    0.08
   5   4  -8    2.59    0.16
  -5  -4   7    5.93    0.21
  -5  -4   7    5.97    0.20
   5   4  -7    6.28    0.25
   5   4  -7    6.03    0.14
  -5  -4   6    2.25    0.12
  -5  -4   6    2.32    0.11
  -5  -4   5    0.04    0.03
  -5  -4   5    0.00    0.03
  -5  -4   4    4.53    0.16
  -5  -4   4    4.65    0.15
  -5  -4   3    0.05    0.03
  -5  -4   3    0.05    0.03
  -5  -4   2    0.91    0.07
   5   4  -2    0.91    0.04
  -5  -4   1    0.00    0.03
   5   4  -1    0.00    0.02
   5   4  -1    0.01    0.02
  -5  -4   0   19.57    0.48
   5   4   0   20.15    0.45
   5   4   0   19.98    0.46
  -5  -4  -1   14.17    0.37
   5   4   1   13.99    0.34
   5   4   1   13.52    0.34
  -5  -4  -2    2.29    0.12
   5   4   2    2.36    0.11
  -5  -4  -3    1.17    0.10
  -5  -4  -4    2.98    0.15
  -5  -4  -5    0.32    0.07
  -5  -4  -6    4.48    0.21
  -5  -4  -7    0.73    0.11
  -5  -4  -8    0.02    0.07
  -5  -4  -8    0.02    0.04
  -5  -4  -9    0.08    0.08
  -5  -4 -10   -0.02    0.08
  -5  -4 -11   -0.08    0.09
  -5  -4 -12    0.03    0.10
  -5  -4 -13   -0.06    0.09
   6   3 -15    0.25    0.10
   6   3 -14    0.02    0.07
   6   3 -13    0.22    0.09
   6   3 -12    0.07    0.07
   6   3 -11   -0.01    0.07
  -6  -3  10    1.64    0.12
   6   3 -10    1.96    0.17
  -6  -3   9    8.76    0.27
   6   3  -9    8.54    0.33
  -6  -3   8    0.16    0.05
  -6  -3   8    0.14    0.05
   6   3  -8    0.15    0.07
  -6  -3   7    2.30    0.11
  -6  -3   7    2.22    0.11
   6   3  -7    2.13    0.15
  -6  -3   6    0.10    0.03
  -6  -3   6    0.11    0.04
   6   3  -6    0.12    0.06
  -6  -3   5    5.05    0.16
  -6  -3   5    5.04    0.16
  -6  -3   4    1.04    0.07
  -6  -3   4    1.14    0.07
  -6  -3   3   10.16    0.26
  -6  -3   3   10.38    0.27
  -6  -3   2    0.44    0.05
  -6  -3   1    1.41    0.08
  -6  -3   0    9.26    0.26
  -6  -3  -1    0.08    0.04
   6   3   1    0.11    0.02
  -6  -3  -2    0.95    0.09
   6   3   2    0.90    0.06
  -6  -3  -3    2.20    0.13
   6   3   3    2.02    0.10
  -6  -3  -4    2.93    0.15
  -6  -3  -5    0.11    0.06
  -6  -3  -6    0.61    0.08
  -6  -3  -6    0.55    0.09
  -6  -3  -7    0.59    0.08
  -6  -3  -7    0.55    0.10
  -6  -3  -8    0.15    0.09
  -6  -3  -9    0.99    0.14
  -6  -3 -10   -0.03    0.08
  -6  -3 -11   -0.14    0.08
  -6  -3 -12   -0.02    0.10
   7   2 -15   -0.02    0.09
   7   2 -14    0.09    0.10
   7   2 -13    0.94    0.14
   7   2 -12    0.20    0.09
   7   2 -11    0.26    0.09
  -7  -2  10    0.13    0.05
   7   2 -10    0.13    0.08
  -7  -2   9    1.19    0.09
   7   2  -9    1.03    0.13
  -7  -2   8    1.41    0.08
   7   2  -8    1.19    0.14
  -7  -2   7    0.18    0.04
  -7  -2   7    0.30    0.05
   7   2  -7    0.16    0.07
  -7  -2   6    3.38    0.11
  -7  -2   6    3.38    0.12
   7   2  -6    3.49    0.20
  -7  -2   5    2.32    0.09
  -7  -2   5    2.13    0.08
   7   2  -5    2.27    0.16
  -7  -2   4    3.05    0.10
  -7  -2   4    3.11    0.10
  -7  -2   3    0.01    0.02
  -7  -2   3    0.00    0.02
  -7  -2   2    5.27    0.15
  -7  -2   1    9.03    0.24
  -7  -2   0    5.88    0.19
  -7  -2  -1    0.76    0.07
  -7  -2  -2    0.13    0.05
  -7  -2  -3   10.20    0.31
   7   2   3    9.56    0.24
  -7  -2  -4    0.17    0.06
  -7  -2  -5    0.04    0.06
  -7  -2  -6   -0.01    0.06
  -7  -2  -7    0.40    0.09
  -7  -2  -8    0.01    0.07
  -7  -2  -9    0.13    0.09
  -7  -2 -10    0.06    0.10
  -7  -2 -11    0.12    0.10
   8   1 -15    0.05    0.10
   8   1 -14    2.14    0.21
   8   1 -13    0.07    0.09
   8   1 -12    0.22    0.10
   8   1 -11    0.54    0.12
   8   1 -10    1.74    0.17
  -8  -1   9    0.04    0.03
   8   1  -9   -0.04    0.06
  -8  -1   8    5.09    0.16
   8   1  -8    5.00    0.26
  -8  -1   7   -0.02    0.02
  -8  -1   7   -0.02    0.02
   8   1  -7   -0.06    0.05
  -8  -1   6    2.43    0.08
  -8  -1   6    2.34    0.08
   8   1  -6    2.24    0.17
  -8  -1   5    0.21    0.02
  -8  -1   5    0.18    0.02
   8   1  -5    0.14    0.07
  -8  -1   4    4.17    0.10
  -8  -1   4    4.35    0.10
  -8  -1   3    0.33    0.03
  -8  -1   2    0.80    0.05
  -8  -1   1    0.58    0.05
  -8  -1   0    1.12    0.08
  -8  -1  -1    1.07    0.09
  -8  -1  -2    3.46    0.16
  -8  -1  -3    0.63    0.09
  -8  -1  -4    0.00    0.06
  -8  -1  -5    0.37    0.09
  -8  -1  -6    2.82    0.18
  -8  -1  -7    0.01    0.08
  -8  -1  -8    0.07    0.08
  -8  -1  -9    0.08    0.09
  -8  -1 -10    0.03    0.10
   9   0 -14   -0.10    0.10
   9   0 -13    0.12    0.10
   9   0 -12    0.09    0.09
   9   0 -11    8.31    0.39
   9   0 -10    0.06    0.09
   9   0  -9    0.12    0.08
  -9   0   8    0.00    0.02
   9   0  -8   -0.02    0.06
  -9   0   7    1.44    0.06
   9   0  -7    1.38    0.16
   9   0  -6    0.03    0.06
   9   0  -5    9.25    0.38
   9   0  -4    0.04    0.07
  -9   0   3    3.12    0.09
  -9   0   2    0.00    0.02
  -9   0   1    1.12    0.07
  -9   0   0   -0.01    0.04
  -9   0  -1    0.28    0.06
  -9   0  -2   -0.06    0.04
  -9   0  -3    0.64    0.09
  -9   0  -4    0.01    0.06
  -9   0  -5    0.38    0.09
  -9   0  -6   -0.02    0.07
  -9   0  -7   -0.05    0.07
  -9   0  -8   -0.03    0.08
  -9   0  -9    0.11    0.10
  10  -1 -13    0.03    0.10
  10  -1 -12    0.51    0.14
  10  -1 -11    0.16    0.10
  10  -1 -10    0.75    0.15
  10  -1  -9    0.04    0.08
  10  -1  -8    6.37    0.34
  10  -1  -7    0.34    0.11
  10  -1  -6    0.02    0.07
  10  -1  -5    0.07    0.08
 -10   1   4    0.31    0.03
  10  -1  -4    0.21    0.09
 -10   1   3    0.03    0.02
 -10   1   2    4.65    0.15
 -10   1   1    0.01    0.03
 -10   1   0    0.88    0.09
 -10   1  -1    0.10    0.05
 -10   1  -2    0.12    0.06
 -10   1  -3   -0.10    0.05
 -10   1  -4    0.48    0.10
 -10   1  -5    0.11    0.08
 -10   1  -6    0.30    0.10
 -10   1  -7    0.09    0.09
  11  -2 -12    0.34    0.13
  11  -2 -11    0.07    0.11
  11  -2 -10    0.74    0.16
  11  -2  -9    1.55    0.21
  11  -2  -8    0.87    0.16
  11  -2  -7    2.09    0.21
  11  -2  -6   -0.02    0.07
  11  -2  -5    0.54    0.13
 -11   2   3    0.00    0.03
 -11   2   2    0.01    0.04
 -11   2   1   -0.01    0.04
 -11   2   0    0.03    0.05
 -11   2  -1    1.11    0.11
 -11   2  -2    0.06    0.06
 -11   2  -3    0.05    0.07
 -11   2  -4    0.05    0.07
 -11   2  -5    0.10    0.08
 -11   2  -6    0.00    0.08
  12  -3  -9    0.48    0.15
  12  -3  -8    0.16    0.11
  12  -3  -7    1.68    0.22
  12  -3  -6    1.45    0.20
  12  -3  -5    0.41    0.13
 -12   3   1    0.03    0.05
 -12   3   0   -0.03    0.05
 -12   3  -1    0.14    0.07
 -12   3  -2   -0.03    0.06
 -12   3  -3   -0.03    0.07
   4 -14  -4    0.14    0.10
  -3  13  -5    0.14    0.10
   3 -13   4    0.04    0.07
  -3  13  -4    0.03    0.09
   3 -13   3    0.03    0.07
  -3  13  -3   -0.04    0.10
   3 -13   2    0.00    0.06
  -3  13  -2   -0.03    0.08
   3 -13   1    0.01    0.06
  -3  13  -1   -0.06    0.09
   3 -13   0    0.43    0.10
  -3  13   0    0.32    0.11
   3 -13  -1   -0.01    0.06
   3 -13  -1    0.07    0.06
  -3  13   1    0.12    0.10
   3 -13  -2    0.09    0.06
   3 -13  -2   -0.05    0.06
  -3  13   2    0.00    0.08
   3 -13  -3    0.57    0.11
  -3  13   3    0.83    0.14
   3 -13  -4    0.31    0.10
  -3  13   4    0.19    0.10
   3 -13  -5    0.09    0.11
   3 -13  -5    0.04    0.07
   3 -13  -6    0.03    0.08
   3 -13  -6   -0.04    0.09
   3 -13  -7    0.28    0.11
   3 -13  -7    0.34    0.12
   3 -13  -8    0.15    0.10
   3 -13  -8   -0.11    0.07
  -2  12  -9    0.05    0.11
  -2  12  -8   -0.02    0.09
  -2  12  -7    0.17    0.10
   2 -12   6    0.01    0.07
  -2  12  -6   -0.11    0.07
   2 -12   5   -0.01    0.06
  -2  12  -5    0.01    0.09
   2 -12   4    0.12    0.07
  -2  12  -4    0.07    0.10
   2 -12   3    0.01    0.06
  -2  12  -3   -0.03    0.09
   2 -12   2    0.01    0.06
  -2  12  -2   -0.06    0.08
   2 -12   1    0.09    0.06
   2 -12   1    0.05    0.05
  -2  12  -1   -0.09    0.07
   2 -12   0    0.31    0.07
   2 -12   0    0.35    0.08
  -2  12   0    0.41    0.11
   2 -12  -1    0.29    0.08
  -2  12   1    0.26    0.10
   2 -12  -2    0.25    0.08
  -2  12   2    0.12    0.09
   2 -12  -3    0.12    0.07
  -2  12   3    0.23    0.10
   2 -12  -4    0.93    0.12
   2 -12  -5    0.32    0.09
   2 -12  -6    0.18    0.07
   2 -12  -7    0.17    0.08
   2 -12  -7    0.19    0.09
   2 -12  -8   -0.03    0.08
   2 -12  -9    0.08    0.08
  -1  11 -11   -0.02    0.09
  -1  11 -10    0.06    0.09
  -1  11  -9    0.10    0.09
  -1  11  -8    1.07    0.16
   1 -11   7    0.11    0.08
  -1  11  -7   -0.03    0.08
   1 -11   6    0.91    0.13
  -1  11  -6    0.89    0.14
   1 -11   5    0.25    0.08
  -1  11  -5    0.37    0.11
   1 -11   4    0.14    0.07
  -1  11  -4    0.26    0.10
   1 -11   3    0.47    0.10
  -1  11  -3    0.43    0.11
   1 -11   2   -0.13    0.06
  -1  11  -2   -0.03    0.07
   1 -11   1    0.33    0.08
  -1  11  -1    0.70    0.13
   1 -11   0    2.90    0.18
  -1  11   0    2.67    0.20
   1 -11  -1    0.20    0.07
  -1  11   1    0.18    0.09
   1 -11  -2    0.63    0.10
  -1  11   2    0.53    0.11
   1 -11  -3    0.02    0.06
   1 -11  -4    0.20    0.07
   1 -11  -5    0.87    0.11
   1 -11  -6    0.33    0.08
   1 -11  -7   -0.01    0.07
   1 -11  -8    0.07    0.07
   1 -11  -9    0.06    0.08
   1 -11  -9    0.26    0.09
   1 -11 -10    0.10    0.09
   0  10 -12    0.04    0.08
   0  10 -11    0.12    0.10
   0  10 -10    0.03    0.07
   0  10  -9    0.13    0.09
   0 -10   8    0.18    0.08
   0  10  -8    0.15    0.08
   0 -10   7    0.22    0.08
   0  10  -7    0.17    0.08
   0 -10   6   -0.04    0.06
   0  10  -6    0.04    0.08
   0 -10   5    2.57    0.18
   0  10  -5    2.87    0.20
   0 -10   4    0.05    0.07
   0  10  -4    0.11    0.08
   0 -10   3    4.85    0.23
   0  10  -3    5.01    0.25
   0 -10   2    4.29    0.21
   0  10  -2    4.02    0.23
   0 -10   1    0.13    0.07
   0  10  -1    0.06    0.08
   0 -10   0    3.02    0.18
   0  10   0    3.08    0.20
   0 -10  -1    0.05    0.07
   0  10   1    0.04    0.08
   0 -10  -2    4.23    0.21
   0 -10  -3    5.05    0.24
   0 -10  -4    0.13    0.08
   0 -10  -5    2.49    0.17
   0 -10  -6   -0.03    0.07
   0 -10  -7    0.17    0.08
   0 -10  -8    0.31    0.09
   0 -10  -9    0.13    0.08
   0 -10 -10    0.08    0.08
   0 -10 -11    0.16    0.09
   0 -10 -12    0.14    0.10
   1   9 -13    0.01    0.09
   1   9 -12    0.21    0.09
   1   9 -11    0.06    0.08
   1   9 -10    0.02    0.07
  -1  -9   9    1.78    0.16
   1   9  -9    1.12    0.14
  -1  -9   8    0.96    0.12
   1   9  -8    1.23    0.14
  -1  -9   7    0.06    0.06
   1   9  -7    0.04    0.06
  -1  -9   6    0.01    0.05
   1   9  -6    0.07    0.06
  -1  -9   5    0.36    0.08
   1   9  -5    0.47    0.09
  -1  -9   4    1.56    0.13
   1   9  -4    1.67    0.15
  -1  -9   3    0.22    0.07
   1   9  -3    0.18    0.07
  -1  -9   2    4.38    0.20
   1   9  -2    4.12    0.21
  -1  -9   1    3.86    0.19
   1   9  -1    3.85    0.20
  -1  -9   0   14.06    0.41
   1   9   0   13.87    0.43
  -1  -9  -1    5.24    0.23
   1   9   1    5.40    0.25
  -1  -9  -2    0.69    0.11
  -1  -9  -3    0.00    0.07
  -1  -9  -4    2.98    0.18
  -1  -9  -5    1.24    0.13
  -1  -9  -6    0.63    0.10
  -1  -9  -7   -0.04    0.08
  -1  -9  -8    0.61    0.11
  -1  -9  -9    0.11    0.08
  -1  -9 -10   -0.04    0.08
  -1  -9 -11   -0.04    0.08
  -1  -9 -12   -0.02    0.08
  -1  -9 -13    0.01    0.09
   2   8 -13    0.21    0.10
   2   8 -12    0.25    0.09
   2   8 -11    0.03    0.07
  -2  -8  10    0.04    0.06
   2   8 -10    0.07    0.06
  -2  -8   9    0.07    0.06
   2   8  -9    0.05    0.07
  -2  -8   8    0.11    0.06
   2   8  -8    0.16    0.06
  -2  -8   7    0.01    0.05
   2   8  -7    0.00    0.05
  -2  -8   6    2.11    0.14
   2   8  -6    2.02    0.14
  -2  -8   5    0.00    0.05
   2   8  -5    0.01    0.04
  -2  -8   4    1.05    0.10
   2   8  -4    0.98    0.11
  -2  -8   3    0.88    0.10
   2   8  -3    1.00    0.10
  -2  -8   2    0.14    0.05
   2   8  -2    0.12    0.05
  -2  -8   1    0.01    0.05
   2   8  -1    0.03    0.05
  -2  -8   0    1.49    0.11
   2   8   0    1.38    0.12
  -2  -8  -1    0.89    0.10
   2   8   1    0.93    0.10
  -2  -8  -2    5.79    0.23
  -2  -8  -3   21.26    0.57
  -2  -8  -4    1.88    0.15
  -2  -8  -5    0.45    0.09
  -2  -8  -6   -0.05    0.07
  -2  -8  -7    0.67    0.11
  -2  -8  -8    0.50    0.10
  -2  -8  -9   -0.02    0.08
  -2  -8 -10   -0.05    0.08
  -2  -8 -11   -0.11    0.08
  -2  -8 -12    0.06    0.09
  -2  -8 -13   -0.05    0.09
   3   7 -12    0.59    0.11
   3   7 -11    0.38    0.08
  -3  -7  10    2.29    0.17
   3   7 -10    2.14    0.16
  -3  -7   9    0.19    0.07
   3   7  -9    0.31    0.07
  -3  -7   8    0.15    0.06
   3   7  -8    0.24    0.07
  -3  -7   7    0.19    0.07
   3   7  -7    0.33    0.07
  -3  -7   6    0.17    0.05
   3   7  -6    0.17    0.05
  -3  -7   5    0.73    0.09
   3   7  -5    0.93    0.09
  -3  -7   4   -0.02    0.04
   3   7  -4    0.01    0.04
  -3  -7   3    0.80    0.08
   3   7  -3    0.87    0.08
  -3  -7   2    3.72    0.16
   3   7  -2    3.96    0.17
  -3  -7   1    5.33    0.20
   3   7  -1    5.49    0.21
  -3  -7   0    0.47    0.07
   3   7   0    0.50    0.07
  -3  -7  -1    0.08    0.05
   3   7   1    0.11    0.05
  -3  -7  -2    2.09    0.13
  -3  -7  -3    0.90    0.10
  -3  -7  -4    4.47    0.21
  -3  -7  -5    6.35    0.26
  -3  -7  -6    7.25    0.29
  -3  -7  -7    0.68    0.11
  -3  -7  -8   -0.02    0.07
  -3  -7  -9   -0.02    0.08
  -3  -7 -10   -0.02    0.08
  -3  -7 -11    0.16    0.10
  -3  -7 -12   -0.01    0.09
  -3  -7 -13   -0.01    0.09
  -4  -6  11    1.57    0.14
   4   6 -11    1.69    0.14
  -4  -6  10   -0.11    0.05
   4   6 -10    0.03    0.05
  -4  -6   9    6.75    0.26
   4   6  -9    6.62    0.24
  -4  -6   8    1.38    0.12
   4   6  -8    1.34    0.11
  -4  -6   7   11.57    0.35
   4   6  -7   11.02    0.32
  -4  -6   6    0.31    0.07
  -4  -6   6    0.21    0.05
   4   6  -6    0.26    0.05
  -4  -6   5    0.70    0.08
  -4  -6   5    0.91    0.10
   4   6  -5    1.03    0.08
  -4  -6   4    0.11    0.05
  -4  -6   4    0.10    0.04
   4   6  -4    0.16    0.04
  -4  -6   3    1.35    0.10
   4   6  -3    1.29    0.09
   4   6  -3    1.35    0.08
  -4  -6   2    0.10    0.04
   4   6  -2    0.12    0.04
   4   6  -2    0.13    0.04
  -4  -6   1    0.04    0.04
   4   6  -1    0.02    0.03
  -4  -6   0    0.32    0.06
   4   6   0    0.33    0.05
  -4  -6  -1   13.62    0.38
   4   6   1   13.52    0.37
  -4  -6  -2   11.07    0.33
  -4  -6  -3    3.11    0.16
  -4  -6  -4    0.58    0.08
  -4  -6  -5    0.26    0.07
  -4  -6  -6    0.04    0.07
  -4  -6  -7    4.10    0.22
  -4  -6  -8    1.38    0.15
  -4  -6  -9    1.18    0.15
  -4  -6 -10    0.09    0.09
  -4  -6 -11   -0.13    0.08
  -4  -6 -12   -0.09    0.09
  -4  -6 -13   -0.02    0.09
   5   5 -13    0.06    0.08
   5   5 -12    1.26    0.14
  -5  -5  11    0.34    0.09
   5   5 -11    0.47    0.10
  -5  -5  10    2.67    0.17
   5   5 -10    2.28    0.17
  -5  -5   9   20.99    0.56
   5   5  -9   21.28    0.50
  -5  -5   8   15.85    0.43
  -5  -5   8   15.26    0.44
   5   5  -8   15.37    0.37
   5   5  -8   15.54    0.37
  -5  -5   7    0.09    0.05
  -5  -5   7    0.14    0.06
   5   5  -7    0.11    0.03
   5   5  -7    0.10    0.03
  -5  -5   6    8.93    0.27
  -5  -5   6    8.65    0.28
   5   5  -6    8.56    0.22
   5   5  -6    8.84    0.22
  -5  -5   5    0.00    0.03
  -5  -5   5   -0.03    0.04
   5   5  -5   -0.02    0.02
   5   5  -5    0.00    0.02
  -5  -5   4   22.96    0.57
  -5  -5   4   23.99    0.56
   5   5  -4   23.15    0.52
   5   5  -4   23.15    0.52
  -5  -5   3    3.84    0.15
   5   5  -3    3.57    0.12
   5   5  -3    3.80    0.12
  -5  -5   2    5.92    0.20
   5   5  -2    6.03    0.17
   5   5  -2    5.88    0.17
  -5  -5   1   -0.01    0.04
   5   5  -1    0.01    0.02
   5   5  -1    0.00    0.03
  -5  -5   0    2.03    0.12
   5   5   0    2.02    0.10
   5   5   0    2.18    0.10
  -5  -5  -1    0.47    0.06
   5   5   1    0.55    0.06
   5   5   1    0.58    0.06
  -5  -5  -2    2.22    0.13
  -5  -5  -3    1.10    0.10
  -5  -5  -4    3.79    0.19
  -5  -5  -5    1.64    0.14
  -5  -5  -6    1.72    0.14
  -5  -5  -7    0.10    0.07
  -5  -5  -8   -0.07    0.07
  -5  -5  -9   -0.05    0.09
  -5  -5 -10    0.73    0.13
  -5  -5 -11    0.02    0.10
  -5  -5 -12   -0.02    0.10
   6   4 -14    0.02    0.07
   6   4 -13    0.12    0.08
   6   4 -12    0.13    0.08
  -6  -4  11    0.33    0.08
   6   4 -11    0.30    0.09
  -6  -4  10    0.91    0.10
   6   4 -10    0.77    0.12
  -6  -4   9   11.64    0.34
   6   4  -9   11.15    0.39
  -6  -4   8    1.04    0.10
  -6  -4   8    0.84    0.09
   6   4  -8    0.95    0.12
  -6  -4   7    1.46    0.10
  -6  -4   7    1.62    0.11
  -6  -4   6   35.00    0.82
  -6  -4   6   36.54    0.81
  -6  -4   5   18.35    0.44
  -6  -4   5   17.57    0.45
  -6  -4   4    1.47    0.09
  -6  -4   4    1.42    0.09
  -6  -4   3    4.77    0.17
  -6  -4   3    4.43    0.16
  -6  -4   2    0.07    0.04
  -6  -4   1    7.54    0.23
  -6  -4   0    2.96    0.13
   6   4   0    2.90    0.09
  -6  -4  -1    7.44    0.24
   6   4   1    7.33    0.20
   6   4   1    7.42    0.20
  -6  -4  -2    0.18    0.05
   6   4   2    0.20    0.04
  -6  -4  -3    5.30    0.21
  -6  -4  -4    1.25    0.11
  -6  -4  -5    1.50    0.13
  -6  -4  -6    1.75    0.15
  -6  -4  -7    0.15    0.06
  -6  -4  -7    0.16    0.08
  -6  -4  -8    0.02    0.07
  -6  -4  -9    0.30    0.10
  -6  -4 -10    0.25    0.11
  -6  -4 -11    0.04    0.10
  -6  -4 -12   -0.08    0.11
   7   3 -15   -0.05    0.08
   7   3 -14    0.04    0.08
   7   3 -13    0.04    0.08
   7   3 -12    0.83    0.13
   7   3 -11    1.03    0.13
  -7  -3  10    0.04    0.04
   7   3 -10    0.05    0.06
  -7  -3   9    0.71    0.08
   7   3  -9    0.77    0.12
  -7  -3   8    0.43    0.06
   7   3  -8    0.50    0.10
  -7  -3   7    3.00    0.12
  -7  -3   7    2.85    0.13
   7   3  -7    2.91    0.19
  -7  -3   6   29.01    0.67
  -7  -3   6   29.98    0.66
  -7  -3   5    5.61    0.18
  -7  -3   5    5.98    0.18
  -7  -3   4    4.26    0.14
  -7  -3   4    4.25    0.14
  -7  -3   3   15.29    0.37
  -7  -3   2    0.50    0.05
  -7  -3   1    1.87    0.10
  -7  -3   0    0.52    0.06
  -7  -3  -1    0.02    0.04
  -7  -3  -2    0.16    0.06
   7   3   2    0.16    0.02
  -7  -3  -3    0.03    0.05
   7   3   3    0.01    0.03
  -7  -3  -4    3.01    0.17
  -7  -3  -5    0.32    0.08
  -7  -3  -6    2.58    0.18
  -7  -3  -7    0.14    0.08
  -7  -3  -8    0.45    0.11
  -7  -3  -9    0.51    0.11
  -7  -3 -10    0.03    0.09
  -7  -3 -11   -0.06    0.09
   8   2 -15    0.20    0.11
   8   2 -14    0.12    0.10
   8   2 -13    0.10    0.09
   8   2 -12   -0.08    0.08
   8   2 -11    0.06    0.07
  -8  -2  10    0.11    0.05
   8   2 -10    0.08    0.07
  -8  -2   9    0.13    0.04
   8   2  -9    0.18    0.08
  -8  -2   8    4.54    0.16
   8   2  -8    4.66    0.25
  -8  -2   7    0.06    0.03
   8   2  -7    0.01    0.06
  -8  -2   6    0.17    0.03
  -8  -2   6    0.16    0.03
   8   2  -6    0.12    0.07
  -8  -2   5    0.02    0.02
  -8  -2   5    0.01    0.02
  -8  -2   4    0.52    0.05
  -8  -2   4    0.47    0.04
  -8  -2   3   24.99    0.56
  -8  -2   2    5.99    0.18
  -8  -2   1    6.01    0.19
  -8  -2   0    5.97    0.20
  -8  -2  -1    0.18    0.06
  -8  -2  -2   -0.04    0.05
  -8  -2  -3    0.00    0.05
  -8  -2  -4    0.88    0.11
  -8  -2  -5    0.20    0.07
  -8  -2  -6    0.24    0.09
  -8  -2  -7    0.39    0.10
  -8  -2  -8    0.19    0.09
  -8  -2  -9    0.17    0.10
  -8  -2 -10    0.15    0.11
   9   1 -14    0.06    0.11
   9   1 -13    0.21    0.11
   9   1 -12    0.11    0.10
   9   1 -11    0.19    0.09
   9   1 -10    0.70    0.13
  -9  -1   9    0.01    0.03
   9   1  -9    0.08    0.08
  -9  -1   8    0.07    0.03
   9   1  -8    0.01    0.07
  -9  -1   7    1.39    0.06
   9   1  -7    1.67    0.17
  -9  -1   6    0.01    0.02
   9   1  -6   -0.03    0.06
  -9  -1   5    1.11    0.05
  -9  -1   5    1.06    0.05
  -9  -1   4    0.14    0.02
  -9  -1   4    0.13    0.02
  -9  -1   3    0.02    0.02
  -9  -1   2   -0.01    0.03
  -9  -1   1    0.48    0.06
  -9  -1   0    5.38    0.19
  -9  -1  -1    2.49    0.14
  -9  -1  -2    0.64    0.09
  -9  -1  -3    1.90    0.15
  -9  -1  -4    0.02    0.06
  -9  -1  -5    0.19    0.08
  -9  -1  -6   -0.02    0.08
  -9  -1  -7    0.12    0.08
  -9  -1  -8   -0.11    0.08
  -9  -1  -9    0.10    0.10
  10   0 -13   -0.03    0.09
  10   0 -12    2.70    0.25
  10   0 -11    0.10    0.10
  10   0 -10    0.08    0.09
  10   0  -9   -0.03    0.08
  10   0  -8    2.18    0.21
  10   0  -7   -0.02    0.07
  10   0  -6    0.02    0.07
 -10   0   4    2.49    0.08
 -10   0   3   -0.02    0.02
 -10   0   2    0.24    0.04
 -10   0   1   -0.01    0.03
 -10   0   0    0.18    0.05
 -10   0  -1   -0.01    0.04
 -10   0  -2    0.11    0.06
 -10   0  -3   -0.10    0.06
 -10   0  -4    0.60    0.11
 -10   0  -5   -0.04    0.07
 -10   0  -6    0.53    0.11
 -10   0  -7   -0.04    0.08
  11  -1 -12    0.05    0.11
  11  -1 -11    0.03    0.09
  11  -1 -10    0.11    0.10
  11  -1  -9    1.30    0.19
  11  -1  -8    0.25    0.11
  11  -1  -7    0.10    0.09
  11  -1  -6    0.01    0.09
 -11   1   3    0.34    0.05
 -11   1   2    0.08    0.04
 -11   1   1    0.43    0.06
 -11   1   0    0.05    0.05
 -11   1  -1    0.04    0.05
 -11   1  -2    0.35    0.08
 -11   1  -3    0.21    0.07
 -11   1  -4    0.01    0.07
 -11   1  -5   -0.04    0.07
 -11   1  -6    0.37    0.12
  12  -2 -10    0.38    0.15
  12  -2  -9    0.38    0.13
  12  -2  -8    0.03    0.10
  12  -2  -7   -0.07    0.09
  12  -2  -6   -0.17    0.09
 -12   2   1    1.69    0.12
 -12   2   0    0.10    0.06
 -12   2  -1    0.04    0.06
 -12   2  -2    0.01    0.06
 -12   2  -3    0.03    0.07
 -12   2  -4    0.01    0.08
  -3  14  -1    0.45    0.13
  -3  14   0   -0.10    0.08
  -3  14   1    0.13    0.11
  -3  14   2    0.26    0.12
   3 -14  -3    0.11    0.08
   3 -14  -4    0.00    0.08
   3 -14  -5    0.31    0.11
  -2  13  -7   -0.01    0.10
   2 -13   6    0.01    0.08
  -2  13  -6    0.05    0.11
   2 -13   5    0.24    0.09
  -2  13  -5    0.15    0.11
   2 -13   4    0.05    0.07
  -2  13  -4   -0.01    0.10
   2 -13   3    0.09    0.07
  -2  13  -3    0.07    0.09
   2 -13   2   -0.08    0.06
  -2  13  -2    0.18    0.11
   2 -13   1   -0.01    0.06
  -2  13  -1   -0.11    0.07
   2 -13   0   -0.05    0.05
  -2  13   0   -0.05    0.08
   2 -13  -1   -0.02    0.06
   2 -13  -1    0.05    0.07
  -2  13   1    0.04    0.08
   2 -13  -2   -0.06    0.06
  -2  13   2    0.04    0.08
   2 -13  -3    0.16    0.07
  -2  13   3    0.14    0.09
   2 -13  -4    0.10    0.07
  -2  13   4    0.03    0.09
   2 -13  -5    0.00    0.06
   2 -13  -7   -0.16    0.09
   2 -13  -8    0.12    0.11
  -1  12  -9    0.05    0.10
  -1  12  -8    0.03    0.10
   1 -12   7    0.84    0.13
  -1  12  -7    0.69    0.14
   1 -12   6    0.77    0.13
  -1  12  -6    0.86    0.15
   1 -12   5   -0.07    0.06
  -1  12  -5   -0.01    0.08
   1 -12   4    0.03    0.07
  -1  12  -4   -0.09    0.08
   1 -12   3   -0.06    0.07
  -1  12  -3   -0.09    0.07
   1 -12   2    0.04    0.07
  -1  12  -2   -0.07    0.07
   1 -12   1    0.02    0.06
  -1  12  -1   -0.04    0.08
   1 -12   0    0.36    0.08
  -1  12   0    0.43    0.11
   1 -12  -1    0.23    0.08
  -1  12   1    0.27    0.11
   1 -12  -2    0.32    0.08
  -1  12   2    0.39    0.10
   1 -12  -3    0.77    0.11
  -1  12   3    0.71    0.12
   1 -12  -4    0.14    0.08
   1 -12  -5    0.14    0.07
   1 -12  -6    0.16    0.08
   1 -12  -7    0.29    0.09
   1 -12  -8    0.14    0.08
   0  11 -11   -0.02    0.09
   0  11 -10    0.37    0.11
   0  11  -9    0.03    0.09
   0 -11   8   -0.03    0.06
   0  11  -8   -0.02    0.07
   0 -11   7    0.05    0.08
   0  11  -7    0.05    0.08
   0 -11   6    0.14    0.08
   0  11  -6    0.07    0.08
   0 -11   5    3.00    0.20
   0  11  -5    3.39    0.23
   0 -11   4    4.63    0.24
   0  11  -4    4.73    0.26
   0 -11   3    3.25    0.20
   0  11  -3    3.23    0.21
   0 -11   2   -0.10    0.06
   0  11  -2   -0.06    0.07
   0 -11   1   -0.07    0.07
   0  11  -1    0.02    0.08
   0 -11   0   -0.03    0.06
   0  11   0   -0.18    0.05
   0 -11  -1   -0.02    0.06
   0  11   1   -0.02    0.08
   0 -11  -2    0.01    0.06
   0  11   2   -0.02    0.07
   0 -11  -3    3.23    0.19
   0 -11  -4    4.44    0.22
   0 -11  -5    3.08    0.19
   0 -11  -6    0.10    0.07
   0 -11  -7    0.13    0.08
   0 -11  -8    0.03    0.08
   0 -11  -9    0.03    0.08
   0 -11 -10    0.44    0.12
   0 -11 -11    0.02    0.09
   1  10 -12    0.01    0.09
   1  10 -11    0.08    0.08
   1  10 -10    0.00    0.08
  -1 -10   9    0.07    0.07
   1  10  -9    0.14    0.09
  -1 -10   8    0.50    0.10
   1  10  -8    0.54    0.11
  -1 -10   7    2.70    0.19
   1  10  -7    2.81    0.19
  -1 -10   6    0.18    0.08
   1  10  -6    0.16    0.07
  -1 -10   5    0.86    0.11
   1  10  -5    0.87    0.12
  -1 -10   4    0.23    0.07
   1  10  -4    0.27    0.08
  -1 -10   3    0.31    0.08
   1  10  -3    0.22    0.08
  -1 -10   2   11.29    0.37
   1  10  -2   11.62    0.40
  -1 -10   1   17.05    0.50
   1  10  -1   16.99    0.51
  -1 -10   0    7.11    0.28
   1  10   0    6.62    0.29
  -1 -10  -1    0.10    0.08
   1  10   1    0.05    0.09
  -1 -10  -2    1.80    0.15
   1  10   2    1.58    0.16
  -1 -10  -3    1.68    0.15
  -1 -10  -4    0.25    0.08
  -1 -10  -5    0.11    0.08
  -1 -10  -6    3.62    0.22
  -1 -10  -7    4.37    0.24
  -1 -10  -8    1.03    0.14
  -1 -10  -9    0.02    0.08
  -1 -10 -10   -0.01    0.08
  -1 -10 -11    0.12    0.09
  -1 -10 -12   -0.01    0.10
   2   9 -12    0.04    0.08
   2   9 -11    0.22    0.09
  -2  -9  10   -0.04    0.06
   2   9 -10    0.03    0.07
  -2  -9   9    0.60    0.11
   2   9  -9    0.62    0.11
  -2  -9   8    0.25    0.08
   2   9  -8    0.21    0.08
  -2  -9   7    0.76    0.11
   2   9  -7    0.90    0.11
  -2  -9   6    0.11    0.07
   2   9  -6   -0.03    0.06
  -2  -9   5    1.48    0.13
   2   9  -5    1.56    0.13
  -2  -9   4    2.69    0.16
   2   9  -4    2.64    0.16
  -2  -9   3    0.16    0.06
   2   9  -3    0.19    0.06
  -2  -9   2    2.58    0.15
   2   9  -2    2.88    0.17
  -2  -9   1    0.00    0.05
   2   9  -1    0.10    0.06
  -2  -9   0    0.31    0.08
   2   9   0    0.19    0.07
  -2  -9  -1   14.17    0.42
   2   9   1   13.97    0.43
  -2  -9  -2   17.18    0.49
  -2  -9  -3    5.76    0.25
  -2  -9  -4    0.43    0.10
  -2  -9  -5    1.21    0.13
  -2  -9  -6    1.09    0.14
  -2  -9  -7    0.03    0.07
  -2  -9  -8    0.04    0.09
  -2  -9  -9    0.30    0.10
  -2  -9 -10    0.76    0.14
  -2  -9 -11    0.01    0.08
  -2  -9 -12   -0.17    0.09
  -3  -8  11    0.04    0.07
   3   8 -11    0.01    0.06
  -3  -8  10    0.01    0.07
   3   8 -10    0.01    0.06
  -3  -8   9   -0.03    0.06
   3   8  -9    0.02    0.06
  -3  -8   8    0.18    0.07
   3   8  -8    0.02    0.05
  -3  -8   7    0.03    0.05
   3   8  -7   -0.04    0.05
  -3  -8   6    2.81    0.16
   3   8  -6    2.95    0.17
  -3  -8   5    1.60    0.13
   3   8  -5    1.52    0.12
  -3  -8   4    1.75    0.13
   3   8  -4    1.97    0.13
  -3  -8   3   -0.03    0.05
   3   8  -3    0.04    0.05
  -3  -8   2    0.08    0.05
   3   8  -2    0.12    0.05
  -3  -8   1    1.03    0.10
   3   8  -1    1.24    0.11
  -3  -8   0    0.42    0.08
   3   8   0    0.45    0.08
  -3  -8  -1    0.17    0.06
   3   8   1    0.15    0.06
  -3  -8  -2    0.08    0.06
  -3  -8  -3    0.51    0.09
  -3  -8  -4    1.89    0.15
  -3  -8  -5   10.08    0.35
  -3  -8  -6    0.33    0.09
  -3  -8  -7   -0.09    0.09
  -3  -8  -8    0.03    0.08
  -3  -8  -9    0.13    0.10
  -3  -8 -10    0.21    0.10
  -3  -8 -11    0.02    0.09
  -3  -8 -12    0.04    0.10
  -4  -7  11   -0.02    0.06
  -4  -7  10    1.05    0.13
   4   7 -10    1.05    0.11
  -4  -7   9    0.03    0.07
   4   7  -9    0.11    0.06
  -4  -7   8    0.62    0.10
   4   7  -8    0.70    0.09
  -4  -7   7    0.04    0.06
   4   7  -7    0.13    0.05
  -4  -7   6    0.55    0.08
   4   7  -6    0.46    0.07
  -4  -7   5    0.80    0.09
   4   7  -5    1.01    0.09
  -4  -7   4    0.10    0.05
   4   7  -4    0.09    0.04
  -4  -7   3    5.23    0.20
   4   7  -3    5.44    0.20
  -4  -7   2    1.40    0.11
   4   7  -2    1.59    0.11
  -4  -7   1    0.12    0.05
   4   7  -1    0.13    0.04
  -4  -7   0    0.24    0.06
   4   7   0    0.26    0.06
  -4  -7  -1    0.44    0.07
   4   7   1    0.46    0.07
  -4  -7  -2    2.61    0.15
  -4  -7  -3    0.13    0.07
  -4  -7  -4    0.13    0.06
  -4  -7  -5    0.03    0.06
  -4  -7  -6    0.33    0.09
  -4  -7  -7    0.37    0.10
  -4  -7  -8    1.38    0.15
  -4  -7  -9    0.04    0.10
  -4  -7 -10   -0.02    0.09
  -4  -7 -11    0.12    0.10
  -4  -7 -12    0.05    0.10
  -5  -6  11    0.10    0.07
  -5  -6  10    0.00    0.06
  -5  -6   9    0.78    0.10
   5   6  -9    0.69    0.08
  -5  -6   8    0.14    0.07
   5   6  -8    0.20    0.05
  -5  -6   7    7.75    0.27
   5   6  -7    8.26    0.24
  -5  -6   6    2.26    0.14
  -5  -6   6    2.20    0.14
   5   6  -6    2.49    0.11
   5   6  -6    2.32    0.11
  -5  -6   5    3.72    0.16
  -5  -6   5    3.65    0.17
   5   6  -5    3.56    0.14
   5   6  -5    3.45    0.13
  -5  -6   4    0.21    0.05
  -5  -6   4    0.19    0.06
   5   6  -4    0.25    0.04
   5   6  -4    0.28    0.04
  -5  -6   3    0.88    0.09
   5   6  -3    0.86    0.07
   5   6  -3    0.75    0.07
  -5  -6   2    1.59    0.11
   5   6  -2    1.82    0.09
   5   6  -2    1.78    0.09
  -5  -6   1    0.05    0.05
   5   6  -1    0.11    0.04
   5   6  -1    0.07    0.04
  -5  -6   0    8.10    0.26
   5   6   0    8.24    0.25
  -5  -6  -1    0.09    0.05
   5   6   1    0.04    0.04
  -5  -6  -2    0.71    0.09
  -5  -6  -3    0.08    0.06
  -5  -6  -4    0.62    0.09
  -5  -6  -5    2.17    0.15
  -5  -6  -6    0.16    0.08
  -5  -6  -7    0.51    0.10
  -5  -6  -8   -0.04    0.08
  -5  -6  -9   -0.01    0.09
  -5  -6 -10    0.06    0.10
  -5  -6 -11   -0.08    0.09
  -5  -6 -12    0.07    0.11
   6   5 -13   -0.02    0.08
   6   5 -12   -0.07    0.07
  -6  -5  11    2.07    0.15
   6   5 -11    2.26    0.18
  -6  -5  10   10.33    0.34
  -6  -5   9   17.33    0.47
  -6  -5   8    0.06    0.06
  -6  -5   7    0.95    0.09
  -6  -5   7    1.03    0.10
  -6  -5   6    1.09    0.10
  -6  -5   6    1.03    0.10
  -6  -5   5    0.85    0.09
  -6  -5   5    0.85    0.09
  -6  -5   4    6.95    0.23
  -6  -5   4    7.10    0.24
  -6  -5   3    5.53    0.19
  -6  -5   2    0.30    0.06
   6   5  -2    0.27    0.02
   6   5  -2    0.18    0.02
  -6  -5   1    8.40    0.26
   6   5  -1    8.49    0.21
   6   5  -1    8.08    0.21
  -6  -5   0    0.17    0.05
   6   5   0    0.18    0.03
   6   5   0    0.14    0.03
  -6  -5  -1    0.01    0.05
   6   5   1    0.04    0.03
   6   5   1    0.01    0.03
  -6  -5  -2    0.06    0.05
   6   5   2    0.11    0.04
  -6  -5  -3    1.02    0.11
  -6  -5  -4    1.20    0.12
  -6  -5  -5    0.04    0.07
  -6  -5  -6    0.16    0.07
  -6  -5  -7    0.24    0.08
  -6  -5  -8    0.45    0.11
  -6  -5  -9    0.18    0.09
  -6  -5 -10    0.06    0.09
  -6  -5 -11   -0.13    0.09
   7   4 -14    0.12    0.09
   7   4 -13    0.44    0.11
   7   4 -12    0.80    0.13
  -7  -4  11    0.14    0.06
   7   4 -11    0.18    0.08
  -7  -4  10   -0.02    0.04
   7   4 -10   -0.11    0.06
  -7  -4   9    0.53    0.07
   7   4  -9    0.49    0.10
  -7  -4   8    0.78    0.08
  -7  -4   7   17.80    0.45
  -7  -4   6   18.86    0.46
  -7  -4   6   17.95    0.47
  -7  -4   5    0.82    0.08
  -7  -4   5    0.69    0.07
  -7  -4   4   -0.02    0.04
  -7  -4   4   -0.01    0.04
  -7  -4   3    1.92    0.11
  -7  -4   2    0.04    0.04
  -7  -4   1   -0.04    0.04
  -7  -4   0    6.22    0.21
  -7  -4  -1    0.02    0.05
   7   4   1    0.04    0.01
   7   4   1    0.04    0.01
  -7  -4  -2    2.76    0.15
   7   4   2    2.90    0.11
   7   4   2    2.91    0.11
  -7  -4  -3    1.36    0.12
  -7  -4  -4   -0.05    0.05
  -7  -4  -5    0.02    0.06
  -7  -4  -6    0.01    0.07
  -7  -4  -7    0.48    0.11
  -7  -4  -8    0.01    0.08
  -7  -4  -9    0.05    0.09
  -7  -4 -10    0.06    0.09
  -7  -4 -11    0.13    0.11
   8   3 -15    0.29    0.11
   8   3 -14    0.07    0.09
   8   3 -13    0.86    0.15
   8   3 -12    0.55    0.13
  -8  -3  11    0.55    0.08
   8   3 -11    0.57    0.12
  -8  -3  10    0.99    0.10
   8   3 -10    0.93    0.13
  -8  -3   9    0.19    0.05
   8   3  -9    0.11    0.07
  -8  -3   8    0.21    0.05
   8   3  -8    0.11    0.07
  -8  -3   7    0.19    0.04
  -8  -3   6    3.41    0.13
  -8  -3   5    0.07    0.04
  -8  -3   5   -0.02    0.03
  -8  -3   4    7.98    0.23
  -8  -3   4    8.41    0.23
  -8  -3   3    5.64    0.18
  -8  -3   2    0.33    0.06
  -8  -3   1   -0.09    0.04
  -8  -3   0    1.37    0.10
  -8  -3  -1    0.72    0.09
  -8  -3  -2    2.08    0.14
  -8  -3  -3    1.45    0.13
  -8  -3  -4   -0.01    0.06
  -8  -3  -5    0.12    0.07
  -8  -3  -6    1.32    0.14
  -8  -3  -7   -0.13    0.06
  -8  -3  -8    0.08    0.09
  -8  -3  -9    0.17    0.09
  -8  -3 -10    0.14    0.11
   9   2 -14    0.15    0.11
   9   2 -13    0.46    0.12
   9   2 -12    0.28    0.10
   9   2 -11    1.51    0.18
  -9  -2  10    0.67    0.08
   9   2 -10    0.70    0.13
  -9  -2   9    0.82    0.08
   9   2  -9    0.72    0.13
  -9  -2   8    1.22    0.08
   9   2  -8    1.06    0.15
  -9  -2   7    0.41    0.04
   9   2  -7    0.50    0.11
  -9  -2   6    0.09    0.03
  -9  -2   5    4.47    0.14
  -9  -2   4    0.17    0.04
  -9  -2   3    2.31    0.10
  -9  -2   2    0.02    0.03
  -9  -2   1    0.39    0.06
  -9  -2   0    0.69    0.08
  -9  -2  -1   -0.05    0.06
  -9  -2  -2    0.00    0.06
  -9  -2  -3    0.99    0.11
  -9  -2  -4    0.75    0.11
  -9  -2  -5    0.49    0.10
  -9  -2  -6    0.20    0.09
  -9  -2  -7   -0.08    0.07
  -9  -2  -8    0.07    0.09
  -9  -2  -9    0.29    0.11
  10   1 -13   -0.02    0.09
  10   1 -12    0.43    0.13
  10   1 -11    0.17    0.11
  10   1 -10    0.93    0.16
 -10  -1   9   -0.01    0.03
  10   1  -9    0.02    0.08
 -10  -1   8    6.17    0.18
  10   1  -8    5.72    0.32
 -10  -1   7    0.21    0.03
  10   1  -7    0.25    0.10
 -10  -1   6    0.08    0.02
 -10  -1   5    0.07    0.02
 -10  -1   4    0.28    0.04
 -10  -1   3   -0.04    0.03
 -10  -1   2    4.82    0.16
 -10  -1   1   -0.03    0.04
 -10  -1   0    0.75    0.08
 -10  -1  -1   -0.07    0.05
 -10  -1  -2    0.10    0.06
 -10  -1  -3   -0.09    0.06
 -10  -1  -4    0.40    0.10
 -10  -1  -5   -0.07    0.07
 -10  -1  -6    0.45    0.11
 -10  -1  -7   -0.04    0.09
  11   0 -12   -0.08    0.09
  11   0 -11    0.00    0.10
  11   0 -10    0.00    0.09
  11   0  -9    1.48    0.20
  11   0  -8   -0.01    0.08
  11   0  -7    1.39    0.18
 -11   0   3    0.90    0.07
 -11   0   2   -0.02    0.04
 -11   0   1    0.07    0.05
 -11   0   0   -0.06    0.05
 -11   0  -1    1.30    0.12
 -11   0  -2    0.01    0.06
 -11   0  -3   -0.01    0.06
 -11   0  -4   -0.03    0.07
 -11   0  -5    0.16    0.09
 -11   0  -6   -0.02    0.09
  12  -1 -10    0.25    0.13
  12  -1  -9    0.31    0.13
  12  -1  -8    0.16    0.11
  12  -1  -7    0.47    0.14
 -12   1   1    0.09    0.05
 -12   1   0    0.54    0.09
 -12   1  -1    0.02    0.06
 -12   1  -2    0.03    0.07
 -12   1  -3   -0.03    0.07
 -12   1  -4    0.12    0.08
   2 -14   4    0.21    0.09
   2 -14   3    0.01    0.07
  -2  14  -3   -0.06    0.09
   2 -14   2    0.10    0.08
  -2  14  -2   -0.04    0.09
   2 -14   1    0.02    0.07
  -2  14  -1    0.14    0.11
   2 -14   0    0.02    0.07
  -2  14   0   -0.08    0.09
   2 -14  -1    0.14    0.08
  -2  14   1    0.13    0.10
   2 -14  -2    0.55    0.10
   2 -14  -2    0.44    0.11
  -2  14   2    0.26    0.12
   2 -14  -3   -0.06    0.06
  -2  14   3   -0.08    0.10
  -1  13  -8   -0.02    0.10
   1 -13   7    0.02    0.08
  -1  13  -7    0.05    0.10
   1 -13   6    0.10    0.08
  -1  13  -6    0.01    0.09
   1 -13   5    0.24    0.09
  -1  13  -5    0.10    0.11
   1 -13   4    0.39    0.10
  -1  13  -4    0.49    0.13
   1 -13   3   -0.06    0.07
  -1  13  -3   -0.07    0.09
   1 -13   2    0.25    0.09
  -1  13  -2    0.42    0.12
   1 -13   1    0.62    0.11
  -1  13  -1    0.57    0.13
   1 -13   0    0.07    0.07
  -1  13   0    0.08    0.08
   1 -13  -1    0.04    0.07
  -1  13   1    0.04    0.08
   1 -13  -2    0.10    0.07
  -1  13   2    0.05    0.08
   1 -13  -3    0.18    0.08
  -1  13   3    0.18    0.10
   1 -13  -4   -0.09    0.06
  -1  13   4    0.06    0.09
   1 -13  -5    0.40    0.10
   1 -13  -6    0.07    0.08
   1 -13  -7    0.05    0.08
   0  12 -10    0.06    0.09
   0  12  -9   -0.04    0.08
   0 -12   8   -0.02    0.07
   0  12  -8    0.01    0.08
   0 -12   7    0.12    0.08
   0  12  -7    0.06    0.10
   0 -12   6    0.00    0.08
   0  12  -6    0.02    0.08
   0 -12   5    0.19    0.09
   0  12  -5    0.40    0.10
   0 -12   4   -0.02    0.07
   0  12  -4   -0.05    0.07
   0 -12   3    0.22    0.09
   0  12  -3    0.17    0.10
   0 -12   2    0.10    0.08
   0  12  -2    0.06    0.09
   0 -12   1    0.29    0.09
   0  12  -1    0.44    0.11
   0 -12   0    0.11    0.07
   0  12   0    0.10    0.08
   0 -12  -1    0.35    0.09
   0  12   1    0.47    0.11
   0 -12  -2    0.09    0.08
   0  12   2    0.11    0.09
   0 -12  -3    0.25    0.08
   0  12   3    0.29    0.10
   0 -12  -4   -0.01    0.06
   0 -12  -5    0.20    0.08
   0 -12  -6    0.06    0.08
   0 -12  -7    0.05    0.07
   0 -12  -8    0.08    0.09
   0 -12  -9    0.00    0.08
   1  11 -11    0.08    0.08
  -1 -11  10    0.15    0.09
   1  11 -10    0.12    0.09
  -1 -11   9    0.23    0.10
   1  11  -9    0.27    0.10
  -1 -11   8    0.21    0.08
   1  11  -8   -0.01    0.07
  -1 -11   7    0.05    0.07
   1  11  -7    0.05    0.07
  -1 -11   6    0.19    0.08
   1  11  -6    0.22    0.09
  -1 -11   5    0.72    0.11
   1  11  -5    0.90    0.13
  -1 -11   4    0.14    0.07
   1  11  -4    0.13    0.08
  -1 -11   3    0.01    0.06
   1  11  -3    0.04    0.07
  -1 -11   2    0.59    0.10
   1  11  -2    0.60    0.11
  -1 -11   1    0.18    0.08
   1  11  -1    0.14    0.08
  -1 -11   0    2.74    0.18
   1  11   0    2.45    0.19
  -1 -11  -1    0.53    0.10
   1  11   1    0.42    0.10
  -1 -11  -2   -0.04    0.06
   1  11   2    0.05    0.08
  -1 -11  -3    0.36    0.09
  -1 -11  -4    0.22    0.08
  -1 -11  -5    0.36    0.10
  -1 -11  -6    1.08    0.14
  -1 -11  -7    0.00    0.08
  -1 -11  -8    0.81    0.14
  -1 -11  -9    0.13    0.10
  -1 -11 -10    0.01    0.08
  -1 -11 -11   -0.01    0.10
   2  10 -11   -0.01    0.08
  -2 -10  10    0.05    0.07
   2  10 -10   -0.04    0.07
  -2 -10   9    0.02    0.07
   2  10  -9    0.08    0.08
  -2 -10   8   -0.12    0.05
   2  10  -8    0.02    0.07
  -2 -10   7    0.06    0.07
   2  10  -7    0.04    0.07
  -2 -10   6    2.62    0.18
   2  10  -6    2.69    0.18
  -2 -10   5    0.79    0.11
   2  10  -5    0.77    0.11
  -2 -10   4   -0.01    0.05
   2  10  -4    0.03    0.06
  -2 -10   3    0.09    0.06
   2  10  -3    0.06    0.06
  -2 -10   2    1.72    0.14
   2  10  -2    1.81    0.15
  -2 -10   1    0.99    0.11
   2  10  -1    0.95    0.12
  -2 -10   0    0.06    0.06
   2  10   0    0.03    0.07
  -2 -10  -1    0.98    0.12
   2  10   1    0.88    0.12
  -2 -10  -2    4.82    0.23
   2  10   2    5.23    0.26
  -2 -10  -3    6.41    0.27
  -2 -10  -4    1.99    0.18
  -2 -10  -5    0.74    0.11
  -2 -10  -6    0.10    0.09
  -2 -10  -7    0.61    0.11
  -2 -10  -8    0.31    0.11
  -2 -10  -9    0.09    0.09
  -2 -10 -10    0.00    0.10
  -2 -10 -11    0.36    0.13
  -3  -9  11    0.03    0.08
   3   9 -11    0.00    0.08
  -3  -9  10    0.24    0.09
   3   9 -10    0.28    0.08
  -3  -9   9    0.45    0.10
   3   9  -9    0.42    0.09
  -3  -9   8    0.24    0.08
   3   9  -8    0.16    0.07
  -3  -9   7    0.22    0.07
   3   9  -7    0.25    0.07
  -3  -9   6    0.21    0.08
   3   9  -6    0.23    0.07
  -3  -9   5    0.02    0.05
   3   9  -5    0.04    0.05
  -3  -9   4    0.07    0.06
   3   9  -4    0.06    0.05
  -3  -9   3    2.87    0.17
   3   9  -3    2.82    0.17
  -3  -9   2    0.01    0.05
   3   9  -2   -0.04    0.05
  -3  -9   1    0.24    0.07
   3   9  -1    0.39    0.07
  -3  -9   0    0.03    0.06
   3   9   0    0.15    0.06
  -3  -9  -1    1.36    0.13
   3   9   1    1.61    0.14
  -3  -9  -2    0.07    0.07
  -3  -9  -3    0.77    0.11
  -3  -9  -4    0.05    0.07
  -3  -9  -5    5.69    0.28
  -3  -9  -6    9.42    0.37
  -3  -9  -7    1.20    0.15
  -3  -9  -8    0.85    0.13
  -3  -9  -9    0.16    0.10
  -3  -9 -10    0.31    0.12
  -3  -9 -11    0.06    0.10
  -3  -9 -12   -0.04    0.09
  -4  -8  11    0.12    0.08
  -4  -8  10    1.14    0.13
   4   8 -10    0.99    0.12
  -4  -8   9    1.05    0.13
   4   8  -9    1.09    0.11
  -4  -8   8    0.68    0.10
   4   8  -8    0.71    0.09
  -4  -8   7    1.40    0.14
   4   8  -7    1.22    0.11
  -4  -8   6    0.90    0.10
   4   8  -6    1.07    0.11
  -4  -8   5    0.60    0.09
   4   8  -5    0.49    0.08
  -4  -8   4    0.45    0.08
   4   8  -4    0.46    0.07
  -4  -8   3    0.83    0.09
   4   8  -3    1.09    0.10
  -4  -8   2    1.62    0.12
   4   8  -2    1.73    0.12
  -4  -8   1    0.27    0.07
   4   8  -1    0.40    0.07
  -4  -8   0    0.12    0.06
   4   8   0    0.04    0.05
  -4  -8  -1    0.06    0.06
   4   8   1    0.05    0.05
  -4  -8  -2    0.28    0.07
  -4  -8  -3    0.40    0.08
  -4  -8  -4    0.84    0.11
  -4  -8  -5    1.43    0.14
  -4  -8  -6    0.23    0.09
  -4  -8  -7    0.00    0.09
  -4  -8  -8    4.40    0.25
  -4  -8  -9    4.32    0.26
  -4  -8 -10    0.69    0.14
  -4  -8 -11    0.18    0.12
  -4  -8 -12    0.05    0.11
  -5  -7  12    0.18    0.09
  -5  -7  11    0.13    0.08
  -5  -7  10    0.53    0.10
  -5  -7   9    1.09    0.12
  -5  -7   8    0.75    0.10
   5   7  -8    0.88    0.09
  -5  -7   7    0.27    0.07
   5   7  -7    0.39    0.06
  -5  -7   6   12.23    0.37
   5   7  -6   12.36    0.34
  -5  -7   5    1.60    0.13
   5   7  -5    1.70    0.11
  -5  -7   4    2.08    0.13
   5   7  -4    2.26    0.12
  -5  -7   3    0.16    0.06
   5   7  -3    0.14    0.05
  -5  -7   2   -0.02    0.04
   5   7  -2    0.02    0.03
  -5  -7   1    1.71    0.13
   5   7  -1    1.72    0.11
  -5  -7   0    0.29    0.06
   5   7   0    0.29    0.06
  -5  -7  -1    0.73    0.09
   5   7   1    0.64    0.08
  -5  -7  -2    0.75    0.10
  -5  -7  -3    0.23    0.07
  -5  -7  -4    0.32    0.08
  -5  -7  -5    0.99    0.12
  -5  -7  -6    0.22    0.08
  -5  -7  -7    1.09    0.13
  -5  -7  -8    0.45    0.11
  -5  -7  -9   -0.05    0.08
  -5  -7 -10    0.13    0.10
  -5  -7 -11    1.04    0.16
  -6  -6  12    0.03    0.07
  -6  -6  11    0.51    0.10
  -6  -6  10    0.01    0.06
  -6  -6   9    2.65    0.17
  -6  -6   8    0.23    0.08
  -6  -6   7    3.80    0.18
  -6  -6   6   11.47    0.34
  -6  -6   6   11.37    0.35
   6   6  -6   11.48    0.25
   6   6  -6   10.13    0.25
  -6  -6   5   13.75    0.38
  -6  -6   5   13.24    0.39
   6   6  -5   13.20    0.30
  -6  -6   4   -0.06    0.05
   6   6  -4    0.00    0.02
   6   6  -4   -0.07    0.02
  -6  -6   3    8.98    0.28
   6   6  -3    8.61    0.22
   6   6  -3    8.43    0.22
  -6  -6   2   -0.06    0.05
   6   6  -2   -0.05    0.02
   6   6  -2   -0.05    0.02
  -6  -6   1    3.48    0.16
   6   6  -1    3.19    0.13
   6   6  -1    3.24    0.12
  -6  -6   0   -0.01    0.04
   6   6   0   -0.03    0.03
  -6  -6  -1    0.25    0.07
   6   6   1    0.28    0.05
  -6  -6  -2    0.22    0.07
   6   6   2    0.27    0.05
  -6  -6  -3    1.00    0.11
  -6  -6  -4    0.26    0.08
  -6  -6  -5   -0.04    0.06
  -6  -6  -6    0.10    0.08
  -6  -6  -7    0.10    0.08
  -6  -6  -8    0.13    0.09
  -6  -6  -9    0.26    0.10
  -6  -6 -10    0.11    0.11
  -6  -6 -11   -0.10    0.09
   7   5 -13    0.10    0.08
  -7  -5  12    0.90    0.12
   7   5 -12    0.93    0.13
  -7  -5  11    0.04    0.06
  -7  -5  10    0.70    0.10
  -7  -5   9    0.05    0.05
  -7  -5   8    1.45    0.11
  -7  -5   7    1.69    0.12
  -7  -5   6   22.45    0.56
  -7  -5   5    1.24    0.11
  -7  -5   5    1.29    0.11
  -7  -5   4    5.45    0.20
  -7  -5   3   16.16    0.43
  -7  -5   2   16.18    0.43
  -7  -5   1    0.35    0.07
  -7  -5   0    0.62    0.08
   7   5   0    0.68    0.03
   7   5   0    0.65    0.03
  -7  -5  -1   -0.05    0.05
   7   5   1    0.04    0.03
   7   5   1    0.02    0.03
  -7  -5  -2    0.25    0.07
   7   5   2    0.26    0.05
  -7  -5  -3    0.01    0.06
  -7  -5  -4    0.24    0.08
  -7  -5  -5   -0.04    0.06
  -7  -5  -6    0.79    0.12
  -7  -5  -7    0.02    0.07
  -7  -5  -8    0.03    0.08
  -7  -5  -9    0.08    0.09
  -7  -5 -10    0.11    0.10
   8   4 -14    0.74    0.14
   8   4 -13    0.18    0.10
  -8  -4  12    0.03    0.06
   8   4 -12    0.06    0.08
  -8  -4  11    0.21    0.07
   8   4 -11    0.19    0.09
  -8  -4  10    0.15    0.06
   8   4 -10    0.07    0.07
  -8  -4   9    2.13    0.13
  -8  -4   8    0.94    0.09
  -8  -4   7    0.03    0.04
  -8  -4   6    0.15    0.05
  -8  -4   5    1.49    0.10
  -8  -4   4    5.22    0.19
  -8  -4   3   41.35    0.93
  -8  -4   2    6.26    0.22
  -8  -4   1   -0.01    0.05
  -8  -4   0    2.27    0.13
  -8  -4  -1    2.51    0.15
  -8  -4  -2    0.67    0.10
  -8  -4  -3    0.09    0.07
  -8  -4  -4   -0.03    0.06
  -8  -4  -5   -0.11    0.07
  -8  -4  -6   -0.03    0.08
  -8  -4  -7    0.14    0.09
  -8  -4  -8   -0.06    0.09
  -8  -4  -9    0.20    0.11
   9   3 -14    0.94    0.17
   9   3 -13    0.55    0.14
   9   3 -12    0.05    0.09
  -9  -3  11    0.08    0.06
   9   3 -11    0.10    0.09
  -9  -3  10    1.03    0.10
   9   3 -10    1.24    0.16
  -9  -3   9    0.45    0.07
   9   3  -9    0.33    0.10
  -9  -3   8    0.43    0.06
  -9  -3   7    0.19    0.04
  -9  -3   6    0.41    0.05
  -9  -3   5    4.07    0.15
  -9  -3   4    0.22    0.05
  -9  -3   3    0.45    0.06
  -9  -3   2    0.02    0.04
  -9  -3   1    4.04    0.17
  -9  -3   0   25.68    0.63
  -9  -3  -1    4.98    0.21
  -9  -3  -2    0.00    0.06
  -9  -3  -3    0.12    0.07
  -9  -3  -4    0.17    0.08
  -9  -3  -5   -0.14    0.06
  -9  -3  -6    0.04    0.09
  -9  -3  -7    0.04    0.09
  -9  -3  -8    0.03    0.09
  10   2 -13    0.25    0.12
  10   2 -12    0.60    0.15
  10   2 -11    0.98    0.16
 -10  -2  10    0.72    0.08
  10   2 -10    0.51    0.13
 -10  -2   9    0.06    0.04
  10   2  -9   -0.08    0.08
 -10  -2   8    0.77    0.07
  10   2  -8    0.66    0.13
 -10  -2   7    4.64    0.15
 -10  -2   6    0.88    0.07
 -10  -2   5    0.08    0.03
 -10  -2   4    0.27    0.04
 -10  -2   3   -0.01    0.03
 -10  -2   2    0.85    0.08
 -10  -2   1    0.96    0.09
 -10  -2   0    0.60    0.08
 -10  -2  -1    0.08    0.06
 -10  -2  -2    0.48    0.09
 -10  -2  -3    6.67    0.28
 -10  -2  -4    1.16    0.14
 -10  -2  -5   -0.04    0.08
 -10  -2  -6   -0.06    0.08
 -10  -2  -7    0.08    0.10
  11   1 -12    0.11    0.12
  11   1 -11   -0.04    0.08
  11   1 -10    0.03    0.10
  11   1  -9    1.14    0.18
  11   1  -8    0.21    0.11
 -11  -1   4    1.72    0.09
 -11  -1   3    0.34    0.05
 -11  -1   2    0.05    0.04
 -11  -1   1    0.49    0.07
 -11  -1   0    0.03    0.05
 -11  -1  -1    0.16    0.07
 -11  -1  -2    0.40    0.09
 -11  -1  -3    0.24    0.09
 -11  -1  -4   -0.01    0.07
 -11  -1  -5    0.02    0.08
 -11  -1  -6    0.27    0.11
  12   0 -10    1.87    0.23
  12   0  -9    0.00    0.09
 -12   0   1    0.05    0.06
 -12   0   0    0.04    0.06
 -12   0  -1   -0.06    0.06
 -12   0  -2   -0.03    0.06
 -12   0  -3   -0.09    0.07
 -12   0  -4    0.05    0.08
 -13   1  -1    0.44    0.10
   1 -14   5    0.04    0.08
  -1  14  -5    0.07    0.10
   1 -14   4    0.01    0.08
  -1  14  -4    0.09    0.11
   1 -14   3   -0.05    0.08
  -1  14  -3    0.16    0.10
   1 -14   2    0.54    0.12
  -1  14  -2    0.36    0.12
   1 -14   1   -0.02    0.07
  -1  14  -1   -0.13    0.08
   1 -14   0    0.03    0.07
  -1  14   0   -0.03    0.09
   1 -14  -1    0.02    0.07
  -1  14   1    0.02    0.10
   1 -14  -2    0.16    0.09
  -1  14   2    0.13    0.10
   1 -14  -3    0.48    0.11
  -1  14   3    0.16    0.11
   1 -14  -4   -0.05    0.07
  -1  14   4   -0.03    0.09
   1 -14  -5    0.04    0.08
   0 -13   8    0.05    0.08
   0  13  -8   -0.03    0.08
   0 -13   7    0.13    0.10
   0  13  -7    0.15    0.11
   0 -13   6    0.10    0.09
   0  13  -6    0.06    0.09
   0 -13   5    0.11    0.09
   0  13  -5    0.12    0.10
   0 -13   4    0.01    0.07
   0  13  -4    0.04    0.09
   0 -13   3    0.05    0.07
   0  13  -3   -0.02    0.08
   0 -13   2    0.03    0.08
   0  13  -2   -0.02    0.08
   0 -13   1    0.18    0.08
   0  13  -1    0.12    0.09
   0 -13   0    0.09    0.08
   0  13   0    0.08    0.09
   0 -13  -1    0.20    0.08
   0  13   1    0.14    0.09
   0 -13  -2    0.01    0.08
   0  13   2   -0.07    0.08
   0 -13  -3    0.15    0.09
   0  13   3    0.05    0.09
   0 -13  -4    0.10    0.08
   0  13   4    0.14    0.11
   0 -13  -5    0.14    0.08
   0 -13  -6    0.06    0.08
   0 -13  -7    0.03    0.09
   0 -13  -8    0.08    0.09
   1  12 -10    0.04    0.09
  -1 -12   9    0.04    0.09
   1  12  -9   -0.01    0.08
  -1 -12   8    0.11    0.08
   1  12  -8    0.05    0.08
  -1 -12   7    0.28    0.10
   1  12  -7    0.24    0.10
  -1 -12   6    0.11    0.08
   1  12  -6    0.24    0.10
  -1 -12   5    0.16    0.08
   1  12  -5    0.20    0.10
  -1 -12   4    0.11    0.08
   1  12  -4    0.16    0.08
  -1 -12   3    0.57    0.11
   1  12  -3    0.76    0.13
  -1 -12   2    0.53    0.11
   1  12  -2    0.36    0.10
  -1 -12   1    0.15    0.08
   1  12  -1    0.23    0.09
  -1 -12   0    0.40    0.10
   1  12   0    0.48    0.12
  -1 -12  -1    0.09    0.08
   1  12   1    0.02    0.08
  -1 -12  -2   -0.07    0.06
   1  12   2   -0.01    0.08
  -1 -12  -3    0.06    0.07
   1  12   3    0.00    0.08
  -1 -12  -4    0.06    0.07
  -1 -12  -5   -0.01    0.08
  -1 -12  -6    0.76    0.13
  -1 -12  -7    0.76    0.13
  -1 -12  -8    0.12    0.10
  -1 -12  -9    0.00    0.09
   2  11 -11    0.39    0.12
  -2 -11  10    0.03    0.08
   2  11 -10    0.02    0.08
  -2 -11   9    0.00    0.07
   2  11  -9    0.15    0.09
  -2 -11   8    0.23    0.09
   2  11  -8    0.17    0.09
  -2 -11   7    0.14    0.08
   2  11  -7    0.17    0.08
  -2 -11   6    0.05    0.07
   2  11  -6    0.04    0.07
  -2 -11   5    0.18    0.09
   2  11  -5    0.27    0.09
  -2 -11   4    1.60    0.15
   2  11  -4    1.76    0.16
  -2 -11   3    0.35    0.09
   2  11  -3    0.38    0.09
  -2 -11   2   -0.03    0.06
   2  11  -2   -0.05    0.07
  -2 -11   1    0.40    0.09
   2  11  -1    0.48    0.10
  -2 -11   0    1.52    0.14
   2  11   0    1.27    0.14
  -2 -11  -1    2.53    0.18
   2  11   1    2.77    0.20
  -2 -11  -2    1.19    0.13
   2  11   2    1.18    0.14
  -2 -11  -3    0.84    0.12
  -2 -11  -4    0.06    0.08
  -2 -11  -5    0.81    0.12
  -2 -11  -6    0.57    0.11
  -2 -11  -7    0.12    0.09
  -2 -11  -8    0.02    0.09
  -2 -11  -9    1.03    0.16
  -2 -11 -10    0.46    0.13
  -3 -10  11    0.10    0.08
  -3 -10  10    0.92    0.14
   3  10 -10    0.99    0.14
  -3 -10   9    0.44    0.11
   3  10  -9    0.19    0.08
  -3 -10   8    1.07    0.13
   3  10  -8    0.97    0.13
  -3 -10   7    0.49    0.10
   3  10  -7    0.41    0.09
  -3 -10   6    0.73    0.11
   3  10  -6    0.91    0.12
  -3 -10   5    0.73    0.11
   3  10  -5    0.59    0.10
  -3 -10   4    1.73    0.15
   3  10  -4    1.72    0.14
  -3 -10   3    0.42    0.09
   3  10  -3    0.53    0.09
  -3 -10   2    0.45    0.09
   3  10  -2    0.55    0.10
  -3 -10   1    2.52    0.17
   3  10  -1    2.34    0.16
  -3 -10   0    0.14    0.08
   3  10   0    0.08    0.06
  -3 -10  -1    0.38    0.09
   3  10   1    0.45    0.09
  -3 -10  -2    0.35    0.09
   3  10   2    0.18    0.08
  -3 -10  -3    0.67    0.11
  -3 -10  -4    4.42    0.24
  -3 -10  -5    1.37    0.16
  -3 -10  -6    0.46    0.11
  -3 -10  -7    0.26    0.10
  -3 -10  -8    0.62    0.12
  -3 -10  -9    0.35    0.12
  -3 -10 -10    0.00    0.10
  -3 -10 -11   -0.04    0.09
  -4  -9  12   -0.08    0.07
  -4  -9  11   -0.06    0.08
  -4  -9  10    0.32    0.10
  -4  -9   9   -0.02    0.07
   4   9  -9   -0.04    0.06
  -4  -9   8    0.08    0.07
   4   9  -8    0.08    0.06
  -4  -9   7    1.95    0.15
   4   9  -7    1.85    0.14
  -4  -9   6    0.44    0.09
   4   9  -6    0.44    0.08
  -4  -9   5    1.18    0.13
   4   9  -5    1.57    0.13
  -4  -9   4    0.37    0.08
   4   9  -4    0.40    0.08
  -4  -9   3    2.33    0.15
   4   9  -3    2.38    0.15
  -4  -9   2    2.31    0.15
   4   9  -2    2.50    0.16
  -4  -9   1    2.39    0.16
   4   9  -1    2.19    0.15
  -4  -9   0    0.92    0.11
   4   9   0    1.12    0.12
  -4  -9  -1    0.15    0.07
   4   9   1    0.10    0.06
  -4  -9  -2   -0.04    0.06
   4   9   2   -0.05    0.05
  -4  -9  -3    0.63    0.10
  -4  -9  -4    0.01    0.07
  -4  -9  -5    0.12    0.08
  -4  -9  -6    0.07    0.08
  -4  -9  -7    1.20    0.15
  -4  -9  -8    0.97    0.15
  -4  -9  -9    0.01    0.09
  -4  -9 -10    0.14    0.11
  -4  -9 -11    0.02    0.10
  -5  -8  12    0.13    0.09
  -5  -8  11   -0.01    0.07
  -5  -8  10    0.38    0.09
  -5  -8   9   -0.08    0.05
  -5  -8   8    0.13    0.07
   5   8  -8    0.13    0.06
  -5  -8   7    0.46    0.09
   5   8  -7    0.39    0.07
  -5  -8   6    0.29    0.07
   5   8  -6    0.30    0.06
  -5  -8   5    2.18    0.15
   5   8  -5    2.32    0.13
  -5  -8   4    1.36    0.13
   5   8  -4    1.29    0.10
  -5  -8   3    0.13    0.06
   5   8  -3    0.23    0.06
  -5  -8   2    0.00    0.05
   5   8  -2    0.05    0.05
  -5  -8   1    0.23    0.07
   5   8  -1    0.25    0.06
  -5  -8   0    0.79    0.10
   5   8   0    0.75    0.09
  -5  -8  -1    1.06    0.11
   5   8   1    1.06    0.11
  -5  -8  -2    0.79    0.10
   5   8   2    1.00    0.11
  -5  -8  -3    0.81    0.11
  -5  -8  -4    0.21    0.08
  -5  -8  -5    0.06    0.07
  -5  -8  -6    0.13    0.09
  -5  -8  -7    0.01    0.09
  -5  -8  -8    0.51    0.12
  -5  -8  -9    0.21    0.11
  -5  -8 -10    0.28    0.12
  -5  -8 -11    0.07    0.11
  -6  -7  12    0.18    0.08
  -6  -7  11    0.08    0.07
  -6  -7  10    1.67    0.15
  -6  -7   9    1.48    0.14
  -6  -7   8   -0.07    0.05
  -6  -7   7    0.13    0.07
  -6  -7   6    0.15    0.07
  -6  -7   5    3.96    0.19
   6   7  -5    3.88    0.14
  -6  -7   4    6.37    0.24
   6   7  -4    6.32    0.19
  -6  -7   3    3.82    0.19
   6   7  -3    4.01    0.15
  -6  -7   2    5.52    0.23
   6   7  -2    5.47    0.19
  -6  -7   1    0.99    0.11
   6   7  -1    1.14    0.09
  -6  -7   0   -0.01    0.05
   6   7   0   -0.01    0.04
  -6  -7  -1   -0.02    0.05
   6   7   1   -0.01    0.04
  -6  -7  -2   -0.02    0.06
   6   7   2   -0.02    0.04
  -6  -7  -3    0.37    0.08
  -6  -7  -4    0.19    0.08
  -6  -7  -5   -0.13    0.06
  -6  -7  -6    0.11    0.08
  -6  -7  -7    0.00    0.08
  -6  -7  -8    0.07    0.09
  -6  -7  -9    0.46    0.12
  -6  -7 -10    0.09    0.11
  -7  -6  12    0.05    0.07
  -7  -6  11    0.14    0.08
  -7  -6  10    0.05    0.06
  -7  -6   9    0.01    0.05
  -7  -6   8    0.44    0.08
  -7  -6   7    7.28    0.26
  -7  -6   6    6.44    0.24
  -7  -6   5   -0.04    0.06
  -7  -6   4    0.32    0.08
  -7  -6   3    0.67    0.09
  -7  -6   2    7.04    0.25
  -7  -6   1    5.78    0.23
   7   6  -1    5.58    0.15
  -7  -6   0    4.79    0.21
   7   6   0    4.80    0.15
   7   6   0    4.77    0.15
  -7  -6  -1    0.65    0.09
   7   6   1    0.71    0.07
  -7  -6  -2    2.96    0.17
   7   6   2    2.85    0.13
  -7  -6  -3    0.17    0.07
   7   6   3    0.19    0.05
  -7  -6  -4    0.01    0.07
  -7  -6  -5    0.04    0.08
  -7  -6  -6   -0.06    0.06
  -7  -6  -7    0.10    0.09
  -7  -6  -8    0.07    0.09
  -7  -6  -9    0.20    0.10
  -8  -5  12   -0.03    0.06
  -8  -5  11    0.04    0.06
  -8  -5  10    0.91    0.10
  -8  -5   9    0.04    0.05
  -8  -5   8    0.23    0.06
  -8  -5   7    0.66    0.08
  -8  -5   6    0.52    0.07
  -8  -5   5    0.26    0.06
  -8  -5   4   14.41    0.39
  -8  -5   3    3.51    0.16
  -8  -5   2    0.31    0.07
  -8  -5   1    0.17    0.07
  -8  -5   0    1.52    0.13
  -8  -5  -1    3.56    0.18
  -8  -5  -2    0.27    0.08
  -8  -5  -3    1.82    0.15
  -8  -5  -4    0.06    0.07
  -8  -5  -5    0.59    0.11
  -8  -5  -6   -0.01    0.07
  -8  -5  -7   -0.01    0.08
  -8  -5  -8   -0.08    0.08
  -8  -5  -9    0.03    0.09
   9   4 -13    0.42    0.12
  -9  -4  12    0.79    0.11
   9   4 -12    1.31    0.18
  -9  -4  11    0.01    0.06
  -9  -4  10    3.61    0.17
  -9  -4   9    0.46    0.07
  -9  -4   8    0.02    0.04
  -9  -4   7    0.70    0.07
  -9  -4   6    0.01    0.04
  -9  -4   5    0.07    0.04
  -9  -4   4    1.18    0.09
  -9  -4   3    2.40    0.13
  -9  -4   2    0.06    0.05
  -9  -4   1    8.73    0.28
  -9  -4   0    0.23    0.07
  -9  -4  -1    0.02    0.07
  -9  -4  -2    0.21    0.08
  -9  -4  -3    0.52    0.10
  -9  -4  -4    0.10    0.08
  -9  -4  -5    0.18    0.09
  -9  -4  -6    0.22    0.10
  -9  -4  -7   -0.04    0.09
  -9  -4  -8   -0.18    0.09
  10   3 -13    0.27    0.11
  10   3 -12    0.94    0.17
 -10  -3  11    0.33    0.07
  10   3 -11    0.33    0.11
 -10  -3  10    1.36    0.11
 -10  -3   9    0.55    0.07
 -10  -3   8    0.03    0.04
 -10  -3   7    1.64    0.10
 -10  -3   6    0.85    0.08
 -10  -3   5    0.04    0.04
 -10  -3   4    0.01    0.04
 -10  -3   3    0.07    0.04
 -10  -3   2    1.40    0.10
 -10  -3   1    0.22    0.06
 -10  -3   0    0.83    0.10
 -10  -3  -1    0.34    0.08
 -10  -3  -2    1.01    0.12
 -10  -3  -3    0.02    0.08
 -10  -3  -4    0.08    0.09
 -10  -3  -5    0.11    0.09
 -10  -3  -6    0.01    0.09
 -10  -3  -7   -0.03    0.09
  11   2 -12    0.37    0.14
  11   2 -11    0.03    0.09
  11   2 -10    0.65    0.15
 -11  -2   5    0.48    0.06
 -11  -2   4    0.48    0.06
 -11  -2   3    0.02    0.04
 -11  -2   2   -0.01    0.04
 -11  -2   1    0.00    0.05
 -11  -2   0    0.03    0.05
 -11  -2  -1    0.96    0.11
 -11  -2  -2   -0.04    0.06
 -11  -2  -3    0.07    0.08
 -11  -2  -4    0.10    0.08
 -11  -2  -5    0.20    0.10
 -11  -2  -6    0.11    0.10
  12   1 -10    0.12    0.12
 -12  -1   2    0.30    0.06
 -12  -1   1    0.06    0.06
 -12  -1   0    0.49    0.09
 -12  -1  -1    0.02    0.07
 -12  -1  -2   -0.02    0.07
 -12  -1  -3    0.08    0.08
 -12  -1  -4    0.10    0.09
 -13   0   0    0.01    0.07
 -13   0  -1    0.07    0.08
   0  14  -6    0.08    0.10
   0 -14   5    0.14    0.09
   0  14  -5    0.06    0.10
   0 -14   4    0.06    0.08
   0  14  -4    0.00    0.09
   0 -14   3    0.09    0.09
   0  14  -3   -0.04    0.09
   0 -14   2    0.33    0.10
   0  14  -2    0.27    0.11
   0 -14   1    0.47    0.11
   0  14  -1    0.37    0.12
   0 -14   0    0.05    0.08
   0  14   0    0.04    0.09
   0 -14  -1    0.64    0.12
   0  14   1    0.67    0.14
   0 -14  -2    0.24    0.11
   0  14   2    0.17    0.10
   0 -14  -3    0.04    0.09
   0  14   3   -0.05    0.08
   0 -14  -4   -0.04    0.08
   0  14   4    0.12    0.10
   0 -14  -5   -0.04    0.07
   0  14   5   -0.09    0.08
  -1 -13   8    0.07    0.09
   1  13  -8    0.07    0.09
  -1 -13   7   -0.07    0.08
   1  13  -7   -0.01    0.09
  -1 -13   6   -0.03    0.08
   1  13  -6    0.04    0.09
  -1 -13   5    0.27    0.10
   1  13  -5    0.08    0.09
  -1 -13   4    0.01    0.07
   1  13  -4   -0.02    0.08
  -1 -13   3    0.19    0.09
   1  13  -3    0.30    0.10
  -1 -13   2    0.05    0.08
   1  13  -2    0.02    0.08
  -1 -13   1   -0.06    0.07
   1  13  -1    0.05    0.08
  -1 -13   0   -0.05    0.08
   1  13   0    0.07    0.09
  -1 -13  -1    0.57    0.11
   1  13   1    0.56    0.13
  -1 -13  -2    0.15    0.08
   1  13   2    0.38    0.11
  -1 -13  -3   -0.10    0.07
   1  13   3   -0.02    0.08
  -1 -13  -4    0.53    0.11
   1  13   4    0.39    0.11
  -1 -13  -5    0.22    0.09
  -1 -13  -6    0.07    0.09
  -1 -13  -7   -0.01    0.09
   2  12 -10    0.10    0.09
  -2 -12   9   -0.04    0.08
   2  12  -9   -0.02    0.08
  -2 -12   8    0.04    0.09
   2  12  -8    0.03    0.08
  -2 -12   7    0.21    0.09
   2  12  -7    0.21    0.09
  -2 -12   6    0.17    0.09
   2  12  -6    0.23    0.09
  -2 -12   5    0.19    0.08
   2  12  -5    0.28    0.10
  -2 -12   4    1.04    0.14
   2  12  -4    0.90    0.14
  -2 -12   3    0.09    0.08
   2  12  -3    0.22    0.09
  -2 -12   2    0.07    0.08
   2  12  -2    0.05    0.08
  -2 -12   1    0.22    0.08
   2  12  -1    0.18    0.09
  -2 -12   0    0.30    0.09
   2  12   0    0.42    0.11
  -2 -12  -1    0.00    0.06
   2  12   1    0.13    0.08
  -2 -12  -2    0.07    0.07
   2  12   2    0.04    0.08
  -2 -12  -3   -0.07    0.06
   2  12   3    0.07    0.08
  -2 -12  -4    0.06    0.08
  -2 -12  -5   -0.05    0.07
  -2 -12  -6   -0.02    0.08
  -2 -12  -7    0.22    0.11
  -2 -12  -8   -0.02    0.10
  -2 -12  -9    0.02    0.11
  -3 -11  10    0.05    0.08
  -3 -11   9    0.06    0.08
   3  11  -9    0.18    0.09
  -3 -11   8    0.36    0.11
   3  11  -8    0.30    0.09
  -3 -11   7    0.06    0.07
   3  11  -7    0.01    0.06
  -3 -11   6    0.39    0.10
   3  11  -6    0.51    0.10
  -3 -11   5   -0.06    0.07
   3  11  -5    0.00    0.06
  -3 -11   4    0.26    0.08
   3  11  -4    0.12    0.07
  -3 -11   3    1.55    0.15
   3  11  -3    1.71    0.16
  -3 -11   2    0.79    0.11
   3  11  -2    0.93    0.13
  -3 -11   1    0.87    0.12
   3  11  -1    0.89    0.12
  -3 -11   0    0.04    0.07
   3  11   0    0.02    0.07
  -3 -11  -1    1.00    0.13
   3  11   1    0.95    0.13
  -3 -11  -2    0.68    0.11
   3  11   2    0.61    0.11
  -3 -11  -3    0.12    0.08
   3  11   3    0.29    0.09
  -3 -11  -4    0.23    0.09
  -3 -11  -5    0.27    0.09
  -3 -11  -6   -0.09    0.07
  -3 -11  -7    0.11    0.10
  -3 -11  -8    0.21    0.11
  -3 -11  -9    0.22    0.11
  -4 -10  11    0.47    0.12
  -4 -10  10    0.92    0.14
  -4 -10   9    0.08    0.08
  -4 -10   8    0.06    0.07
   4  10  -8    0.12    0.07
  -4 -10   7    0.11    0.08
   4  10  -7    0.14    0.07
  -4 -10   6    0.38    0.09
   4  10  -6    0.20    0.07
  -4 -10   5    0.75    0.11
   4  10  -5    0.70    0.10
  -4 -10   4    1.71    0.15
   4  10  -4    1.85    0.15
  -4 -10   3    1.45    0.14
   4  10  -3    1.33    0.12
  -4 -10   2    0.11    0.07
   4  10  -2    0.08    0.06
  -4 -10   1   -0.05    0.06
   4  10  -1    0.02    0.06
  -4 -10   0    1.02    0.12
   4  10   0    1.05    0.12
  -4 -10  -1    0.27    0.09
   4  10   1    0.26    0.08
  -4 -10  -2    0.85    0.12
   4  10   2    0.83    0.11
  -4 -10  -3    0.04    0.07
   4  10   3    0.11    0.08
  -4 -10  -4    1.21    0.14
  -4 -10  -5   -0.03    0.07
  -4 -10  -6    0.27    0.10
  -4 -10  -7    0.06    0.09
  -4 -10  -8    0.31    0.12
  -4 -10  -9    0.30    0.11
  -4 -10 -10    0.03    0.10
  -5  -9  12    0.30    0.10
  -5  -9  11    0.00    0.07
  -5  -9  10    0.04    0.07
  -5  -9   9    0.30    0.08
  -5  -9   8    0.74    0.12
  -5  -9   7    3.25    0.20
   5   9  -7    3.01    0.17
  -5  -9   6    0.19    0.07
   5   9  -6    0.28    0.07
  -5  -9   5    0.44    0.09
   5   9  -5    0.54    0.08
  -5  -9   4    0.29    0.08
   5   9  -4    0.29    0.07
  -5  -9   3    1.04    0.12
   5   9  -3    1.26    0.11
  -5  -9   2    1.03    0.12
   5   9  -2    0.92    0.10
  -5  -9   1    3.95    0.21
   5   9  -1    3.96    0.19
  -5  -9   0    3.46    0.19
   5   9   0    3.99    0.19
  -5  -9  -1    0.42    0.10
   5   9   1    0.51    0.09
  -5  -9  -2   -0.07    0.07
   5   9   2   -0.01    0.06
  -5  -9  -3    0.00    0.06
   5   9   3    0.01    0.05
  -5  -9  -4    0.08    0.08
  -5  -9  -5    0.22    0.09
  -5  -9  -6    0.55    0.12
  -5  -9  -7    0.82    0.13
  -5  -9  -8    0.26    0.11
  -5  -9  -9    0.13    0.10
  -5  -9 -10    0.16    0.11
  -6  -8  12    0.26    0.10
  -6  -8  11    0.13    0.08
  -6  -8  10    0.01    0.07
  -6  -8   9    0.14    0.08
  -6  -8   8    0.22    0.08
  -6  -8   7   -0.03    0.06
  -6  -8   6    0.12    0.07
  -6  -8   5   -0.02    0.05
   6   8  -5    0.11    0.05
  -6  -8   4    0.75    0.10
   6   8  -4    1.04    0.09
  -6  -8   3    4.85    0.22
   6   8  -3    4.69    0.18
  -6  -8   2    0.96    0.11
   6   8  -2    1.03    0.09
  -6  -8   1    0.04    0.07
   6   8  -1   -0.02    0.04
  -6  -8   0    0.51    0.09
   6   8   0    0.57    0.08
  -6  -8  -1    0.52    0.09
   6   8   1    0.66    0.09
  -6  -8  -2    2.97    0.19
   6   8   2    2.88    0.16
  -6  -8  -3    1.49    0.14
   6   8   3    1.49    0.13
  -6  -8  -4    0.06    0.07
  -6  -8  -5    0.02    0.07
  -6  -8  -6   -0.01    0.08
  -6  -8  -7    0.09    0.09
  -6  -8  -8    0.24    0.11
  -6  -8  -9    0.08    0.10
  -7  -7  13    0.16    0.09
  -7  -7  12    0.24    0.09
  -7  -7  11    0.30    0.09
  -7  -7  10    0.56    0.10
  -7  -7   9    0.72    0.10
  -7  -7   8    0.71    0.10
  -7  -7   7   -0.08    0.05
  -7  -7   6    0.19    0.07
  -7  -7   5    0.74    0.10
  -7  -7   4   -0.04    0.06
  -7  -7   3    5.46    0.23
  -7  -7   2    0.87    0.10
  -7  -7   1    0.07    0.07
   7   7  -1    0.10    0.04
  -7  -7   0    2.43    0.16
   7   7   0    2.30    0.11
  -7  -7  -1   -0.03    0.06
   7   7   1   -0.02    0.04
  -7  -7  -2    0.07    0.07
   7   7   2    0.10    0.05
  -7  -7  -3    0.15    0.08
   7   7   3    0.09    0.05
  -7  -7  -4    0.22    0.09
  -7  -7  -5    0.44    0.10
  -7  -7  -6    0.55    0.12
  -7  -7  -7    0.15    0.10
  -7  -7  -8    0.07    0.09
  -7  -7  -9    0.12    0.11
  -8  -6  13    0.41    0.10
  -8  -6  12    0.29    0.09
  -8  -6  11    0.03    0.06
  -8  -6  10   -0.01    0.06
  -8  -6   9    2.85    0.16
  -8  -6   8    0.15    0.06
  -8  -6   7    0.38    0.07
  -8  -6   6    0.24    0.06
  -8  -6   5    1.65    0.12
  -8  -6   4    0.26    0.07
  -8  -6   3    5.69    0.22
  -8  -6   2    0.51    0.09
  -8  -6   1    0.74    0.10
  -8  -6   0    7.20    0.27
  -8  -6  -1    1.87    0.15
  -8  -6  -2    0.00    0.07
  -8  -6  -3    0.02    0.07
  -8  -6  -4    0.03    0.08
  -8  -6  -5   -0.10    0.07
  -8  -6  -6    0.07    0.09
  -8  -6  -7   -0.04    0.08
  -8  -6  -8    0.07    0.09
  -9  -5  12    0.69    0.11
  -9  -5  11    0.71    0.11
  -9  -5  10    0.10    0.06
  -9  -5   9    0.04    0.05
  -9  -5   8    0.47    0.07
  -9  -5   7    0.17    0.06
  -9  -5   6    3.45    0.16
  -9  -5   5    0.27    0.06
  -9  -5   4    0.27    0.06
  -9  -5   3    0.10    0.05
  -9  -5   2    1.76    0.13
  -9  -5   1    1.64    0.13
  -9  -5   0    9.25    0.31
  -9  -5  -1    0.21    0.08
  -9  -5  -2    0.16    0.08
  -9  -5  -3    1.03    0.13
  -9  -5  -4   -0.02    0.08
  -9  -5  -5   -0.06    0.08
  -9  -5  -6    0.02    0.09
  -9  -5  -7   -0.01    0.09
 -10  -4  12   -0.03    0.06
 -10  -4  11    1.76    0.14
 -10  -4  10    0.56    0.08
 -10  -4   9    0.83    0.09
 -10  -4   8    0.01    0.04
 -10  -4   7    1.24    0.10
 -10  -4   6    0.10    0.05
 -10  -4   5    0.82    0.08
 -10  -4   4    0.10    0.05
 -10  -4   3    0.68    0.08
 -10  -4   2    2.20    0.13
 -10  -4   1    1.37    0.12
 -10  -4   0    1.07    0.11
 -10  -4  -1    0.30    0.08
 -10  -4  -2    2.61    0.18
 -10  -4  -3    5.28    0.26
 -10  -4  -4    0.46    0.11
 -10  -4  -5   -0.09    0.08
 -10  -4  -6   -0.06    0.09
 -11  -3   7    0.46    0.07
 -11  -3   6    0.26    0.05
 -11  -3   5    0.61    0.07
 -11  -3   4    3.48    0.15
 -11  -3   3    0.57    0.07
 -11  -3   2    0.11    0.06
 -11  -3   1    0.04    0.06
 -11  -3   0    0.01    0.06
 -11  -3  -1    1.07    0.12
 -11  -3  -2    1.21    0.13
 -11  -3  -3    0.82    0.12
 -11  -3  -4    0.14    0.09
 -11  -3  -5    0.84    0.14
 -12  -2   2    1.01    0.10
 -12  -2   1    1.99    0.14
 -12  -2   0    0.08    0.07
 -12  -2  -1    0.07    0.07
 -12  -2  -2   -0.11    0.06
 -12  -2  -3    0.09    0.08
 -12  -2  -4   -0.05    0.08
 -13  -1   0    0.00    0.07
 -13  -1  -1    0.49    0.10
   1  14  -6    0.07    0.10
  -1 -14   5   -0.09    0.07
   1  14  -5    0.08    0.09
  -1 -14   4    0.01    0.09
   1  14  -4    0.16    0.10
  -1 -14   3    0.23    0.10
   1  14  -3    0.41    0.12
  -1 -14   2    0.20    0.10
   1  14  -2    0.36    0.12
  -1 -14   1    0.11    0.08
   1  14  -1    0.05    0.10
  -1 -14   0    0.07    0.09
   1  14   0    0.05    0.09
  -1 -14  -1    0.05    0.08
   1  14   1   -0.08    0.08
  -1 -14  -2    0.53    0.12
   1  14   2    0.59    0.13
  -1 -14  -3    0.02    0.09
   1  14   3    0.03    0.10
  -1 -14  -4   -0.02    0.08
   1  14   4    0.06    0.10
  -1 -14  -5   -0.01    0.08
   1  14   5   -0.02    0.10
   2  13  -8    0.15    0.10
  -2 -13   7   -0.06    0.08
   2  13  -7    0.01    0.08
  -2 -13   6    0.01    0.08
   2  13  -6    0.00    0.07
  -2 -13   5    0.02    0.08
   2  13  -5    0.15    0.09
  -2 -13   4   -0.02    0.07
   2  13  -4    0.09    0.08
  -2 -13   3    0.16    0.09
   2  13  -3    0.11    0.09
  -2 -13   2    0.04    0.08
   2  13  -2   -0.03    0.08
  -2 -13   1   -0.10    0.07
   2  13  -1   -0.02    0.07
  -2 -13   0   -0.06    0.06
   2  13   0   -0.06    0.07
  -2 -13  -1   -0.02    0.07
   2  13   1    0.03    0.08
  -2 -13  -2   -0.02    0.07
   2  13   2    0.02    0.08
  -2 -13  -3   -0.02    0.08
   2  13   3    0.09    0.09
  -2 -13  -4    0.06    0.09
   2  13   4    0.05    0.09
  -2 -13  -5    0.33    0.12
  -2 -13  -6   -0.01    0.09
  -2 -13  -7    0.02    0.10
  -3 -12   8    0.11    0.09
   3  12  -8    0.21    0.09
  -3 -12   7   -0.01    0.08
   3  12  -7    0.05    0.08
  -3 -12   6    0.00    0.07
   3  12  -6   -0.02    0.07
  -3 -12   5    0.08    0.07
   3  12  -5   -0.02    0.06
  -3 -12   4    0.09    0.07
   3  12  -4    0.07    0.08
  -3 -12   3    0.02    0.07
   3  12  -3    0.04    0.08
  -3 -12   2    0.27    0.10
   3  12  -2    0.16    0.08
  -3 -12   1   -0.01    0.07
   3  12  -1    0.02    0.07
  -3 -12   0    0.40    0.10
   3  12   0    0.25    0.09
  -3 -12  -1    0.08    0.08
   3  12   1    0.00    0.07
  -3 -12  -2   -0.02    0.07
   3  12   2   -0.01    0.07
  -3 -12  -3    0.11    0.08
   3  12   3    0.18    0.09
  -3 -12  -4    0.16    0.08
   3  12   4    0.19    0.09
  -3 -12  -5    0.08    0.08
  -3 -12  -6    0.03    0.09
  -3 -12  -7   -0.08    0.08
  -3 -12  -8    0.07    0.10
  -4 -11  10    0.03    0.08
  -4 -11   9    0.09    0.09
  -4 -11   8    0.09    0.09
  -4 -11   7    0.87    0.13
   4  11  -7    0.89    0.12
  -4 -11   6    0.05    0.07
   4  11  -6    0.00    0.06
  -4 -11   5    0.42    0.10
   4  11  -5    0.38    0.09
  -4 -11   4    0.05    0.07
   4  11  -4    0.01    0.06
  -4 -11   3    0.09    0.08
   4  11  -3    0.12    0.07
  -4 -11   2    0.09    0.08
   4  11  -2    0.13    0.07
  -4 -11   1    0.41    0.09
   4  11  -1    0.45    0.09
  -4 -11   0    0.24    0.08
   4  11   0    0.33    0.09
  -4 -11  -1    0.52    0.10
   4  11   1    0.71    0.12
  -4 -11  -2    0.14    0.08
   4  11   2    0.14    0.08
  -4 -11  -3    0.25    0.10
   4  11   3    0.20    0.09
  -4 -11  -4    0.07    0.08
  -4 -11  -5   -0.02    0.08
  -4 -11  -6    0.04    0.09
  -4 -11  -7    0.56    0.12
  -4 -11  -8    0.10    0.10
  -4 -11  -9    0.00    0.10
  -5 -10  10    0.07    0.08
  -5 -10   9   -0.05    0.07
  -5 -10   8    0.26    0.09
  -5 -10   7    0.23    0.08
  -5 -10   6    0.01    0.06
   5  10  -6    0.02    0.06
  -5 -10   5    0.10    0.07
   5  10  -5   -0.01    0.05
  -5 -10   4    2.19    0.18
   5  10  -4    2.35    0.15
  -5 -10   3    0.21    0.08
   5  10  -3    0.21    0.07
  -5 -10   2    0.71    0.11
   5  10  -2    0.68    0.10
  -5 -10   1    0.01    0.07
   5  10  -1   -0.04    0.05
  -5 -10   0    0.39    0.09
   5  10   0    0.54    0.09
  -5 -10  -1    0.52    0.10
   5  10   1    0.57    0.10
  -5 -10  -2    0.61    0.11
   5  10   2    0.54    0.09
  -5 -10  -3    0.28    0.09
   5  10   3    0.32    0.09
  -5 -10  -4    0.06    0.07
  -5 -10  -5   -0.09    0.07
  -5 -10  -6   -0.03    0.08
  -5 -10  -7   -0.11    0.08
  -5 -10  -8    0.00    0.10
  -6  -9  11    0.03    0.08
  -6  -9  10    0.03    0.07
  -6  -9   9    0.09    0.08
  -6  -9   8    0.20    0.08
  -6  -9   7    0.33    0.08
  -6  -9   6   -0.04    0.06
  -6  -9   5    0.03    0.06
  -6  -9   4    0.30    0.08
  -6  -9   3    0.16    0.08
   6   9  -3    0.12    0.05
  -6  -9   2    2.32    0.17
   6   9  -2    2.09    0.13
  -6  -9   1    2.29    0.16
   6   9  -1    2.28    0.14
  -6  -9   0    0.27    0.08
   6   9   0    0.38    0.08
  -6  -9  -1    0.20    0.09
   6   9   1    0.19    0.07
  -6  -9  -2   -0.02    0.06
   6   9   2    0.23    0.07
  -6  -9  -3   -0.04    0.07
   6   9   3    0.02    0.06
  -6  -9  -4    0.19    0.09
  -6  -9  -5    0.42    0.10
  -6  -9  -6    0.05    0.09
  -6  -9  -7   -0.07    0.08
  -6  -9  -8   -0.02    0.09
  -7  -8  12    0.03    0.08
  -7  -8  11   -0.12    0.06
  -7  -8  10    0.09    0.07
  -7  -8   9    0.00    0.07
  -7  -8   8    0.28    0.08
  -7  -8   7    0.03    0.05
  -7  -8   6    0.12    0.07
  -7  -8   5    0.04    0.06
  -7  -8   4    0.03    0.06
  -7  -8   3    0.11    0.07
  -7  -8   2    1.79    0.15
  -7  -8   1    3.03    0.18
  -7  -8   0    1.88    0.16
  -7  -8  -1    3.25    0.19
  -7  -8  -2    0.68    0.11
  -7  -8  -3    0.14    0.08
  -7  -8  -4    0.02    0.07
  -7  -8  -5    0.09    0.08
  -7  -8  -6   -0.04    0.09
  -7  -8  -7   -0.01    0.08
  -7  -8  -8    0.13    0.10
  -8  -7  12    0.11    0.08
  -8  -7  11    0.02    0.07
  -8  -7  10    0.08    0.06
  -8  -7   9    0.65    0.10
  -8  -7   8    0.19    0.07
  -8  -7   7    0.04    0.06
  -8  -7   6    0.21    0.07
  -8  -7   5    0.74    0.10
  -8  -7   4    0.52    0.08
  -8  -7   3    0.14    0.07
  -8  -7   2    0.00    0.06
  -8  -7   1    0.44    0.09
  -8  -7   0    0.16    0.07
  -8  -7  -1    3.22    0.19
  -8  -7  -2    2.98    0.20
  -8  -7  -3    1.41    0.15
  -8  -7  -4    0.56    0.12
  -8  -7  -5    0.57    0.12
  -8  -7  -6    0.05    0.09
  -8  -7  -7   -0.01    0.08
  -9  -6  12    0.77    0.11
  -9  -6  11   -0.06    0.06
  -9  -6  10    3.63    0.20
  -9  -6   9    0.04    0.06
  -9  -6   8    0.08    0.06
  -9  -6   7    1.05    0.11
  -9  -6   6    0.89    0.10
  -9  -6   5    0.14    0.06
  -9  -6   4    0.10    0.06
  -9  -6   3    0.18    0.06
  -9  -6   2    0.74    0.10
  -9  -6   1    1.90    0.14
  -9  -6   0    0.13    0.07
  -9  -6  -1    0.41    0.09
  -9  -6  -2    0.32    0.09
  -9  -6  -3    0.72    0.12
  -9  -6  -4    1.90    0.19
  -9  -6  -5    0.55    0.12
  -9  -6  -6    0.39    0.12
  -9  -6  -7    0.08    0.11
 -10  -5  12    1.04    0.12
 -10  -5  11   -0.09    0.06
 -10  -5  10    0.15    0.07
 -10  -5   9    1.44    0.13
 -10  -5   8   -0.02    0.05
 -10  -5   7    3.19    0.16
 -10  -5   6    0.18    0.06
 -10  -5   5    0.11    0.06
 -10  -5   4    0.58    0.08
 -10  -5   3    0.70    0.09
 -10  -5   2   -0.01    0.05
 -10  -5   1    0.01    0.06
 -10  -5   0    0.04    0.06
 -10  -5  -1    0.54    0.10
 -10  -5  -2    1.18    0.14
 -10  -5  -3    0.33    0.10
 -10  -5  -4    0.13    0.09
 -10  -5  -5    0.07    0.10
 -10  -5  -6    0.06    0.09
 -11  -4  11    0.38    0.08
 -11  -4  10    1.30    0.12
 -11  -4   9    2.02    0.14
 -11  -4   8    0.32    0.07
 -11  -4   7    0.31    0.06
 -11  -4   6    0.46    0.07
 -11  -4   5   -0.03    0.05
 -11  -4   4    0.62    0.08
 -11  -4   3    0.37    0.07
 -11  -4   2    0.11    0.06
 -11  -4   1   -0.06    0.05
 -11  -4   0    0.33    0.08
 -11  -4  -1    0.29    0.09
 -11  -4  -2    0.05    0.08
 -11  -4  -3   -0.02    0.08
 -11  -4  -4    0.11    0.10
 -11  -4  -5   -0.01    0.09
 -12  -3   3    0.05    0.05
 -12  -3   2   -0.04    0.05
 -12  -3   1    0.11    0.07
 -12  -3   0   -0.07    0.06
 -12  -3  -1    0.03    0.07
 -12  -3  -2   -0.02    0.08
 -12  -3  -3   -0.05    0.08
 -13  -2   0   -0.07    0.07
   2  14  -5    0.04    0.09
  -2 -14   4    0.22    0.11
   2  14  -4    0.20    0.10
  -2 -14   3   -0.12    0.07
   2  14  -3   -0.03    0.08
  -2 -14   2    0.56    0.12
   2  14  -2    0.65    0.13
  -2 -14   1    0.08    0.09
   2  14  -1    0.05    0.09
  -2 -14   0   -0.01    0.08
   2  14   0    0.01    0.09
  -2 -14  -1    0.01    0.09
   2  14   1   -0.04    0.09
  -2 -14  -2    0.11    0.09
   2  14   2   -0.04    0.08
  -2 -14  -3   -0.01    0.08
   2  14   3   -0.09    0.08
  -2 -14  -4    0.24    0.10
   2  14   4    0.19    0.10
   3  13  -7    0.52    0.11
  -3 -13   6    0.02    0.09
   3  13  -6    0.01    0.08
  -3 -13   5   -0.05    0.07
   3  13  -5    0.12    0.09
  -3 -13   4    0.28    0.10
   3  13  -4    0.35    0.10
  -3 -13   3    0.56    0.12
   3  13  -3    0.51    0.11
  -3 -13   2    0.00    0.07
   3  13  -2    0.06    0.08
  -3 -13   1   -0.02    0.07
   3  13  -1    0.05    0.08
  -3 -13   0    0.37    0.11
   3  13   0    0.47    0.11
  -3 -13  -1    0.12    0.08
   3  13   1    0.03    0.08
  -3 -13  -2    0.06    0.08
   3  13   2    0.06    0.08
  -3 -13  -3   -0.07    0.08
   3  13   3    0.11    0.09
  -3 -13  -4    0.17    0.10
   3  13   4   -0.04    0.09
  -3 -13  -5   -0.03    0.08
   3  13   5   -0.01    0.08
  -3 -13  -6   -0.01    0.09
  -4 -12   8   -0.05    0.07
  -4 -12   7   -0.06    0.08
  -4 -12   6    0.01    0.07
   4  12  -6   -0.03    0.07
  -4 -12   5    0.08    0.08
   4  12  -5    0.10    0.07
  -4 -12   4    0.14    0.08
   4  12  -4    0.19    0.08
  -4 -12   3    0.15    0.08
   4  12  -3    0.02    0.07
  -4 -12   2    0.08    0.08
   4  12  -2    0.24    0.08
  -4 -12   1    0.38    0.10
   4  12  -1    0.31    0.10
  -4 -12   0    0.78    0.13
   4  12   0    1.11    0.14
  -4 -12  -1    0.03    0.09
   4  12   1    0.06    0.07
  -4 -12  -2    0.12    0.09
   4  12   2    0.14    0.09
  -4 -12  -3    0.38    0.11
   4  12   3    0.23    0.09
  -4 -12  -4    0.04    0.08
   4  12   4   -0.02    0.08
  -4 -12  -5   -0.02    0.08
  -4 -12  -6   -0.06    0.09
  -4 -12  -7    0.01    0.10
  -5 -11   9    0.03    0.08
  -5 -11   8    0.31    0.10
  -5 -11   7    1.35    0.16
  -5 -11   6   -0.04    0.07
  -5 -11   5    0.18    0.09
  -5 -11   4    0.02    0.07
   5  11  -4    0.02    0.06
  -5 -11   3   -0.09    0.06
   5  11  -3   -0.02    0.05
  -5 -11   2    0.09    0.07
   5  11  -2    0.11    0.07
  -5 -11   1   -0.01    0.07
   5  11  -1    0.08    0.06
  -5 -11   0    0.18    0.08
   5  11   0   -0.01    0.07
  -5 -11  -1    0.52    0.11
   5  11   1    0.35    0.09
  -5 -11  -2    0.14    0.09
   5  11   2    0.11    0.08
  -5 -11  -3    0.40    0.10
   5  11   3    0.55    0.11
  -5 -11  -4   -0.02    0.08
   5  11   4   -0.02    0.06
  -5 -11  -5    0.10    0.10
  -5 -11  -6    0.03    0.09
  -5 -11  -7    0.08    0.10
  -6 -10  10    0.19    0.09
  -6 -10   9   -0.02    0.07
  -6 -10   8    0.07    0.07
  -6 -10   7    0.23    0.09
  -6 -10   6    0.22    0.09
  -6 -10   5    0.90    0.12
  -6 -10   4    2.53    0.18
  -6 -10   3   -0.01    0.08
  -6 -10   2   -0.15    0.06
   6  10  -2   -0.03    0.05
  -6 -10   1   -0.02    0.06
   6  10  -1   -0.02    0.05
  -6 -10   0   -0.04    0.07
   6  10   0    0.03    0.05
  -6 -10  -1    0.12    0.08
   6  10   1    0.07    0.06
  -6 -10  -2    0.37    0.10
   6  10   2    0.42    0.09
  -6 -10  -3    0.42    0.11
   6  10   3    0.41    0.09
  -6 -10  -4    0.50    0.11
   6  10   4    0.47    0.10
  -6 -10  -5    0.09    0.09
  -6 -10  -6    0.17    0.10
  -6 -10  -7   -0.11    0.08
  -7  -9  11    0.19    0.09
  -7  -9  10    0.26    0.09
  -7  -9   9    0.47    0.10
  -7  -9   8    0.04    0.07
  -7  -9   7    0.34    0.09
  -7  -9   6    0.01    0.06
  -7  -9   5    0.80    0.11
  -7  -9   4    0.10    0.07
  -7  -9   3   -0.11    0.06
  -7  -9   2    0.74    0.11
  -7  -9   1    0.90    0.12
  -7  -9   0    1.15    0.13
  -7  -9  -1   -0.03    0.07
  -7  -9  -2    0.15    0.09
  -7  -9  -3    0.07    0.09
  -7  -9  -4    0.21    0.10
  -7  -9  -5    0.36    0.10
  -7  -9  -6    0.03    0.09
  -7  -9  -7    0.01    0.10
  -8  -8  11   -0.01    0.07
  -8  -8  10    0.36    0.09
  -8  -8   9   -0.03    0.06
  -8  -8   8    0.59    0.10
  -8  -8   7    0.71    0.11
  -8  -8   6    0.71    0.10
  -8  -8   5    0.05    0.07
  -8  -8   4    0.12    0.07
  -8  -8   3    0.05    0.06
  -8  -8   2    1.53    0.14
  -8  -8   1    0.13    0.07
  -8  -8   0    1.10    0.13
  -8  -8  -1    0.28    0.09
  -8  -8  -2    0.14    0.08
  -8  -8  -3    0.59    0.12
  -8  -8  -4    0.38    0.11
  -8  -8  -5    0.03    0.08
  -8  -8  -6    0.15    0.11
  -9  -7  11    0.40    0.10
  -9  -7  10    0.12    0.08
  -9  -7   9    1.25    0.13
  -9  -7   8   -0.01    0.06
  -9  -7   7   -0.05    0.06
  -9  -7   6    1.13    0.12
  -9  -7   5    0.51    0.09
  -9  -7   4    0.33    0.08
  -9  -7   3    0.08    0.07
  -9  -7   2    0.08    0.06
  -9  -7   1    0.01    0.06
  -9  -7   0    0.09    0.07
  -9  -7  -1    0.80    0.11
  -9  -7  -2    0.03    0.08
  -9  -7  -3    2.52    0.20
  -9  -7  -4    0.07    0.08
  -9  -7  -5    0.01    0.09
  -9  -7  -6    0.09    0.10
 -10  -6  11    0.12    0.07
 -10  -6  10    0.03    0.07
 -10  -6   9    0.66    0.10
 -10  -6   8    0.90    0.11
 -10  -6   7   -0.06    0.05
 -10  -6   6    0.57    0.09
 -10  -6   5    0.27    0.07
 -10  -6   4    0.10    0.06
 -10  -6   3    0.92    0.11
 -10  -6   2   -0.06    0.06
 -10  -6   1    0.05    0.07
 -10  -6   0   -0.04    0.06
 -10  -6  -1    0.36    0.09
 -10  -6  -2    0.12    0.08
 -10  -6  -3    0.15    0.09
 -10  -6  -4    0.18    0.10
 -10  -6  -5    0.08    0.10
 -11  -5  10    0.01    0.06
 -11  -5   9   -0.01    0.06
 -11  -5   8    0.35    0.08
 -11  -5   7    0.07    0.06
 -11  -5   6    1.54    0.13
 -11  -5   5    0.00    0.06
 -11  -5   4    0.34    0.08
 -11  -5   3    0.05    0.06
 -11  -5   2    0.15    0.07
 -11  -5   1    0.11    0.06
 -11  -5   0    0.20    0.08
 -11  -5  -1    0.26    0.09
 -11  -5  -2    0.27    0.10
 -11  -5  -3    0.06    0.09
 -11  -5  -4    0.11    0.09
 -12  -4   4    0.03    0.06
 -12  -4   3    0.67    0.09
 -12  -4   2    0.19    0.07
 -12  -4   1    0.68    0.10
 -12  -4   0    0.06    0.07
 -12  -4  -1    0.07    0.08
 -12  -4  -2    0.08    0.08
 -12  -4  -3    0.02    0.09
 -13  -3   1    0.01    0.07
   3  14  -5    0.30    0.11
   3  14  -4    0.05    0.09
  -3 -14   3    0.11    0.09
   3  14  -3    0.15    0.09
  -3 -14   2    0.14    0.09
   3  14  -2    0.14    0.10
  -3 -14   1   -0.10    0.08
   3  14  -1    0.20    0.11
  -3 -14   0   -0.04    0.08
   3  14   0    0.03    0.09
  -3 -14  -1    0.35    0.11
   3  14   1    0.18    0.09
  -3 -14  -2   -0.04    0.08
   3  14   2    0.12    0.09
  -3 -14  -3   -0.06    0.09
   3  14   3    0.19    0.10
  -4 -13   5    0.03    0.09
  -4 -13   4   -0.01    0.08
   4  13  -4    0.06    0.07
  -4 -13   3   -0.01    0.09
   4  13  -3    0.01    0.08
  -4 -13   2    0.24    0.10
   4  13  -2    0.16    0.09
  -4 -13   1    0.10    0.09
   4  13  -1   -0.01    0.08
  -4 -13   0    0.17    0.10
   4  13   0    0.46    0.11
  -4 -13  -1   -0.04    0.07
   4  13   1    0.06    0.08
  -4 -13  -2    0.09    0.09
   4  13   2    0.07    0.08
  -4 -13  -3   -0.03    0.09
   4  13   3    0.00    0.09
  -4 -13  -4   -0.04    0.08
   4  13   4    0.00    0.09
   4  13   5    0.04    0.09
  -5 -12   7    0.07    0.09
  -5 -12   6    0.01    0.09
  -5 -12   5    0.03    0.09
  -5 -12   4    0.02    0.08
  -5 -12   3    0.32    0.10
  -5 -12   2    0.02    0.07
   5  12  -2   -0.02    0.07
  -5 -12   1   -0.04    0.07
   5  12  -1   -0.01    0.06
  -5 -12   0    0.11    0.08
   5  12   0    0.12    0.08
  -5 -12  -1    0.21    0.10
   5  12   1    0.14    0.09
  -5 -12  -2    0.20    0.10
   5  12   2    0.08    0.08
  -5 -12  -3    0.14    0.09
   5  12   3    0.07    0.08
  -5 -12  -4    0.04    0.10
   5  12   4   -0.03    0.07
  -5 -12  -5    0.01    0.09
   5  12   5   -0.01    0.09
  -6 -11   8    0.37    0.11
  -6 -11   7    0.02    0.08
  -6 -11   6    0.22    0.09
  -6 -11   5    0.43    0.11
  -6 -11   4    0.12    0.08
  -6 -11   3    0.07    0.08
  -6 -11   2    0.10    0.08
  -6 -11   1    0.15    0.09
  -6 -11   0    0.05    0.07
  -6 -11  -1    0.04    0.09
  -6 -11  -2    0.10    0.09
   6  11   2    0.04    0.08
  -6 -11  -3    0.41    0.11
  -6 -11  -4    0.15    0.10
  -6 -11  -5    0.15    0.10
  -7 -10   9    0.28    0.10
  -7 -10   8    0.06    0.08
  -7 -10   7   -0.03    0.07
  -7 -10   6    0.09    0.08
  -7 -10   5    0.23    0.09
  -7 -10   4    0.13    0.09
  -7 -10   3   -0.05    0.06
  -7 -10   2    0.14    0.09
  -7 -10   1    0.52    0.11
  -7 -10   0    0.19    0.09
  -7 -10  -1    0.04    0.09
  -7 -10  -2    0.05    0.09
  -7 -10  -3    0.08    0.09
  -7 -10  -4   -0.08    0.08
  -7 -10  -5    0.07    0.09
  -8  -9  10    0.35    0.10
  -8  -9   9   -0.04    0.07
  -8  -9   8    0.17    0.08
  -8  -9   7    0.09    0.08
  -8  -9   6   -0.07    0.07
  -8  -9   5    0.03    0.07
  -8  -9   4    0.05    0.06
  -8  -9   3    0.08    0.07
  -8  -9   2    0.00    0.06
  -8  -9   1    0.05    0.07
  -8  -9   0   -0.08    0.07
  -8  -9  -1    0.14    0.09
  -8  -9  -2    1.08    0.15
  -8  -9  -3    0.48    0.11
  -8  -9  -4    0.31    0.10
  -8  -9  -5   -0.04    0.09
  -9  -8  10    0.80    0.13
  -9  -8   9    0.05    0.07
  -9  -8   8    0.05    0.07
  -9  -8   7   -0.05    0.06
  -9  -8   6    0.30    0.09
  -9  -8   5    1.20    0.13
  -9  -8   4    0.10    0.08
  -9  -8   3   -0.02    0.07
  -9  -8   2    0.26    0.09
  -9  -8   1    0.01    0.07
  -9  -8   0    0.04    0.07
  -9  -8  -1    0.13    0.08
  -9  -8  -2    0.06    0.09
  -9  -8  -3   -0.03    0.09
  -9  -8  -4    0.32    0.10
  -9  -8  -5    0.74    0.14
 -10  -7  10    0.08    0.08
 -10  -7   9    0.39    0.09
 -10  -7   8    0.15    0.08
 -10  -7   7    1.77    0.16
 -10  -7   6   -0.03    0.06
 -10  -7   5   -0.02    0.06
 -10  -7   4    0.39    0.09
 -10  -7   3    0.97    0.12
 -10  -7   2    0.55    0.10
 -10  -7   1    0.12    0.08
 -10  -7   0    0.01    0.07
 -10  -7  -1    0.21    0.09
 -10  -7  -2    0.28    0.10
 -10  -7  -3    0.15    0.09
 -10  -7  -4    0.14    0.11
 -11  -6   9    0.31    0.08
 -11  -6   8    0.45    0.09
 -11  -6   7    0.07    0.07
 -11  -6   6    0.48    0.09
 -11  -6   5    0.17    0.08
 -11  -6   4    0.54    0.09
 -11  -6   3   -0.01    0.06
 -11  -6   2    0.19    0.07
 -11  -6   1    0.44    0.09
 -11  -6   0    0.72    0.11
 -11  -6  -1    0.00    0.07
 -11  -6  -2    0.06    0.08
 -11  -6  -3    0.04    0.09
 -12  -5   6    0.68    0.10
 -12  -5   5    0.47    0.09
 -12  -5   4    0.06    0.07
 -12  -5   3   -0.02    0.06
 -12  -5   2   -0.01    0.06
 -12  -5   1   -0.05    0.06
 -12  -5   0    0.08    0.08
 -12  -5  -1    0.06    0.08
 -12  -5  -2    0.01    0.08
   4  14  -2   -0.07    0.08
   4  14  -1   -0.01    0.09
   4  14   0    0.47    0.12
   4  14   1    0.11    0.10
   4  14   2    0.00    0.09
  -5 -13   4   -0.09    0.07
  -5 -13   3    0.11    0.10
  -5 -13   2    0.38    0.11
  -5 -13   1    0.08    0.09
  -5 -13   0   -0.05    0.08
  -5 -13  -1   -0.14    0.08
   5  13   1    0.03    0.09
  -5 -13  -2    0.19    0.11
   5  13   2    0.18    0.09
   5  13   3    0.20    0.10
   5  13   4   -0.07    0.08
  -6 -12   6    0.09    0.08
  -6 -12   5   -0.04    0.08
  -6 -12   4    0.06    0.09
  -6 -12   3    0.00    0.07
  -6 -12   2    0.07    0.09
  -6 -12   1    0.00    0.09
  -6 -12   0    0.08    0.09
  -6 -12  -1    0.07    0.09
  -6 -12  -2   -0.02    0.09
  -6 -12  -3   -0.08    0.08
  -7 -11   7    0.61    0.12
  -7 -11   6    0.03    0.09
  -7 -11   5    0.05    0.08
  -7 -11   4   -0.11    0.07
  -7 -11   3    0.27    0.11
  -7 -11   2    0.05    0.09
  -7 -11   1    0.31    0.10
  -7 -11   0    0.02    0.09
  -7 -11  -1   -0.05    0.07
  -7 -11  -2    0.04    0.08
  -7 -11  -3   -0.05    0.09
  -8 -10   8    0.13    0.09
  -8 -10   7    0.11    0.08
  -8 -10   6    0.21    0.10
  -8 -10   5    0.02    0.08
  -8 -10   4    0.85    0.13
  -8 -10   3    0.09    0.08
  -8 -10   2    0.29    0.09
  -8 -10   1   -0.08    0.07
  -8 -10   0    0.05    0.08
  -8 -10  -1    0.11    0.10
  -8 -10  -2    0.05    0.09
  -8 -10  -3   -0.02    0.08
  -9  -9   9    0.80    0.13
  -9  -9   8    0.14    0.08
  -9  -9   7    0.20    0.09
  -9  -9   6    0.13    0.08
  -9  -9   5    0.04    0.07
  -9  -9   4    0.10    0.08
  -9  -9   3    0.34    0.10
  -9  -9   2    0.04    0.07
  -9  -9   1    0.25    0.09
  -9  -9   0    0.04    0.08
  -9  -9  -1    0.17    0.09
  -9  -9  -2    0.04    0.09
  -9  -9  -3    0.16    0.10
 -10  -8   9    0.03    0.07
 -10  -8   8    0.22    0.09
 -10  -8   7    0.17    0.08
 -10  -8   6    2.21    0.17
 -10  -8   5   -0.01    0.07
 -10  -8   4    0.00    0.07
 -10  -8   3    0.01    0.07
 -10  -8   2    0.16    0.08
 -10  -8   1    0.02    0.07
 -10  -8   0   -0.03    0.07
 -10  -8  -1    0.02    0.08
 -10  -8  -2   -0.01    0.08
 -10  -8  -3    0.03    0.10
 -11  -7   8    0.00    0.07
 -11  -7   7    0.03    0.07
 -11  -7   6    0.12    0.08
 -11  -7   5    0.73    0.11
 -11  -7   4    0.00    0.07
 -11  -7   3    1.06    0.13
 -11  -7   2    0.13    0.08
 -11  -7   1    0.01    0.07
 -11  -7   0   -0.07    0.07
 -11  -7  -1    0.01    0.08
 -11  -7  -2    0.10    0.09
 -12  -6   6   -0.07    0.06
 -12  -6   5    0.04    0.07
 -12  -6   4   -0.03    0.07
 -12  -6   3    0.26    0.09
 -12  -6   2   -0.03    0.07
 -12  -6   1    0.05    0.08
 -12  -6   0    0.23    0.10
  -7 -12   3   -0.03    0.08
  -7 -12   2   -0.02    0.09
  -7 -12   1   -0.02    0.09
  -7 -12   0    0.15    0.10
  -8 -11   6   -0.03    0.08
  -8 -11   5    0.09    0.08
  -8 -11   4    0.22    0.09
  -8 -11   3    0.14    0.09
  -8 -11   2   -0.06    0.07
  -8 -11   1   -0.04    0.08
  -8 -11   0   -0.02    0.08
  -8 -11  -1    0.03    0.09
  -9 -10   7    0.25    0.11
  -9 -10   6    0.29    0.10
  -9 -10   5    0.15    0.09
  -9 -10   4   -0.06    0.08
  -9 -10   3   -0.05    0.08
  -9 -10   2    0.11    0.09
  -9 -10   1   -0.01    0.08
  -9 -10   0    0.19    0.10
  -9 -10  -1    0.06    0.08
 -10  -9   7    0.46    0.11
 -10  -9   6    0.03    0.08
 -10  -9   5    0.01    0.08
 -10  -9   4    0.23    0.09
 -10  -9   3    0.04    0.08
 -10  -9   2    0.53    0.11
 -10  -9   1    0.00    0.07
 -10  -9   0   -0.05    0.07
 -10  -9  -1   -0.10    0.08
 -11  -8   6   -0.05    0.07
 -11  -8   5   -0.07    0.07
 -11  -8   4    0.83    0.12
 -11  -8   3    0.11    0.09
 -11  -8   2    0.16    0.09
 -11  -8   1    0.02    0.08
 -11  -8   0   -0.05    0.08
   0   0   0    0.00    0.00
;
_shelx_hkl_checksum     85225
_shelx_res_file
;
TITL shelx     P 21/n       R =  New: P21/c
    shelx.res
    created by SHELXL-2017/1 at 10:51:19 on 20-Feb-2018
CELL  0.71073   10.1148   11.2236   14.5790    90.000   120.940    90.000
ZERR 1           0.0008    0.0008    0.0010     0.000     0.005     0.000
LATT   1
SYMM             - X ,    0.50000 + Y ,    0.50000 - Z
SFAC  C  H Cl  N  O
UNIT    52   56   4  12  12
OMIT 0 1 1
OMIT 1 0 2
TEMP    23
L.S. 5
FMAP 2
PLAN 10
ACTA
BOND $H
WGHT    0.072800    0.324000
EXTI    0.019913
FVAR       0.14680
O3    5    1.080606    0.732978    0.578122    11.00000    0.04954    0.11651 =
         0.09269    0.01519    0.04144    0.02748
N1    4    0.625616    0.710348    0.450660    11.00000    0.04792    0.04764 =
         0.05509   -0.00320    0.02424    0.00804
N2    4    0.616251    0.911212    0.470108    11.00000    0.03891    0.04828 =
         0.09465   -0.01249    0.02514    0.00103
AFIX   3
H1N   2    0.659761    0.979882    0.489408    11.00000   -1.20000
H2N   2    0.518251    0.904882    0.442578    11.00000   -1.20000
AFIX   0
N3    4    0.852558    0.827113    0.525632    11.00000    0.04109    0.07217 =
         0.05334   -0.00192    0.02429    0.00812
C8    1    1.155461    0.847319    0.604756    11.00000    0.04575    0.14032 =
         0.08992    0.00306    0.03367    0.00330
AFIX 137
H8A   2    1.258389    0.838988    0.618161    11.00000   -1.50000
H8B   2    1.159254    0.877851    0.667577    11.00000   -1.50000
H8C   2    1.098704    0.901435    0.546305    11.00000   -1.50000
AFIX   0
C9    1    0.928797    0.728729    0.536784    11.00000    0.05071    0.08580 =
         0.05641    0.00998    0.03327    0.01942
C10   1    0.860055    0.616840    0.506988    11.00000    0.07278    0.06970 =
         0.08388    0.01824    0.05138    0.03404
AFIX  43
H10   2    0.919348    0.548952    0.518504    11.00000   -1.20000
AFIX   0
C11   1    0.704914    0.608913    0.460846    11.00000    0.07380    0.05079 =
         0.06530    0.00814    0.04391    0.01733
C12   1    0.612801    0.497521    0.418752    11.00000    0.11168    0.04780 =
         0.12087    0.00168    0.07322    0.01156
AFIX 137
H12A  2    0.531726    0.509732    0.346014    11.00000   -1.50000
H12B  2    0.568913    0.477063    0.461457    11.00000   -1.50000
H12C  2    0.678410    0.433995    0.421663    11.00000   -1.50000
AFIX   0
C13   1    0.699528    0.815984    0.482611    11.00000    0.04059    0.05330 =
         0.04971   -0.00289    0.02103    0.00496
CL1   3   -0.428726    0.701228    0.187797    11.00000    0.04544    0.11196 =
         0.09287   -0.00686    0.03024   -0.01419
O1    5    0.303358    0.877068    0.405023    11.00000    0.04245    0.04578 =
         0.10213   -0.01486    0.02097   -0.00280
O2    5    0.327660    0.687267    0.374889    11.00000    0.04535    0.04811 =
         0.08719   -0.00980    0.02424    0.00230
C1    1    0.250133    0.775057    0.373870    11.00000    0.04043    0.04487 =
         0.05267   -0.00100    0.01413    0.00034
C2    1    0.080795    0.755595    0.330475    11.00000    0.04063    0.04466 =
         0.04240    0.00116    0.01495    0.00053
C3    1    0.017774    0.642900    0.305154    11.00000    0.04952    0.04648 =
         0.05727   -0.00530    0.02297   -0.00309
AFIX  43
H3    2    0.081505    0.577740    0.317181    11.00000   -1.20000
AFIX   0
C4    1   -0.138427    0.624958    0.262209    11.00000    0.05487    0.05781 =
         0.06232   -0.00946    0.02854   -0.01441
AFIX  43
H4    2   -0.179743    0.548535    0.245653    11.00000   -1.20000
AFIX   0
C5    1   -0.231443    0.721732    0.244425    11.00000    0.04164    0.07217 =
         0.04678   -0.00201    0.01913   -0.00737
C6    1   -0.172479    0.834727    0.269594    11.00000    0.04290    0.06067 =
         0.07022    0.00761    0.02147    0.00873
AFIX  43
H6    2   -0.237007    0.899426    0.257249    11.00000   -1.20000
AFIX   0
C7    1   -0.016002    0.851538    0.313547    11.00000    0.04422    0.04586 =
         0.06425    0.00343    0.01839    0.00074
AFIX  43
H7    2    0.025012    0.927932    0.332014    11.00000   -1.20000
AFIX   0
H1N1  2    0.508393    0.699742    0.418362    11.00000    0.08865
HKLF 4 1  1.0000  0.00  0.00  0.00 -1.0000  0.00 -1.0000  0.00 -1.0000
REM  shelx     P 21/n       R =  New: P21/c
REM R1 =  0.0466 for    2125 Fo > 4sig(Fo)  and  0.0801 for all    3423 data
REM    188 parameters refined using      0 restraints
END
WGHT      0.0731      0.1698
REM Highest difference peak  0.258,  deepest hole -0.345,  1-sigma level  0.043
Q1    1  -0.4173  0.6202  0.2162  11.00000  0.05    0.26
Q2    1   0.1576  0.7648  0.3529  11.00000  0.05    0.24
Q3    1   1.1417  0.7643  0.6048  11.00000  0.05    0.20
Q4    1   0.0452  0.7938  0.3379  11.00000  0.05    0.20
Q5    1  -0.4638  0.7624  0.2196  11.00000  0.05    0.19
Q6    1   0.4944  0.5093  0.3975  11.00000  0.05    0.18
Q7    1   0.6253  0.4747  0.3531  11.00000  0.05    0.17
Q8    1   1.1044  0.6645  0.5968  11.00000  0.05    0.17
Q9    1   0.1187  0.5760  0.2957  11.00000  0.05    0.17
Q10   1   1.2774  0.7877  0.6691  11.00000  0.05    0.16
;
_shelx_res_checksum     11027
data_81R
_publ_section_title
;
Crystal structure, hydrogen bonding and Hirshfeld surface analysis of
2-amino-4-methoxy-6-methylpyrimidinium 4-chlorobenzoate
;
loop_
    _publ_author_name
    _publ_author_footnote
    _publ_author_address
    'Muthaiah Jeevaraj' ?
;
Department of Chemistry
Government Arts College (Autonomous)
Thanthonimalai
Karur 639 005
Tamil Nadu, India
;
    'Palaniyappan Sivajeyanthi' ?
;
Department of Chemistry
Government Arts College (Autonomous)
Thanthonimalai
Karur 639 005
Tamil Nadu, India
;
    'Bellarmin Edison' ?
;
Department of Chemistry
Government Arts College (Autonomous)
Thanthonimalai
Karur 639 005
Tamil Nadu, India
;
    'Kaliyaperumal Thanigaimani' ?
;
Department of Chemistry
Government Arts College
Tiruchirappalli 620 022
Tamil Nadu, India
;
    'Kasthuri Balasubramani' ?
;
Department of Chemistry
Government Arts College (Autonomous)
Thanthonimalai
Karur 639 005
Tamil Nadu, India
;
_publ_section_synopsis
;
In the crystal structure of the title compound,
C~6~H~10~N~3~O^+^.C~7~H~4~Cl~O~2^-^, the pyrimidine N atom of the cation  is
hydrogen-bonded to the 4-chlorobenzoate anion through a pair of
N---H...O~carboxyl~ hydrogen bonds, forming an <i>R</i>^2^~2~(8) ring motif
which is linked through centrosymmetric <i>R</i>^2^~4~(8) ring motifs, forming
a pseudotetrameric <i>DDAA</i> array.
;
