# Supplementary material for: Crystal structure, hydrogen bonding and Hirshfeld surface analysis of 2-amino-4-meth­oxy-6-methyl­pyrimidinium 4-chloro­benzoate
Source: Acta Crystallogr E Crystallogr Commun. 2018 Apr 12;74(Pt 5):656–9. doi: 10.1107/S2056989018005583 (PMC5947481; doi:10.1107/S2056989018005583)
Supplement: Supplementary file 2 [file e-74-00656-Isup2.hkl]

data_I                                                                          
_shelx_title ' shelx     P 21/n       R =  New: P21/c'                          
_shelx_refln_list_code          4                                               
_shelx_F_calc_maximum      302.47                                               
_exptl_crystal_F_000       616.00                                               
_reflns_d_resolution_high  0.7479                                               
                                                                                
loop_                                                                           
 _space_group_symop_operation_xyz                                               
 'x, y, z'                                                                      
 '-x, y+1/2, -z+1/2'                                                            
 '-x, -y, -z'                                                                   
 'x, -y-1/2, z-1/2'                                                             
                                                                                
_cell_length_a    10.1148                                                       
_cell_length_b    11.2236                                                       
_cell_length_c    14.5790                                                       
_cell_angle_alpha  90.000                                                       
_cell_angle_beta  120.940                                                       
_cell_angle_gamma  90.000                                                       
                                                                                
_shelx_F_squared_multiplier     1.000                                           
                                                                                
loop_                                                                           
 _refln_index_h                                                                 
 _refln_index_k                                                                 
 _refln_index_l                                                                 
 _refln_F_squared_calc                                                          
 _refln_F_squared_meas                                                          
 _refln_F_squared_sigma                                                         
 _refln_observed_status                                                         
   2   0   0        248.04        298.61         8.40 o                         
   3   0   0       1218.88       1329.00        32.12 o                         
   4   0   0       2693.83       3026.72        32.89 o                         
   5   0   0          3.18          5.62         0.54 o                         
   6   0   0         68.85         64.00         2.83 o                         
   7   0   0        713.44        657.38         9.74 o                         
   8   0   0        129.25        138.03         4.53 o                         
   9   0   0          0.30          5.57         3.71 o                         
  10   0   0          2.58          3.71         4.18 o                         
  11   0   0          6.93          0.00         4.64 o                         
   1   1   0       3928.85       2465.84       154.01 o                         
   2   1   0       1432.48       1344.21        11.25 o                         
   3   1   0       2229.20       2209.29        18.05 o                         
   4   1   0       6506.74       6879.64        55.63 o                         
   5   1   0          0.29          5.17         0.44 o                         
   6   1   0          3.09          4.14         0.45 o                         
   7   1   0         14.11         10.02         1.09 o                         
   8   1   0        316.28        238.25         5.70 o                         
   9   1   0          0.29          1.14         1.21 o                         
  10   1   0         41.35         39.17         5.08 o                         
  11   1   0          0.82         -0.33         2.77 o                         
   0   2   0      36289.11      34616.17       505.09 o                         
   1   2   0       1241.98       1219.09        10.69 o                         
   2   2   0          8.75          9.15         0.37 o                         
   3   2   0          2.63          1.86         0.27 o                         
   4   2   0         21.48         19.31         1.29 o                         
   5   2   0         62.37         64.36         1.44 o                         
   6   2   0        589.83        584.73         6.98 o                         
   7   2   0          8.72          9.15         1.15 o                         
   8   2   0        199.52        212.82         5.56 o                         
   9   2   0         39.14         38.87         3.25 o                         
  10   2   0         24.94         30.07         3.70 o                         
  11   2   0          0.07          2.23         3.23 o                         
   1   3   0        277.13        291.20         3.17 o                         
   2   3   0       1901.58       2032.48        15.62 o                         
   3   3   0         25.53         31.91         0.83 o                         
   4   3   0        512.97        512.65         5.05 o                         
   5   3   0        233.66        220.49         3.25 o                         
   6   3   0          4.43          4.84         0.80 o                         
   7   3   0        147.23        136.75         2.93 o                         
   8   3   0         15.61          8.32         1.68 o                         
   9   3   0         20.73         19.06         2.36 o                         
  10   3   0         47.63         58.68         9.98 o                         
  11   3   0          1.76          0.46         4.18 o                         
   0   4   0        444.66        484.80         9.57 o                         
   1   4   0        885.24        912.47         9.45 o                         
   2   4   0        753.45        778.79         7.54 o                         
   3   4   0         14.59         14.47         0.64 o                         
   4   4   0          0.28          1.84         0.44 o                         
   5   4   0          0.75          0.78         0.62 o                         
   6   4   0       1812.37       1696.94        18.20 o                         
   7   4   0        850.00        840.57        16.69 o                         
   8   4   0         44.21         44.19         3.51 o                         
   9   4   0         24.64         21.12         2.81 o                         
  10   4   0         21.84         27.29         3.32 o                         
  11   4   0         16.54         20.20         4.64 o                         
   1   5   0        103.22        129.06         2.39 o                         
   2   5   0       1902.90       2095.70        20.60 o                         
   3   5   0        182.54        218.74         2.67 o                         
   4   5   0          8.39          6.66         0.57 o                         
   5   5   0          0.00         -0.48         0.50 o                         
   6   5   0         52.15         50.55         2.18 o                         
   7   5   0         67.07         79.60         7.38 o                         
   8   5   0         12.11          9.56         2.32 o                         
   9   5   0          0.85          2.35         2.03 o                         
  10   5   0          5.63          4.98         2.74 o                         
   0   6   0        154.75        136.55         3.92 o                         
   1   6   0         47.45         38.51         1.95 o                         
   2   6   0          6.31          7.84         0.90 o                         
   3   6   0          0.02         -0.14         0.53 o                         
   4   6   0          6.93          6.18         0.78 o                         
   5   6   0        182.25        165.79         2.80 o                         
   6   6   0        566.80        524.20        11.77 o                         
   7   6   0        355.35        335.87         8.07 o                         
   8   6   0          6.28          7.23         2.03 o                         
   9   6   0          1.72          3.25         2.39 o                         
  10   6   0          0.37          0.38         2.56 o                         
   1   7   0         65.86         69.78         2.76 o                         
   2   7   0         81.55        104.77         2.77 o                         
   3   7   0         40.27         38.90         1.65 o                         
   4   7   0          6.13          4.29         0.82 o                         
   5   7   0         92.13         75.83         2.73 o                         
   6   7   0         15.13         10.64         2.24 o                         
   7   7   0          0.37         -0.98         1.56 o                         
   8   7   0         11.78          8.82         2.19 o                         
   9   7   0         66.10         60.42         5.06 o                         
  10   7   0          1.96          0.87         3.02 o                         
   0   8   0        106.51        122.15         5.34 o                         
   1   8   0        588.85        578.57         9.77 o                         
   2   8   0          6.30          5.14         1.23 o                         
   3   8   0          1.59          0.55         1.06 o                         
   4   8   0         25.97         22.10         1.55 o                         
   5   8   0        112.11        106.69         2.85 o                         
   6   8   0          8.53          5.86         2.04 o                         
   7   8   0          1.51          1.26         1.63 o                         
   8   8   0         28.99         28.78         3.50 o                         
   9   8   0          0.60          3.40         2.31 o                         
   1   9   0        179.55        170.90         4.83 o                         
   2   9   0        132.91        129.64         4.58 o                         
   3   9   0        128.66        132.63         4.24 o                         
   4   9   0         13.32         19.55         1.63 o                         
   5   9   0         26.91         25.53         2.20 o                         
   6   9   0          0.85         -1.68         1.68 o                         
   7   9   0         14.33         16.49         2.80 o                         
   8   9   0          7.50          8.50         2.52 o                         
   9   9   0         37.13         40.75         4.14 o                         
   0  10   0        136.30        141.52         6.21 o                         
   1  10   0        721.31        785.95        11.57 o                         
   2  10   0         91.30         77.94         3.29 o                         
   3  10   0         27.88         21.68         1.94 o                         
   4  10   0         91.26         81.53         2.96 o                         
   5  10   0          1.76          2.13         1.49 o                         
   6  10   0          7.99         12.68         2.56 o                         
   7  10   0          1.58          0.85         2.16 o                         
   8  10   0          4.74          5.74         2.71 o                         
   1  11   0         13.36          8.16         1.83 o                         
   2  11   0          0.34         -1.41         1.41 o                         
   3  11   0         59.59         70.77         3.19 o                         
   4  11   0          3.56          2.11         1.49 o                         
   5  11   0          2.45          3.06         2.25 o                         
   6  11   0          2.35          5.72         2.31 o                         
   7  11   0         18.50         25.25         3.46 o                         
   0  12   0          4.60          4.89         2.44 o                         
   1  12   0          7.80         10.02         2.04 o                         
   2  12   0         10.08          5.75         1.91 o                         
   3  12   0          0.96          1.45         1.34 o                         
   4  12   0          7.57          7.08         1.78 o                         
   5  12   0          6.14          2.64         2.31 o                         
   6  12   0          0.10          1.35         2.04 o                         
   1  13   0          2.83          0.73         1.73 o                         
   2  13   0          1.20         -0.32         1.70 o                         
   3  13   0         22.58         28.66         2.85 o                         
   4  13   0          0.50          0.38         1.67 o                         
   5  13   0          0.80         -0.05         3.02 o                         
   0  14   0          0.75          2.10         2.77 o                         
   1  14   0          0.00          2.34         1.96 o                         
   2  14   0         18.75         23.84         2.53 o                         
   3  14   0          3.28          5.70         2.31 o                         
   4  14   0          3.46          6.50         4.64 o                         
 -11   1   1          0.69          3.25         3.28 o                         
 -10   1   1          1.59          0.33         1.23 o                         
  -9   1   1          2.90          3.03         1.19 o                         
  -8   1   1          0.66          0.09         0.94 o                         
  -7   1   1        248.04        234.89         2.76 o                         
  -6   1   1        196.24        171.27         2.87 o                         
  -5   1   1          1.61         -0.53         0.53 o                         
  -4   1   1        104.60        121.98         1.73 o                         
  -3   1   1        199.16        241.91         2.70 o                         
  -2   1   1        296.02        303.98         3.47 o                         
  -1   1   1        480.78        315.05         8.03 o                         
   1   1   1        202.87        210.24         2.44 o                         
   2   1   1       1125.45       1113.73         7.79 o                         
   3   1   1         23.68         26.97         0.82 o                         
   4   1   1         61.87         54.82         1.42 o                         
   5   1   1         73.21         69.54         1.62 o                         
   6   1   1         64.85         58.94         2.28 o                         
   7   1   1          0.00          0.22         0.72 o                         
   8   1   1          0.05          0.35         1.14 o                         
   9   1   1         42.11         37.24         5.11 o                         
  10   1   1         10.50          7.65         3.43 o                         
  11   1   1          4.81          3.65         3.76 o                         
 -11   2   1         26.29         32.26         5.08 o                         
 -10   2   1          1.26          1.04         1.83 o                         
  -9   2   1         51.46         53.78         3.49 o                         
  -8   2   1          0.08          1.62         1.14 o                         
  -7   2   1        151.02        156.17         2.67 o                         
  -6   2   1         43.61         44.36         1.16 o                         
  -5   2   1        130.03        111.98         1.70 o                         
  -4   2   1       1160.41       1169.97        10.39 o                         
  -3   2   1        120.72        151.89         1.77 o                         
  -2   2   1        262.48        255.46         2.34 o                         
  -1   2   1       1118.66       1082.70        11.43 o                         
   0   2   1       2290.78       2280.26        26.95 o                         
   1   2   1          0.77          0.80         0.35 o                         
   2   2   1       1423.93       1376.12         9.68 o                         
   3   2   1       1475.55       1561.84        11.69 o                         
   4   2   1         64.61         76.08         1.54 o                         
   5   2   1         19.44         20.20         0.99 o                         
   6   2   1        251.73        258.51         4.00 o                         
   7   2   1         68.81         64.56         2.40 o                         
   8   2   1          5.21          6.92         1.52 o                         
   9   2   1         31.63         29.86         3.03 o                         
  10   2   1         35.68         46.15         5.41 o                         
  11   2   1         14.02         16.45         4.42 o                         
 -11   3   1          4.49         12.07         5.57 o                         
 -10   3   1         25.30         27.52         4.41 o                         
  -9   3   1         21.36         19.47         2.44 o                         
  -8   3   1         12.63          8.37         1.66 o                         
  -7   3   1       1449.33       1387.89        16.18 o                         
  -6   3   1        210.25        233.27         3.60 o                         
  -5   3   1        264.09        260.64         3.50 o                         
  -4   3   1        452.93        459.45         4.54 o                         
  -3   3   1       1251.13       1332.93        11.30 o                         
  -2   3   1         72.40         51.54         1.03 o                         
  -1   3   1        239.29        243.97         3.32 o                         
   0   3   1       2105.24       2130.67        18.54 o                         
   1   3   1         47.69         56.64         1.16 o                         
   2   3   1       1288.23       1291.09        10.91 o                         
   3   3   1         25.25         29.89         0.72 o                         
   4   3   1        334.85        335.21         3.57 o                         
   5   3   1        548.45        568.40         6.57 o                         
   6   3   1        106.51        100.19         2.49 o                         
   7   3   1         18.92         21.22         2.12 o                         
   8   3   1         12.12          7.80         1.68 o                         
   9   3   1         59.88         52.79         3.97 o                         
  10   3   1         14.33         14.95         2.50 o                         
 -11   4   1         60.77         58.31         4.71 o                         
 -10   4   1         38.34         38.99         3.64 o                         
  -9   4   1          2.37          2.01         1.66 o                         
  -8   4   1          1.35          1.39         1.61 o                         
  -7   4   1        893.26        874.48        10.50 o                         
  -6   4   1        853.21        845.72         9.98 o                         
  -5   4   1        177.70        215.12         3.46 o                         
  -4   4   1          1.11         -0.41         0.41 o                         
  -3   4   1          8.32         12.20         0.69 o                         
  -2   4   1        384.22        404.96         4.41 o                         
  -1   4   1        882.69        897.24        10.39 o                         
   0   4   1       2098.12       2070.14        20.07 o                         
   1   4   1       4572.38       4711.84        40.23 o                         
   2   4   1          1.05          7.05         0.61 o                         
   3   4   1        157.12        185.06         2.30 o                         
   4   4   1        291.72        279.48         3.34 o                         
   5   4   1        102.02        104.16         2.54 o                         
   6   4   1         70.13         69.99         2.41 o                         
   7   4   1         38.08         36.50         3.09 o                         
   8   4   1         94.74         99.49         4.98 o                         
   9   4   1        151.54        169.69         6.68 o                         
  10   4   1         59.92         83.69         5.55 o                         
 -11   5   1          6.13          1.45         2.44 o                         
 -10   5   1         56.57         60.51        11.37 o                         
  -9   5   1         26.70         20.07         3.95 o                         
  -8   5   1         35.20         32.20         3.16 o                         
  -7   5   1       1084.40       1090.88        25.47 o                         
  -6   5   1         45.29         40.01         1.97 o                         
  -5   5   1       1126.81       1094.41        10.06 o                         
  -4   5   1       2387.12       2485.86        19.49 o                         
  -3   5   1       3650.74       3694.84        30.32 o                         
  -2   5   1          2.86          0.00         0.56 o                         
  -1   5   1        190.86        241.98         3.25 o                         
   0   5   1        248.51        287.30         3.99 o                         
   1   5   1        741.58        850.05         8.49 o                         
   2   5   1        922.67       1025.65        10.00 o                         
   3   5   1         40.29         48.82         1.27 o                         
   4   5   1        115.09         97.59         1.66 o                         
   5   5   1        405.41        407.50         4.63 o                         
   6   5   1         41.56         41.27         2.36 o                         
   7   5   1         63.45         67.52         3.77 o                         
   8   5   1          2.02          1.32         1.97 o                         
   9   5   1          3.98          3.90         2.32 o                         
  10   5   1          0.15         -1.39         3.94 o                         
 -10   6   1         28.09         30.35         3.86 o                         
  -9   6   1          0.51         -0.14         4.18 o                         
  -8   6   1         15.53         18.24         2.31 o                         
  -7   6   1        313.68        318.59        12.13 o                         
  -6   6   1        652.81        626.55         7.26 o                         
  -5   6   1         18.30         11.48         0.89 o                         
  -4   6   1         58.31         61.10         1.57 o                         
  -3   6   1          6.89          3.74         0.71 o                         
  -2   6   1         20.06         28.42         1.64 o                         
  -1   6   1         72.97         64.70         1.76 o                         
   0   6   1        518.16        494.14         6.87 o                         
   1   6   1       3523.50       3811.58        36.57 o                         
   2   6   1         23.22         13.78         1.15 o                         
   3   6   1        155.25        170.68         2.89 o                         
   4   6   1         41.19         41.18         1.71 o                         
   5   6   1        103.88        107.29         2.33 o                         
   6   6   1        188.62        177.89         5.67 o                         
   7   6   1         25.95         22.34         2.59 o                         
   8   6   1        133.57        128.15         6.50 o                         
   9   6   1        142.69        167.75         7.46 o                         
  10   6   1          9.23          2.93         3.02 o                         
 -10   7   1         15.60         13.40         6.50 o                         
  -9   7   1          0.06         -1.84         1.84 o                         
  -8   7   1          2.82          2.41         1.91 o                         
  -7   7   1         15.59         13.11         2.24 o                         
  -6   7   1        169.69        179.44         4.30 o                         
  -5   7   1         92.25         99.53         2.79 o                         
  -4   7   1        228.21        255.49         3.84 o                         
  -3   7   1        164.19        174.33         3.26 o                         
  -2   7   1          0.36          0.04         0.85 o                         
  -1   7   1        522.73        491.83         7.33 o                         
   0   7   1         11.84         13.31         1.61 o                         
   1   7   1          1.32         -0.34         1.00 o                         
   2   7   1         24.53         23.54         1.60 o                         
   3   7   1          0.57         -0.17         0.77 o                         
   4   7   1         43.00         44.95         2.11 o                         
   5   7   1        553.55        572.15         7.97 o                         
   6   7   1          8.17          8.47         2.11 o                         
   7   7   1         27.37         32.23         3.07 o                         
   8   7   1         28.64         31.15         3.27 o                         
   9   7   1         11.39          5.18         3.00 o                         
 -10   8   1          0.12          2.66         2.74 o                         
  -9   8   1          1.82          0.34         2.19 o                         
  -8   8   1         26.00         30.31         3.19 o                         
  -7   8   1          5.05          6.57         2.11 o                         
  -6   8   1          7.25          0.96         1.30 o                         
  -5   8   1         68.67         62.14         2.27 o                         
  -4   8   1         45.48         50.15         2.92 o                         
  -3   8   1          3.47          5.32         1.09 o                         
  -2   8   1          3.07          1.23         1.09 o                         
  -1   8   1        384.94        402.38         6.67 o                         
   0   8   1         54.94         63.07         3.30 o                         
   1   8   1         16.27         15.70         1.84 o                         
   2   8   1         36.39         47.93         3.31 o                         
   3   8   1         90.05         90.59         3.60 o                         
   4   8   1         26.36         25.93         2.08 o                         
   5   8   1         18.05         15.00         1.72 o                         
   6   8   1          1.13         -1.62         1.68 o                         
   7   8   1         12.76         12.46         2.46 o                         
   8   8   1          0.73         -1.91         1.91 o                         
   9   8   1         26.24         37.84         4.79 o                         
  -9   9   1          8.91          7.96         2.70 o                         
  -8   9   1          2.92          4.47         2.31 o                         
  -7   9   1          6.45          1.72         1.91 o                         
  -6   9   1          0.76          0.77         1.61 o                         
  -5   9   1          8.97         12.20         1.79 o                         
  -4   9   1        112.64        113.74         3.19 o                         
  -3   9   1          4.96          0.19         1.09 o                         
  -2   9   1          1.43         -0.32         1.47 o                         
  -1   9   1        679.81        654.94         9.83 o                         
   0   9   1        174.37        166.24         4.40 o                         
   1   9   1        186.06        190.06         7.11 o                         
   2   9   1          6.10          7.71         1.50 o                         
   3   9   1          2.63          3.41         1.41 o                         
   4   9   1         80.82         66.36         3.62 o                         
   5   9   1          8.40         10.74         1.77 o                         
   6   9   1         15.88         16.97         2.52 o                         
   7   9   1          0.14          0.32         2.22 o                         
   8   9   1          0.18         -1.38         2.11 o                         
  -8  10   1          0.85          2.59         2.38 o                         
  -7  10   1          3.65          7.60         2.44 o                         
  -6  10   1         52.61         50.33         4.55 o                         
  -5  10   1        116.75        115.68         6.43 o                         
  -4  10   1         68.70         69.39         2.77 o                         
  -3  10   1         30.37         24.30         1.89 o                         
  -2  10   1         47.50         44.13         2.63 o                         
  -1  10   1        311.50        330.28         6.61 o                         
   0  10   1          0.00          3.31         1.73 o                         
   1  10   1        497.81        524.56         9.99 o                         
   2  10   1          8.72          3.22         1.50 o                         
   3  10   1         75.03         77.21         3.62 o                         
   4  10   1         36.52         32.41         2.09 o                         
   5  10   1          0.42          1.12         1.49 o                         
   6  10   1          2.51          5.94         2.54 o                         
   7  10   1          0.01         -0.87         2.50 o                         
   8  10   1         13.94         12.53         4.27 o                         
  -8  11   1          2.39          5.57         5.10 o                         
  -7  11   1          0.95          0.65         2.31 o                         
  -6  11   1         16.90         18.60         3.03 o                         
  -5  11   1          0.00         -1.12         1.44 o                         
  -4  11   1         11.35          8.23         1.41 o                         
  -3  11   1         55.63         46.53         2.50 o                         
  -2  11   1         24.33         18.39         2.12 o                         
  -1  11   1        126.20        125.73         4.34 o                         
   0  11   1          0.95         -1.11         1.65 o                         
   1  11   1         26.83         27.47         2.43 o                         
   2  11   1         13.14         17.82         2.31 o                         
   3  11   1         10.17          9.08         1.95 o                         
   4  11   1         25.62         18.26         2.24 o                         
   5  11   1          4.72          3.43         2.91 o                         
   6  11   1          0.20          1.39         2.14 o                         
   7  11   1          0.06         -3.10         3.10 o                         
  -7  12   1          1.01          1.86         4.64 o                         
  -6  12   1          0.52         -0.79         2.22 o                         
  -5  12   1          5.03          4.93         1.96 o                         
  -4  12   1          0.00         -1.62         2.02 o                         
  -3  12   1          8.20          9.03         1.65 o                         
  -2  12   1         10.92         11.17         2.00 o                         
  -1  12   1         18.33         18.98         2.30 o                         
   0  12   1         20.69         17.99         2.29 o                         
   1  12   1         21.48         18.53         2.22 o                         
   2  12   1          9.50          7.35         1.92 o                         
   3  12   1          2.30          2.05         1.53 o                         
   4  12   1          6.23          5.49         1.87 o                         
   5  12   1          1.56          0.39         2.31 o                         
   6  12   1          1.52         -0.19         3.71 o                         
  -6  13   1          0.27         -3.71         3.71 o                         
  -5  13   1          0.01         -0.66         1.80 o                         
  -4  13   1          1.19          0.00         1.71 o                         
  -3  13   1          1.28          0.91         1.42 o                         
  -2  13   1          0.00         -0.54         1.43 o                         
  -1  13   1          0.29          1.98         1.83 o                         
   0  13   1          3.09          7.51         1.96 o                         
   1  13   1          2.11          2.62         1.79 o                         
   2  13   1          7.60          6.67         1.94 o                         
   3  13   1         11.64         13.24         2.32 o                         
   4  13   1          0.59          0.45         2.11 o                         
   5  13   1          1.39         -2.32         4.18 o                         
  -3  14   1          6.64          8.07         2.71 o                         
  -2  14   1          3.61          4.66         2.07 o                         
  -1  14   1          0.06          1.39         1.94 o                         
   0  14   1         22.85         25.65         3.15 o                         
   1  14   1          6.15          9.50         2.34 o                         
   2  14   1          0.06         -1.71         1.71 o                         
   3  14   1          0.73          1.09         2.77 o                         
 -12   0   2         86.23         86.81        10.68 o                         
 -11   0   2         77.36         68.71         9.28 o                         
 -10   0   2         98.64        101.22         9.75 o                         
  -9   0   2         85.84         66.53         2.61 o                         
  -8   0   2         96.31         87.76         7.43 o                         
  -7   0   2        632.34        679.16        21.91 o                         
  -6   0   2       1094.65       1167.32        31.37 o                         
  -5   0   2       6832.25       7170.06       115.07 o                         
  -4   0   2       5600.39       6176.11        98.84 o                         
  -3   0   2       3800.30       3736.98        60.15 o                         
  -2   0   2        135.70        110.63         3.49 o                         
   0   0   2       2081.46       1599.59       171.02 o                         
   2   0   2       4093.29       4328.03        45.50 o                         
   3   0   2        661.22        658.50         8.33 o                         
   4   0   2        815.92        916.64        11.31 o                         
   5   0   2        112.67        115.90         3.38 o                         
   6   0   2         59.79         48.14         3.09 o                         
   7   0   2         20.67         22.74         4.64 o                         
   8   0   2          6.41         13.46         4.64 o                         
   9   0   2        400.20        386.39        18.13 o                         
  10   0   2        116.99        125.36        11.61 o                         
 -12   1   2          7.89          8.46         4.09 o                         
 -11   1   2         51.09         56.67         6.07 o                         
 -10   1   2        293.24        284.57         7.63 o                         
  -9   1   2         58.72         70.06         2.76 o                         
  -8   1   2        123.62        110.27         2.39 o                         
  -7   1   2         53.12         51.68         1.81 o                         
  -6   1   2        589.41        632.93        14.01 o                         
  -5   1   2        209.33        241.47         5.72 o                         
  -4   1   2        560.87        632.07        10.24 o                         
  -3   1   2       5569.77       5885.00        65.75 o                         
  -2   1   2       2260.36       2342.43        18.79 o                         
  -1   1   2        120.50         79.19         4.24 o                         
   0   1   2       1618.91       1711.45        29.53 o                         
   1   1   2          8.39          4.80         0.29 o                         
   2   1   2       1872.53       1835.87        14.57 o                         
   3   1   2       3951.20       4300.60        34.99 o                         
   4   1   2       3158.60       3293.08        29.74 o                         
   5   1   2        989.10        991.88        10.24 o                         
   6   1   2        471.21        474.53         6.26 o                         
   7   1   2        103.74         99.72         3.82 o                         
   8   1   2         81.92         79.86         5.58 o                         
   9   1   2          9.32          8.82         3.10 o                         
  10   1   2         17.11         21.83         4.42 o                         
 -12   2   2         17.77         17.64         6.96 o                         
 -11   2   2         72.53         71.95         9.75 o                         
 -10   2   2         42.50         34.38         2.62 o                         
  -9   2   2         25.05         20.05         1.73 o                         
  -8   2   2          8.84          7.18         0.67 o                         
  -7   2   2        120.56        104.82         3.13 o                         
  -6   2   2        367.45        326.05         4.93 o                         
  -5   2   2       2479.35       2382.28        24.26 o                         
  -4   2   2          1.23          0.35         0.51 o                         
  -3   2   2         61.37         71.28         0.99 o                         
  -2   2   2       1850.17       1874.73        16.83 o                         
  -1   2   2         46.68         49.15         0.84 o                         
   0   2   2        783.09        766.39         7.19 o                         
   1   2   2       6374.64       6328.24        52.04 o                         
   2   2   2       1729.48       1717.89        12.65 o                         
   3   2   2        381.43        395.68         3.37 o                         
   4   2   2        328.30        316.51         4.06 o                         
   5   2   2         59.26         66.24         1.90 o                         
   6   2   2         14.23          9.08         1.17 o                         
   7   2   2         61.47         54.01         3.08 o                         
   8   2   2          5.42          5.12         1.72 o                         
   9   2   2         75.42         72.37         6.07 o                         
  10   2   2         25.52         28.56         4.92 o                         
 -11   3   2          0.62         -3.25         3.71 o                         
 -10   3   2          0.79          1.39         1.70 o                         
  -9   3   2          8.79          8.26         1.66 o                         
  -8   3   2        181.99        162.86         3.64 o                         
  -7   3   2        306.73        270.85         4.25 o                         
  -6   3   2         48.00         48.62         1.49 o                         
  -5   3   2        265.61        277.57         3.56 o                         
  -4   3   2        588.66        650.43         6.13 o                         
  -3   3   2         11.28         14.84         0.66 o                         
  -2   3   2       2876.02       2541.05        24.25 o                         
  -1   3   2        336.84        295.66         3.22 o                         
   0   3   2       1063.77       1074.81         9.89 o                         
   1   3   2        187.86        197.09         2.30 o                         
   2   3   2         33.55         27.48         0.89 o                         
   3   3   2        135.60        120.19         1.59 o                         
   4   3   2        280.44        253.65         2.74 o                         
   5   3   2         97.94         97.11         2.39 o                         
   6   3   2          7.24          6.26         1.16 o                         
   7   3   2         30.61         34.93         2.75 o                         
   8   3   2         43.55         43.96         3.25 o                         
   9   3   2          2.10          4.91         2.03 o                         
  10   3   2         35.54         41.85         5.58 o                         
 -11   4   2         75.86         91.99         5.55 o                         
 -10   4   2          0.43          1.32         1.70 o                         
  -9   4   2         34.18         35.66         6.73 o                         
  -8   4   2          5.20          7.32         1.97 o                         
  -7   4   2         41.75         35.67         1.75 o                         
  -6   4   2         68.88         66.68         1.96 o                         
  -5   4   2          1.46          1.49         0.60 o                         
  -4   4   2        230.76        225.61         3.01 o                         
  -3   4   2        227.16        249.13         2.93 o                         
  -2   4   2        113.73        108.80         1.65 o                         
  -1   4   2        912.87        965.80        10.08 o                         
   0   4   2          6.97         10.94         0.71 o                         
   1   4   2       1119.45       1103.72         9.61 o                         
   2   4   2       2015.37       2294.68        19.07 o                         
   3   4   2         59.09         72.66         1.45 o                         
   4   4   2        222.87        217.70         2.45 o                         
   5   4   2        297.31        283.95         3.62 o                         
   6   4   2         44.92         46.18         2.18 o                         
   7   4   2         30.66         26.71         3.34 o                         
   8   4   2          7.32          4.27         1.84 o                         
   9   4   2          0.77          1.16         2.39 o                         
  10   4   2          0.07          0.74         3.02 o                         
 -11   5   2          0.17         -2.06         2.23 o                         
 -10   5   2          0.14          1.06         2.78 o                         
  -9   5   2          5.67          6.40         2.32 o                         
  -8   5   2         21.95         21.09         2.56 o                         
  -7   5   2         60.59         60.11         2.39 o                         
  -6   5   2        346.73        324.87         5.11 o                         
  -5   5   2        174.34        176.66         2.73 o                         
  -4   5   2        198.37        223.90         3.24 o                         
  -3   5   2       1484.14       1742.85        14.99 o                         
  -2   5   2         94.25         97.12         1.74 o                         
  -1   5   2         63.41         68.67         1.78 o                         
   0   5   2        262.01        269.54         3.57 o                         
   1   5   2          4.34          4.35         0.68 o                         
   2   5   2        114.73         95.07         2.01 o                         
   3   5   2         89.98         86.23         1.74 o                         
   4   5   2         53.82         50.58         1.28 o                         
   5   5   2          2.92          3.91         0.77 o                         
   6   5   2          0.24          5.89         1.97 o                         
   7   5   2          1.93          3.09         1.89 o                         
   8   5   2         40.33         38.75         5.80 o                         
   9   5   2         31.10         35.83         4.29 o                         
  10   5   2         37.79         48.40         4.71 o                         
 -11   6   2         11.53         13.28         3.09 o                         
 -10   6   2         37.47         43.57         4.29 o                         
  -9   6   2         45.23         50.49         4.21 o                         
  -8   6   2         10.14         11.50         2.03 o                         
  -7   6   2          0.41          0.37         1.91 o                         
  -6   6   2          0.22         -0.65         0.65 o                         
  -5   6   2         38.94         39.00         1.51 o                         
  -4   6   2          4.50          4.64         0.68 o                         
  -3   6   2        130.03        134.91         2.49 o                         
  -2   6   2          4.08          2.53         0.80 o                         
  -1   6   2          1.53          0.80         0.69 o                         
   0   6   2        190.45        200.91         3.44 o                         
   1   6   2          3.88          5.26         0.94 o                         
   2   6   2        595.95        677.33         8.16 o                         
   3   6   2         16.89         20.79         1.19 o                         
   4   6   2         13.60         12.74         0.96 o                         
   5   6   2        377.78        377.85         7.01 o                         
   6   6   2         13.27         15.52         2.78 o                         
   7   6   2          0.59          0.33         1.63 o                         
   8   6   2          0.03         -0.46         2.11 o                         
   9   6   2          1.15         -1.11         2.32 o                         
 -10   7   2          6.78          5.72         2.90 o                         
  -9   7   2          0.06         -1.74         1.74 o                         
  -8   7   2         11.52         12.44         2.24 o                         
  -7   7   2         47.98         44.11         5.36 o                         
  -6   7   2        301.98        295.18         5.60 o                         
  -5   7   2          8.71          7.39         1.20 o                         
  -4   7   2         74.31         73.28         2.02 o                         
  -3   7   2        253.41        257.24         4.15 o                         
  -2   7   2         13.53          6.94         0.98 o                         
  -1   7   2         43.27         46.30         2.55 o                         
   0   7   2        139.68        131.40         3.84 o                         
   1   7   2          0.62         -0.14         0.96 o                         
   2   7   2         51.86         54.33         2.46 o                         
   3   7   2         47.99         40.66         2.48 o                         
   4   7   2         29.24         25.53         1.95 o                         
   5   7   2         16.62         14.78         1.88 o                         
   6   7   2          0.14         -1.50         1.50 o                         
   7   7   2         24.67         29.36         2.98 o                         
   8   7   2          2.28          1.67         2.55 o                         
   9   7   2         19.24         18.22         3.68 o                         
 -10   8   2         19.74         18.05         8.82 o                         
  -9   8   2          0.22         -0.90         1.97 o                         
  -8   8   2         29.82         32.22         3.20 o                         
  -7   8   2          1.26         -0.05         1.68 o                         
  -6   8   2         49.27         45.35         2.86 o                         
  -5   8   2          9.87          7.87         1.18 o                         
  -4   8   2         79.72         77.14         2.47 o                         
  -3   8   2         53.61         54.07         2.44 o                         
  -2   8   2         79.11         65.17         2.66 o                         
  -1   8   2         48.56         34.88         2.50 o                         
   0   8   2          0.04          0.29         1.23 o                         
   1   8   2        139.97        133.75         4.00 o                         
   2   8   2         49.46         47.53         2.65 o                         
   3   8   2         69.32         75.20         2.90 o                         
   4   8   2         44.88         48.24         2.55 o                         
   5   8   2         25.38         20.13         2.02 o                         
   6   8   2         15.84         14.36         2.46 o                         
   7   8   2          0.03         -1.88         1.88 o                         
   8   8   2         14.39         12.05         2.73 o                         
  -9   9   2          9.41          9.61         2.80 o                         
  -8   9   2          1.29         -0.74         2.04 o                         
  -7   9   2         42.31         42.60         3.48 o                         
  -6   9   2         15.42         14.42         2.38 o                         
  -5   9   2         57.54         55.28         2.24 o                         
  -4   9   2        110.05        109.34         2.94 o                         
  -3   9   2         18.94         15.74         1.36 o                         
  -2   9   2          8.05          9.52         1.65 o                         
  -1   9   2        257.38        249.81         5.56 o                         
   0   9   2         16.50         13.49         2.14 o                         
   1   9   2          4.45          5.42         3.43 o                         
   2   9   2        145.42        122.61         4.09 o                         
   3   9   2          6.75          2.70         1.24 o                         
   4   9   2         18.69         22.10         1.77 o                         
   5   9   2        131.58        140.41         4.53 o                         
   6   9   2          7.61          7.80         2.31 o                         
   7   9   2         15.62         20.14         2.92 o                         
   8   9   2         11.39         15.27         3.13 o                         
  -9  10   2         12.78         12.03         3.90 o                         
  -8  10   2          6.50          8.83         2.76 o                         
  -7  10   2         10.58         11.59         2.56 o                         
  -6  10   2        121.93        118.95         5.17 o                         
  -5  10   2         10.06          9.32         1.77 o                         
  -4  10   2          1.80          1.48         1.17 o                         
  -3  10   2        134.28        113.07         3.28 o                         
  -2  10   2          0.00          1.46         1.49 o                         
  -1  10   2          9.79          5.66         1.83 o                         
   0  10   2        207.00        194.79         5.80 o                         
   1  10   2          9.59          9.93         2.36 o                         
   2  10   2          1.87          0.57         1.41 o                         
   3  10   2         29.90         26.66         2.41 o                         
   4  10   2         17.84         14.91         2.21 o                         
   5  10   2          6.41          9.97         2.31 o                         
   6  10   2          4.28          3.67         2.19 o                         
   7  10   2          9.24          8.97         2.68 o                         
  -8  11   2          0.55         -2.70         2.77 o                         
  -7  11   2          2.26          1.64         2.11 o                         
  -6  11   2          4.25          4.29         1.86 o                         
  -5  11   2          0.15         -0.63         1.84 o                         
  -4  11   2          5.75          5.89         1.33 o                         
  -3  11   2         45.21         48.03         2.62 o                         
  -2  11   2         59.34         59.14         3.64 o                         
  -1  11   2         35.51         22.65         3.22 o                         
   0  11   2          0.70         -1.49         1.49 o                         
   1  11   2          3.00          1.04         1.68 o                         
   2  11   2         91.37         81.34         4.00 o                         
   3  11   2          0.07          1.22         2.15 o                         
   4  11   2          0.07         -0.87         1.49 o                         
   5  11   2         57.79         62.56         4.46 o                         
   6  11   2         11.13         13.31         2.95 o                         
   7  11   2          0.77         -1.37         3.94 o                         
  -7  12   2          5.58          8.80         3.43 o                         
  -6  12   2          4.49          5.70         2.13 o                         
  -5  12   2          8.95         13.85         2.26 o                         
  -4  12   2          4.95          3.79         1.77 o                         
  -3  12   2          4.89          0.49         1.32 o                         
  -2  12   2         14.57         16.26         1.82 o                         
  -1  12   2          1.93          1.04         1.70 o                         
   0  12   2          1.14          4.19         1.96 o                         
   1  12   2         35.85         32.83         2.71 o                         
   2  12   2         30.11         44.43         3.54 o                         
   3  12   2          0.01          0.60         1.84 o                         
   4  12   2          0.03         -1.26         1.67 o                         
   5  12   2          2.51          2.19         2.49 o                         
   6  12   2          0.84          6.43         3.43 o                         
  -6  13   2          1.10         -3.71         3.71 o                         
  -5  13   2          4.78          5.98         2.22 o                         
  -4  13   2          5.25          4.27         2.13 o                         
  -3  13   2          1.36          1.68         1.46 o                         
  -2  13   2          0.14         -1.44         1.44 o                         
  -1  13   2         16.06         27.08         2.76 o                         
   0  13   2          0.75         -0.58         1.86 o                         
   1  13   2          8.28          9.75         2.12 o                         
   2  13   2          0.07          2.31         1.77 o                         
   3  13   2          2.38          1.91         1.87 o                         
   4  13   2          1.14          0.55         2.77 o                         
  -4  14   2          6.33         -3.25         3.71 o                         
  -3  14   2          4.79          2.65         4.08 o                         
  -2  14   2          0.65         -0.58         1.88 o                         
  -1  14   2          0.25         -1.79         1.79 o                         
   0  14   2          7.81         11.80         2.43 o                         
   1  14   2         12.70         15.53         3.35 o                         
   2  14   2          4.68          9.72         3.43 o                         
   3  14   2         11.90         14.15         3.61 o                         
 -12   1   3         12.22         14.39         6.03 o                         
 -11   1   3         10.86         10.67         3.61 o                         
 -10   1   3         14.22         10.52         1.68 o                         
  -9   1   3          0.69         -0.09         0.84 o                         
  -8   1   3          9.21          8.93         0.77 o                         
  -7   1   3        252.68        245.04         7.89 o                         
  -6   1   3         34.42         28.51         3.02 o                         
  -5   1   3         97.84         77.84         3.03 o                         
  -4   1   3        778.85        894.14         9.59 o                         
  -3   1   3        715.86        707.45         7.67 o                         
  -2   1   3        859.09        833.08         7.22 o                         
  -1   1   3        669.64        729.59         8.24 o                         
   0   1   3        302.55        291.67         3.17 o                         
   1   1   3         20.03         23.94         0.66 o                         
   2   1   3        290.05        288.36         2.55 o                         
   3   1   3          2.12          4.21         0.40 o                         
   4   1   3         46.99         53.67         1.58 o                         
   5   1   3          3.47          1.29         0.68 o                         
   6   1   3         22.17         25.08         1.88 o                         
   7   1   3          0.74          4.36         2.44 o                         
   8   1   3         25.83         22.20         3.76 o                         
   9   1   3          6.65          3.88         3.10 o                         
  10   1   3          0.50          0.17         3.10 o                         
 -12   2   3         16.86         17.64         6.03 o                         
 -11   2   3         40.87         40.38         7.43 o                         
 -10   2   3        225.42        215.06         6.14 o                         
  -9   2   3          0.19          4.59         1.28 o                         
  -8   2   3          0.03          0.53         0.64 o                         
  -7   2   3        162.00        144.43         3.08 o                         
  -6   2   3        392.71        412.69         6.39 o                         
  -5   2   3        158.28        164.78         2.72 o                         
  -4   2   3         75.53         57.02         2.41 o                         
  -3   2   3       2116.80       2154.44        17.88 o                         
  -2   2   3         22.71         20.16         0.54 o                         
  -1   2   3          6.11          2.54         0.80 o                         
   0   2   3        364.59        379.85         3.69 o                         
   1   2   3        220.13        237.52         2.46 o                         
   2   2   3        312.30        328.60         3.11 o                         
   3   2   3         42.62         44.17         0.91 o                         
   4   2   3         57.10         60.75         1.40 o                         
   5   2   3        270.29        267.97         4.36 o                         
   6   2   3        202.79        191.50         3.82 o                         
   7   2   3          6.33          5.47         1.68 o                         
   8   2   3          3.40          0.62         2.44 o                         
   9   2   3         15.32         16.19         3.68 o                         
  10   2   3          7.81          9.98         3.94 o                         
 -12   3   3         24.45         22.28         6.96 o                         
 -11   3   3         42.50         46.42         7.89 o                         
 -10   3   3         78.96         74.74         4.11 o                         
  -9   3   3         18.96         19.43         2.08 o                         
  -8   3   3          0.26          0.44         0.94 o                         
  -7   3   3        187.98        199.60         3.35 o                         
  -6   3   3        430.60        482.04         5.95 o                         
  -5   3   3        686.05        740.73         7.77 o                         
  -4   3   3        222.13        226.95         2.69 o                         
  -3   3   3       1246.39       1127.11         9.73 o                         
  -2   3   3       2023.35       2079.10        17.10 o                         
  -1   3   3        641.99        621.75         6.18 o                         
   0   3   3        965.55        940.42         8.99 o                         
   1   3   3         90.78         97.49         1.43 o                         
   2   3   3         46.87         43.43         1.06 o                         
   3   3   3          1.39          0.49         0.39 o                         
   4   3   3        107.45        103.54         1.66 o                         
   5   3   3        167.81        151.40         3.49 o                         
   6   3   3        399.86        406.28         8.35 o                         
   7   3   3          1.18          1.99         1.39 o                         
   8   3   3         25.67         25.08         2.70 o                         
   9   3   3          0.06         -1.12         3.25 o                         
  10   3   3         11.44         10.53         3.76 o                         
 -12   4   3         47.40         64.52         9.75 o                         
 -11   4   3         16.14         15.70         2.86 o                         
 -10   4   3         59.00         58.12         4.06 o                         
  -9   4   3          0.03          0.97         1.61 o                         
  -8   4   3         53.88         69.43         3.94 o                         
  -7   4   3          0.09          0.31         0.89 o                         
  -6   4   3        217.54        212.37         3.59 o                         
  -5   4   3         63.12         40.19         1.70 o                         
  -4   4   3        167.24        246.39         3.23 o                         
  -3   4   3       2104.79       2152.45        18.04 o                         
  -2   4   3       1904.61       1961.49        17.62 o                         
  -1   4   3        268.76        287.46         3.54 o                         
   0   4   3        229.07        238.06         2.73 o                         
   1   4   3          7.96          3.88         0.50 o                         
   2   4   3       2256.85       2311.49        19.34 o                         
   3   4   3        983.28        997.98         8.61 o                         
   4   4   3        840.10        812.88         6.91 o                         
   5   4   3        101.24        118.94         2.29 o                         
   6   4   3        558.00        532.52        10.19 o                         
   7   4   3          2.49         -1.35         1.35 o                         
   8   4   3         10.11          9.85         2.24 o                         
   9   4   3         43.60         47.65         6.93 o                         
 -11   5   3         17.34         19.20         4.41 o                         
 -10   5   3        124.97        143.52         8.13 o                         
  -9   5   3        156.14        161.84         6.18 o                         
  -8   5   3         14.18         13.14         2.07 o                         
  -7   5   3        258.81        250.69         5.09 o                         
  -6   5   3        245.84        260.33         5.10 o                         
  -5   5   3        295.08        277.91         3.71 o                         
  -4   5   3        645.08        691.06         7.37 o                         
  -3   5   3        435.61        508.99         5.20 o                         
  -2   5   3       2856.61       2926.60        25.94 o                         
  -1   5   3        822.72        734.28         8.33 o                         
   0   5   3        238.08        210.91         3.13 o                         
   1   5   3        175.75        170.82         2.51 o                         
   2   5   3        252.19        282.62         3.60 o                         
   3   5   3        457.79        509.17         5.92 o                         
   4   5   3         20.08         19.78         1.05 o                         
   5   5   3        768.74        730.50         7.56 o                         
   6   5   3        839.06        838.05        17.42 o                         
   7   5   3         30.10         33.02         3.68 o                         
   8   5   3          0.91          0.66         2.23 o                         
   9   5   3         26.00         30.19         4.12 o                         
 -11   6   3         18.12         19.72         3.51 o                         
 -10   6   3          0.43         -2.03         2.03 o                         
  -9   6   3         45.86         42.81         3.37 o                         
  -8   6   3         80.03         81.60         4.90 o                         
  -7   6   3         18.32         15.87         2.59 o                         
  -6   6   3        391.62        403.67         5.02 o                         
  -5   6   3         75.94         81.19         2.00 o                         
  -4   6   3          0.07          0.10         0.59 o                         
  -3   6   3        104.06        120.24         2.33 o                         
  -2   6   3        497.16        584.93         6.49 o                         
  -1   6   3        113.36        126.70         2.65 o                         
   0   6   3          1.65          4.93         0.81 o                         
   1   6   3          9.30         19.53         1.67 o                         
   2   6   3        692.69        653.51         8.86 o                         
   3   6   3        748.95        771.93         9.27 o                         
   4   6   3        496.14        530.81         6.51 o                         
   5   6   3         15.70          9.39         1.59 o                         
   6   6   3        152.44        143.08        11.16 o                         
   7   6   3          0.51          2.72         2.23 o                         
   8   6   3          0.51          0.40         2.23 o                         
   9   6   3         27.01         36.45         4.29 o                         
 -11   7   3          0.69          0.18         2.74 o                         
 -10   7   3         66.52         85.59         6.10 o                         
  -9   7   3         49.96         54.95         4.31 o                         
  -8   7   3         32.96         36.33         4.62 o                         
  -7   7   3          3.47         -1.56         1.77 o                         
  -6   7   3        181.38        186.20         4.28 o                         
  -5   7   3          0.55         -0.83         0.83 o                         
  -4   7   3         10.19          5.56         0.74 o                         
  -3   7   3         33.79         27.07         1.82 o                         
  -2   7   3        532.74        561.99         7.90 o                         
  -1   7   3        207.15        214.13         4.99 o                         
   0   7   3        170.89        198.33         4.81 o                         
   1   7   3         11.63          9.46         1.41 o                         
   2   7   3          6.21          4.25         1.30 o                         
   3   7   3         10.49          9.52         1.21 o                         
   4   7   3          2.18          2.24         1.38 o                         
   5   7   3         44.47         38.60         2.51 o                         
   6   7   3         76.77         75.27         4.23 o                         
   7   7   3         18.11         23.64         2.92 o                         
   8   7   3          2.83          2.19         2.74 o                         
 -10   8   3          6.05          8.11         4.21 o                         
  -9   8   3         12.59         13.68         2.65 o                         
  -8   8   3          4.40          2.62         2.04 o                         
  -7   8   3          7.45          3.14         1.89 o                         
  -6   8   3        225.99        226.15         5.14 o                         
  -5   8   3          4.80          0.84         1.30 o                         
  -4   8   3         20.49         20.24         1.91 o                         
  -3   8   3         22.03         21.90         1.51 o                         
  -2   8   3         33.31         39.86         1.83 o                         
  -1   8   3        122.87        135.28         5.12 o                         
   0   8   3        224.54        228.50         5.53 o                         
   1   8   3         13.48         10.11         1.68 o                         
   2   8   3          0.95          0.35         1.00 o                         
   3   8   3        129.96        130.56         3.63 o                         
   4   8   3         49.81         57.57         2.39 o                         
   5   8   3         11.98          6.25         1.68 o                         
   6   8   3          5.16          5.87         2.22 o                         
   7   8   3          4.38          2.83         2.11 o                         
   8   8   3          0.22          0.30         2.66 o                         
 -10   9   3         22.35         25.55         5.11 o                         
  -9   9   3          5.45          4.16         2.38 o                         
  -8   9   3          1.83         -1.88         1.88 o                         
  -7   9   3          7.77          8.31         2.19 o                         
  -6   9   3          7.16          7.05         1.56 o                         
  -5   9   3         66.43         47.69         2.05 o                         
  -4   9   3        116.79        108.19         2.88 o                         
  -3   9   3          2.04          3.95         1.15 o                         
  -2   9   3        631.17        664.23         8.76 o                         
  -1   9   3         49.75         39.92         5.14 o                         
   0   9   3        364.91        398.68         8.21 o                         
   1   9   3         73.35         70.37         3.99 o                         
   2   9   3         71.07         70.26         3.39 o                         
   3   9   3         10.65          7.88         1.49 o                         
   4   9   3         87.61         88.70         3.66 o                         
   5   9   3         38.76         38.22         3.39 o                         
   6   9   3          1.52          1.86         2.14 o                         
   7   9   3          7.23         12.21         2.73 o                         
   8   9   3          1.95          6.96         5.57 o                         
  -9  10   3         12.89         12.65         3.68 o                         
  -8  10   3          0.03          0.55         2.22 o                         
  -7  10   3          6.91          6.77         2.07 o                         
  -6  10   3          0.30          0.26         1.73 o                         
  -5  10   3         44.69         36.15         2.36 o                         
  -4  10   3          2.17          0.76         1.14 o                         
  -3  10   3          3.11          3.63         1.42 o                         
  -2  10   3         41.29         46.90         3.11 o                         
  -1  10   3         87.06         75.96         3.47 o                         
   0  10   3        241.70        230.82         6.43 o                         
   1  10   3         11.27         11.57         2.04 o                         
   2  10   3         46.69         35.82         2.73 o                         
   3  10   3         44.05         36.19         2.50 o                         
   4  10   3          3.45          5.71         1.79 o                         
   5  10   3          3.50         10.05         2.41 o                         
   6  10   3          4.34          1.78         2.61 o                         
   7  10   3          0.57         -1.29         3.25 o                         
  -8  11   3          1.38         -0.90         1.91 o                         
  -7  11   3          0.08         -1.06         1.67 o                         
  -6  11   3          2.07          3.17         1.91 o                         
  -5  11   3          6.02          6.67         1.55 o                         
  -4  11   3         23.90         22.95         1.88 o                         
  -3  11   3          3.65          0.43         1.26 o                         
  -2  11   3        112.33        118.69         3.70 o                         
  -1  11   3          2.61         -1.53         1.53 o                         
   0  11   3        135.03        150.31         5.35 o                         
   1  11   3          6.79          7.32         1.95 o                         
   2  11   3          8.86         10.74         2.19 o                         
   3  11   3         16.31         18.85         2.12 o                         
   4  11   3         48.45         41.64         3.06 o                         
   5  11   3         17.95         15.57         2.92 o                         
   6  11   3          1.04         -3.10         3.10 o                         
  -7  12   3          0.00         -0.71         2.77 o                         
  -6  12   3          3.02          1.77         1.81 o                         
  -5  12   3          1.07          0.08         1.47 o                         
  -4  12   3         17.95         18.12         2.34 o                         
  -3  12   3         12.82         15.64         1.80 o                         
  -2  12   3          4.76          1.64         1.51 o                         
  -1  12   3          0.07         -1.38         1.60 o                         
   0  12   3         23.14         10.83         2.12 o                         
   1  12   3         10.05          6.34         2.14 o                         
   2  12   3         17.58         12.22         2.38 o                         
   3  12   3          0.12         -1.03         1.95 o                         
   4  12   3          0.76         -1.54         2.11 o                         
   5  12   3          1.95         -2.32         2.95 o                         
  -6  13   3          2.32          0.93         3.71 o                         
  -5  13   3          9.77         15.11         3.03 o                         
  -4  13   3          0.74          0.90         1.96 o                         
  -3  13   3         18.44         18.87         2.49 o                         
  -2  13   3          0.10         -1.33         1.60 o                         
  -1  13   3         13.98         13.47         2.68 o                         
   0  13   3          3.90          2.54         1.88 o                         
   1  13   3          0.78         -0.80         1.68 o                         
   2  13   3          2.18          2.21         1.97 o                         
   3  13   3          0.25          0.27         1.96 o                         
   4  13   3          4.76          7.03         3.23 o                         
  -4  14   3          1.69         -0.46         4.18 o                         
  -3  14   3          0.43         -1.82         2.22 o                         
  -2  14   3          4.65          1.25         2.01 o                         
  -1  14   3         17.25         23.98         2.84 o                         
   0  14   3          0.34          0.38         2.02 o                         
   1  14   3          1.08          0.66         1.98 o                         
   2  14   3          0.67          1.86         4.18 o                         
 -11   0   4         63.91         64.52         8.36 o                         
 -10   0   4          1.43          0.93         3.25 o                         
  -9   0   4        535.67        430.59        17.69 o                         
  -8   0   4        151.23        129.14         8.36 o                         
  -7   0   4         62.96         55.25         5.57 o                         
  -6   0   4        212.90        301.27        11.62 o                         
  -5   0   4       3246.45       3297.82        42.49 o                         
  -4   0   4       1780.48       1768.00        28.09 o                         
  -3   0   4       1896.24       1794.73        22.69 o                         
  -2   0   4       8807.79       8610.01       105.08 o                         
  -1   0   4       8149.65       7909.52       115.78 o                         
   0   0   4       1772.94       1713.97        26.47 o                         
   1   0   4        542.61        531.90         7.82 o                         
   2   0   4       2111.08       1973.94        19.72 o                         
   3   0   4       5429.75       5656.54        54.34 o                         
   4   0   4          8.20         13.02         0.78 o                         
   5   0   4         26.44         28.04         2.56 o                         
   6   0   4          0.01          0.46         2.78 o                         
   7   0   4        147.65        117.97         9.29 o                         
   8   0   4         16.85         19.96         5.57 o                         
   9   0   4          5.44          5.57         4.64 o                         
 -12   1   4          9.90          7.43         5.10 o                         
 -11   1   4          0.92          4.64         4.18 o                         
 -10   1   4          4.56          3.22         1.39 o                         
  -9   1   4         43.47         50.17         1.59 o                         
  -8   1   4        207.11        198.41         3.14 o                         
  -7   1   4        431.31        415.02         6.02 o                         
  -6   1   4          0.30         -0.27         0.94 o                         
  -5   1   4       2012.61       2070.79        27.44 o                         
  -4   1   4        691.54        672.28         7.53 o                         
  -3   1   4        298.85        315.48         3.43 o                         
  -2   1   4       3931.69       4118.87        35.94 o                         
  -1   1   4      91488.49      92356.84      1267.36 o                         
   0   1   4         13.84         17.54         0.65 o                         
   1   1   4         11.01          9.55         0.50 o                         
   2   1   4          7.37          9.78         0.93 o                         
   3   1   4         48.21         56.10         1.97 o                         
   4   1   4         46.38         45.93         1.01 o                         
   5   1   4         13.26         12.33         1.49 o                         
   6   1   4        233.07        221.82         8.05 o                         
   7   1   4        111.20        127.91         6.72 o                         
   8   1   4          8.74          9.28         3.28 o                         
   9   1   4         10.16         11.74         3.76 o                         
 -12   2   4          2.22          1.39         4.64 o                         
 -11   2   4         81.80         97.03         9.75 o                         
 -10   2   4         36.77         41.75         2.94 o                         
  -9   2   4        238.35        207.06         5.68 o                         
  -8   2   4         24.24         22.44         1.57 o                         
  -7   2   4          0.90          0.43         0.63 o                         
  -6   2   4         55.98         46.40         2.09 o                         
  -5   2   4       1764.36       1805.64        21.45 o                         
  -4   2   4         27.13         15.51         1.00 o                         
  -3   2   4        779.33        792.63         7.90 o                         
  -2   2   4        167.29        154.76         2.08 o                         
  -1   2   4        481.54        432.87         7.20 o                         
   0   2   4         10.88          3.87         0.48 o                         
   1   2   4        234.27        275.97         2.90 o                         
   2   2   4        117.02        129.60         1.84 o                         
   3   2   4       1136.33       1158.86         8.65 o                         
   4   2   4         51.73         51.98         1.03 o                         
   5   2   4         55.14         50.45         2.18 o                         
   6   2   4         43.06         42.53         3.94 o                         
   7   2   4         20.55         12.95         3.10 o                         
   8   2   4          0.75         -2.32         2.63 o                         
   9   2   4         16.33         18.29         3.94 o                         
 -12   3   4          2.06          7.43         5.10 o                         
 -11   3   4         17.12         21.56         2.86 o                         
 -10   3   4         47.17         39.77         3.28 o                         
  -9   3   4        177.99        191.61         5.97 o                         
  -8   3   4        386.05        379.46         5.50 o                         
  -7   3   4        749.99        718.52         9.56 o                         
  -6   3   4         23.66         21.75         1.88 o                         
  -5   3   4        105.68        114.76         2.39 o                         
  -4   3   4         51.16         51.99         1.52 o                         
  -3   3   4          8.54          5.01         0.52 o                         
  -2   3   4        123.63        115.23         1.65 o                         
  -1   3   4        884.66        894.64         8.69 o                         
   0   3   4         44.15         60.52         1.12 o                         
   1   3   4        521.83        486.41         4.62 o                         
   2   3   4        272.62        269.73         3.10 o                         
   3   3   4        173.34        175.92         2.28 o                         
   4   3   4        118.09        123.09         1.91 o                         
   5   3   4       1068.02       1026.88        12.17 o                         
   6   3   4         96.14         87.40         7.09 o                         
   7   3   4         50.59         46.36         4.42 o                         
   8   3   4         17.80         21.31         4.41 o                         
   9   3   4         21.66         28.39         4.75 o                         
 -12   4   4          1.56          3.25         4.64 o                         
 -11   4   4         19.38         18.60         7.66 o                         
 -10   4   4          8.46          5.47         2.03 o                         
  -9   4   4          3.64          3.08         1.61 o                         
  -8   4   4        236.85        237.73         6.30 o                         
  -7   4   4        100.92        100.98         4.02 o                         
  -6   4   4          4.48          3.41         0.92 o                         
  -5   4   4          0.30          0.50         0.47 o                         
  -4   4   4        387.36        449.41         4.69 o                         
  -3   4   4       2214.56       2337.41        21.26 o                         
  -2   4   4         36.73         33.25         1.02 o                         
  -1   4   4        246.01        259.86         3.44 o                         
   0   4   4        820.91        972.36         9.58 o                         
   1   4   4       1138.88       1117.65        10.85 o                         
   2   4   4          6.05         10.36         0.72 o                         
   3   4   4         30.49         25.63         1.07 o                         
   4   4   4         99.02         96.65         1.57 o                         
   5   4   4          0.91          0.61         0.96 o                         
   6   4   4         34.27         40.23         3.07 o                         
   7   4   4          8.20          4.74         2.49 o                         
   8   4   4          3.04          1.11         1.91 o                         
   9   4   4         13.45         13.44         6.27 o                         
 -12   5   4         15.34          9.28         5.57 o                         
 -11   5   4          2.47          1.76         2.32 o                         
 -10   5   4          9.16          9.66         2.44 o                         
  -9   5   4         19.84         12.80         2.39 o                         
  -8   5   4        656.81        678.20        12.46 o                         
  -7   5   4        772.02        759.47        10.79 o                         
  -6   5   4         14.84         12.15         1.50 o                         
  -5   5   4          0.88          0.65         0.63 o                         
  -4   5   4          3.16          2.65         0.63 o                         
  -3   5   4         59.41         64.43         1.57 o                         
  -2   5   4        194.37        213.95         2.99 o                         
  -1   5   4        392.19        399.99         4.88 o                         
   0   5   4         10.37         11.44         0.95 o                         
   1   5   4        118.46        118.52         2.18 o                         
   2   5   4          7.92         10.11         0.95 o                         
   3   5   4          3.62          4.34         0.80 o                         
   4   5   4         70.55         65.17         1.95 o                         
   5   5   4       1046.00       1019.57        23.25 o                         
   6   5   4        500.40        483.26        12.30 o                         
   7   5   4          0.31          0.66         2.23 o                         
   8   5   4          0.44         -2.32         2.32 o                         
   9   5   4          5.05          3.25         5.10 o                         
 -11   6   4          4.31          5.64         3.25 o                         
 -10   6   4         31.88         27.02         3.51 o                         
  -9   6   4          6.11          8.16         2.07 o                         
  -8   6   4         13.86         12.86         2.24 o                         
  -7   6   4         34.37         29.83         2.80 o                         
  -6   6   4          0.00         -0.61         0.61 o                         
  -5   6   4          4.48          4.21         0.80 o                         
  -4   6   4         12.69         16.65         1.12 o                         
  -3   6   4        316.25        371.53         5.15 o                         
  -2   6   4        300.82        306.00         4.36 o                         
  -1   6   4         25.86         23.94         1.37 o                         
   0   6   4          0.75          1.05         0.57 o                         
   1   6   4        485.67        573.11        10.60 o                         
   2   6   4        108.33         92.61         2.82 o                         
   3   6   4         19.74         16.11         1.41 o                         
   4   6   4         65.03         61.74         2.29 o                         
   5   6   4         33.24         34.06         2.30 o                         
   6   6   4          0.48          1.02         1.84 o                         
   7   6   4         11.02          9.18         3.02 o                         
   8   6   4         13.89         11.74         3.34 o                         
 -11   7   4          0.70          3.20         2.74 o                         
 -10   7   4          0.26         -0.65         2.32 o                         
  -9   7   4         22.03         25.32         3.34 o                         
  -8   7   4         23.87         23.63         3.62 o                         
  -7   7   4        253.86        245.75         6.88 o                         
  -6   7   4        255.68        255.99         4.27 o                         
  -5   7   4         74.93         80.31         2.34 o                         
  -4   7   4         10.51         14.98         1.09 o                         
  -3   7   4          3.02          2.52         0.79 o                         
  -2   7   4        424.54        420.44         6.44 o                         
  -1   7   4         33.65         41.85         2.08 o                         
   0   7   4         12.16         13.20         1.21 o                         
   1   7   4          1.09          0.37         0.70 o                         
   2   7   4         45.14         47.05         3.10 o                         
   3   7   4         14.20         11.23         1.81 o                         
   4   7   4         43.45         35.47         1.91 o                         
   5   7   4         48.52         51.47         3.54 o                         
   6   7   4         87.52         76.21         4.43 o                         
   7   7   4         14.60         12.94         3.23 o                         
   8   7   4          3.06          4.07         2.90 o                         
 -10   8   4         83.27         93.45         6.60 o                         
  -9   8   4         45.22         54.60         4.10 o                         
  -8   8   4          2.29          1.70         1.88 o                         
  -7   8   4          2.19          1.08         1.56 o                         
  -6   8   4         56.29         45.95         2.33 o                         
  -5   8   4         12.01         11.55         1.47 o                         
  -4   8   4          4.76          4.17         0.98 o                         
  -3   8   4          6.36          5.71         1.04 o                         
  -2   8   4        247.24        270.31         4.96 o                         
  -1   8   4          2.06          0.41         0.99 o                         
   0   8   4         18.32         21.20         1.88 o                         
   1   8   4         28.72         24.96         1.88 o                         
   2   8   4         97.69         93.56         3.66 o                         
   3   8   4          0.05          0.55         1.12 o                         
   4   8   4         31.19         32.95         1.98 o                         
   5   8   4          0.12         -1.56         1.56 o                         
   6   8   4          0.34         -0.46         1.95 o                         
   7   8   4          0.21         -1.91         1.91 o                         
   8   8   4         24.77         26.92         6.96 o                         
 -10   9   4          3.75          2.09         2.22 o                         
  -9   9   4          4.64          2.57         1.88 o                         
  -8   9   4          0.97         -1.88         1.88 o                         
  -7   9   4          0.26         -0.32         1.54 o                         
  -6   9   4         91.92         98.89         4.04 o                         
  -5   9   4        176.52        182.70         4.39 o                         
  -4   9   4         45.07         48.70         2.26 o                         
  -3   9   4         68.42         69.99         2.50 o                         
  -2   9   4        806.28        812.04        11.26 o                         
  -1   9   4          3.93          0.29         1.07 o                         
   0   9   4        524.25        572.51        15.94 o                         
   1   9   4         24.13         17.95         2.22 o                         
   2   9   4          2.59          2.07         1.70 o                         
   3   9   4         14.05          9.57         1.56 o                         
   4   9   4          2.08          3.49         1.56 o                         
   5   9   4         10.92         13.40         2.46 o                         
   6   9   4          0.47         -0.23         2.04 o                         
   7   9   4         11.85          9.79         2.87 o                         
  -9  10   4          3.70          5.64         2.14 o                         
  -8  10   4         34.26         41.59         3.17 o                         
  -7  10   4          0.07         -0.76         1.56 o                         
  -6  10   4          1.32         -1.30         1.30 o                         
  -5  10   4          1.06         -0.30         1.22 o                         
  -4  10   4         43.42         51.48         2.38 o                         
  -3  10   4         18.56         18.61         1.72 o                         
  -2  10   4        216.11        226.55         4.65 o                         
  -1  10   4         76.15         85.66         3.08 o                         
   0  10   4          5.86          4.39         2.04 o                         
   1  10   4         49.46         38.83         2.92 o                         
   2  10   4        128.01        126.53         4.73 o                         
   3  10   4         16.89         20.36         2.05 o                         
   4  10   4          3.76          5.90         1.81 o                         
   5  10   4          0.28         -0.20         1.95 o                         
   6  10   4          8.46         10.71         2.80 o                         
  -8  11   4          6.49          8.49         2.30 o                         
  -7  11   4          8.59         12.61         2.37 o                         
  -6  11   4          5.12          4.60         1.88 o                         
  -5  11   4          4.32          1.70         1.44 o                         
  -4  11   4          9.20         10.48         1.60 o                         
  -3  11   4         48.73         47.93         2.52 o                         
  -2  11   4         57.16         61.21         2.66 o                         
  -1  11   4         20.81         19.51         2.65 o                         
   0  11   4        192.22        213.08         6.39 o                         
   1  11   4         39.92         38.54         3.10 o                         
   2  11   4          1.33          2.00         1.77 o                         
   3  11   4          3.01          1.49         1.84 o                         
   4  11   4          6.66          5.03         2.31 o                         
   5  11   4          0.05          1.55         2.14 o                         
   6  11   4          4.56          4.88         3.76 o                         
  -7  12   4          1.44          0.17         2.28 o                         
  -6  12   4          1.59          2.76         1.92 o                         
  -5  12   4          0.08         -1.39         1.39 o                         
  -4  12   4         39.58         46.57         2.71 o                         
  -3  12   4          6.70          1.73         1.65 o                         
  -2  12   4          2.80          0.76         1.65 o                         
  -1  12   4          0.40         -1.08         1.67 o                         
   0  12   4          0.02         -1.20         1.77 o                         
   1  12   4          9.85          7.57         2.16 o                         
   2  12   4          7.17          8.92         2.19 o                         
   3  12   4          1.32         -1.08         2.14 o                         
   4  12   4          2.19          0.13         2.24 o                         
   5  12   4          1.86          5.46         3.43 o                         
  -5  13   4          4.73          2.97         2.58 o                         
  -4  13   4          6.87         13.52         4.28 o                         
  -3  13   4          0.51          1.21         1.74 o                         
  -2  13   4          2.36          0.24         2.01 o                         
  -1  13   4          0.38         -1.77         1.77 o                         
   0  13   4          2.34          3.07         1.95 o                         
   1  13   4          7.63         12.02         3.62 o                         
   2  13   4          0.00          0.22         2.44 o                         
   3  13   4         10.03         18.75         3.33 o                         
  -4  14   4          9.43         21.81         5.57 o                         
  -3  14   4          9.63         14.67         3.32 o                         
  -2  14   4          0.98          1.50         1.96 o                         
  -1  14   4          0.60          1.59         2.12 o                         
   0  14   4          0.89          1.46         2.00 o                         
   1  14   4          0.04          0.13         2.27 o                         
 -12   1   5         10.61         21.81         6.50 o                         
 -11   1   5          0.01          0.46         4.18 o                         
 -10   1   5          4.54          3.25         0.90 o                         
  -9   1   5          6.81          6.01         1.10 o                         
  -8   1   5         14.54         15.36         1.32 o                         
  -7   1   5         93.71         98.67         2.95 o                         
  -6   1   5          4.77          2.45         0.90 o                         
  -5   1   5       1291.83       1335.85        17.62 o                         
  -4   1   5        599.71        601.04         6.66 o                         
  -3   1   5        362.85        317.40         3.63 o                         
  -2   1   5        114.85        140.18         2.36 o                         
  -1   1   5       2384.12       2562.53        27.67 o                         
   0   1   5         95.55        111.17         2.15 o                         
   1   1   5         72.10         79.68         1.41 o                         
   2   1   5        165.35        173.98         2.27 o                         
   3   1   5          1.71          1.83         0.47 o                         
   4   1   5          0.04         -0.27         0.32 o                         
   5   1   5         24.20         20.87         1.92 o                         
   6   1   5         38.14         38.61         3.94 o                         
   7   1   5          1.51          2.85         2.55 o                         
   8   1   5          0.60          0.05         3.02 o                         
   9   1   5          3.57          3.94         3.61 o                         
 -12   2   5          0.70         -3.25         4.18 o                         
 -11   2   5          0.48         -0.93         3.25 o                         
 -10   2   5          3.18          3.08         1.30 o                         
  -9   2   5         10.39          8.74         1.66 o                         
  -8   2   5       1231.44       1174.11        20.78 o                         
  -7   2   5        240.92        247.95         5.91 o                         
  -6   2   5          2.07          2.86         0.94 o                         
  -5   2   5         78.12         79.35         1.90 o                         
  -4   2   5         77.54         80.33         1.74 o                         
  -3   2   5          0.12          0.19         0.48 o                         
  -2   2   5        791.76        906.10         9.68 o                         
  -1   2   5       3185.64       3182.99        30.38 o                         
   0   2   5         24.67         16.64         0.89 o                         
   1   2   5        191.24        208.31         2.67 o                         
   2   2   5         54.97         60.70         1.60 o                         
   3   2   5        154.33        156.29         2.12 o                         
   4   2   5         89.60         96.42         1.77 o                         
   5   2   5         43.75         41.77         3.62 o                         
   6   2   5          4.58          6.44         2.44 o                         
   7   2   5          8.24          8.12         2.95 o                         
   8   2   5          9.14          7.98         3.71 o                         
   9   2   5          3.04          5.26         3.43 o                         
 -12   3   5         72.06         77.99        10.21 o                         
 -11   3   5         14.37         12.45         2.11 o                         
 -10   3   5          6.97          3.09         1.86 o                         
  -9   3   5         15.73          9.79         1.97 o                         
  -8   3   5        263.86        265.17         5.11 o                         
  -7   3   5         21.91         24.29         2.33 o                         
  -6   3   5         58.01         68.19         2.10 o                         
  -5   3   5        644.90        627.25        12.29 o                         
  -4   3   5        384.16        411.84         4.66 o                         
  -3   3   5          0.37          1.26         0.48 o                         
  -2   3   5         90.58         77.29         1.53 o                         
  -1   3   5       1245.13       1241.09        11.68 o                         
   0   3   5        390.07        415.02         4.73 o                         
   1   3   5         11.76          5.67         0.83 o                         
   2   3   5        125.83        107.88         1.84 o                         
   3   3   5          3.39          1.54         0.56 o                         
   4   3   5         15.26         13.90         0.73 o                         
   5   3   5          5.47          4.18         1.27 o                         
   6   3   5          1.89         -0.96         2.11 o                         
   7   3   5         25.59         32.30         7.43 o                         
   8   3   5         37.64         38.79         4.92 o                         
   9   3   5         30.52         42.50         5.58 o                         
 -12   4   5          0.31          4.64         5.10 o                         
 -11   4   5         22.76         21.15         2.86 o                         
 -10   4   5         37.42         41.89         7.43 o                         
  -9   4   5         50.29         53.15         3.51 o                         
  -8   4   5       1866.22       1944.85        23.50 o                         
  -7   4   5          5.05          5.85         1.34 o                         
  -6   4   5        360.41        357.55         5.07 o                         
  -5   4   5        921.20        955.64         9.26 o                         
  -4   4   5       1463.55       1511.18        14.35 o                         
  -3   4   5          5.81          1.74         0.54 o                         
  -2   4   5          3.29          7.55         0.83 o                         
  -1   4   5        441.24        440.87         5.20 o                         
   0   4   5          7.34          6.66         0.84 o                         
   1   4   5        400.95        408.51         4.28 o                         
   2   4   5          7.28          8.98         0.79 o                         
   3   4   5        108.58        105.30         2.14 o                         
   4   4   5        234.05        254.66         3.25 o                         
   5   4   5          3.61          1.98         2.11 o                         
   6   4   5         14.18         16.72         2.44 o                         
   7   4   5         32.10         36.29         4.42 o                         
   8   4   5          4.31          8.13         3.43 o                         
 -12   5   5         36.88         34.81         7.89 o                         
 -11   5   5         54.42         70.81         5.06 o                         
 -10   5   5          8.93          6.50         2.39 o                         
  -9   5   5         15.00         13.17         2.07 o                         
  -8   5   5        169.23        157.23         5.29 o                         
  -7   5   5        789.07        789.80         9.96 o                         
  -6   5   5        394.73        393.33         4.41 o                         
  -5   5   5        100.11         98.53         1.98 o                         
  -4   5   5        141.77        142.06         2.56 o                         
  -3   5   5         24.75         20.59         1.19 o                         
  -2   5   5        180.86        179.58         2.97 o                         
  -1   5   5        460.63        442.78         5.35 o                         
   0   5   5       2626.21       2899.51        28.68 o                         
   1   5   5         70.93         62.63         2.35 o                         
   2   5   5        123.93        129.25         2.86 o                         
   3   5   5         40.75         35.47         1.88 o                         
   4   5   5         30.24         23.68         1.37 o                         
   5   5   5        113.37        118.26         5.84 o                         
   6   5   5        103.75        103.86         4.64 o                         
   7   5   5         48.61         44.74         3.58 o                         
   8   5   5         90.39         97.03        10.21 o                         
 -11   6   5         20.96         20.62         3.34 o                         
 -10   6   5         16.51         13.63         2.74 o                         
  -9   6   5          6.83          5.20         1.91 o                         
  -8   6   5        261.62        260.68         5.67 o                         
  -7   6   5        303.33        335.05         6.58 o                         
  -6   6   5        164.57        152.02         2.59 o                         
  -5   6   5        376.73        388.82         5.17 o                         
  -4   6   5        639.21        640.31         7.33 o                         
  -3   6   5          1.96          2.75         0.80 o                         
  -2   6   5        149.62        136.53         3.34 o                         
  -1   6   5          0.05         -1.06         1.06 o                         
   0   6   5         29.76         22.30         2.18 o                         
   1   6   5         28.38         33.20         2.22 o                         
   2   6   5         20.24         20.81         1.56 o                         
   3   6   5         24.66         23.50         1.70 o                         
   4   6   5        312.99        315.45         5.30 o                         
   5   6   5          6.06          2.69         1.84 o                         
   6   6   5         14.75         21.98         3.43 o                         
   7   6   5          0.16          2.12         2.56 o                         
   8   6   5         19.86         21.24         3.78 o                         
 -11   7   5          4.87          7.90         2.30 o                         
 -10   7   5          0.77         -0.83         1.58 o                         
  -9   7   5         13.13         13.76         1.99 o                         
  -8   7   5          4.58          5.32         1.68 o                         
  -7   7   5         41.41         40.30         2.60 o                         
  -6   7   5         60.35         51.37         2.06 o                         
  -5   7   5          9.75         14.35         1.21 o                         
  -4   7   5         18.21         20.26         1.47 o                         
  -3   7   5         88.10         97.10         2.71 o                         
  -2   7   5         31.40         28.26         1.53 o                         
  -1   7   5         13.74         10.67         1.61 o                         
   0   7   5        229.12        230.04         5.45 o                         
   1   7   5         71.97         74.88         3.30 o                         
   2   7   5          5.94          4.77         1.21 o                         
   3   7   5          7.11          9.08         1.41 o                         
   4   7   5          4.42          2.85         1.48 o                         
   5   7   5         26.22         26.72         3.67 o                         
   6   7   5          6.85          2.68         2.11 o                         
   7   7   5         14.48         10.30         3.23 o                         
 -11   8   5          0.63          0.32         2.15 o                         
 -10   8   5          5.04          2.62         1.91 o                         
  -9   8   5          3.31          5.24         1.78 o                         
  -8   8   5          2.02          0.40         1.48 o                         
  -7   8   5         75.70         86.13         3.78 o                         
  -6   8   5          1.07          0.86         1.19 o                         
  -5   8   5         34.85         34.93         2.00 o                         
  -4   8   5          2.96          3.33         0.99 o                         
  -3   8   5          0.04         -0.50         1.06 o                         
  -2   8   5       1002.63       1013.88        13.69 o                         
  -1   8   5         14.56          7.81         1.77 o                         
   0   8   5         30.62         20.07         2.54 o                         
   1   8   5          1.67          0.31         1.34 o                         
   2   8   5          1.48          0.46         1.21 o                         
   3   8   5          7.81          4.52         1.34 o                         
   4   8   5         55.33         52.33         2.96 o                         
   5   8   5         16.34         19.84         2.73 o                         
   6   8   5          1.25          3.23         2.22 o                         
   7   8   5          5.82          2.84         2.90 o                         
 -10   9   5          1.22          3.05         2.20 o                         
  -9   9   5          4.72          5.10         1.91 o                         
  -8   9   5          1.79          1.29         1.67 o                         
  -7   9   5         44.85         36.08         2.75 o                         
  -6   9   5         98.34        103.54         3.38 o                         
  -5   9   5        160.19        174.95         4.49 o                         
  -4   9   5          8.75          8.05         1.32 o                         
  -3   9   5          1.91          2.60         1.23 o                         
  -2   9   5        271.05        281.48         5.31 o                         
  -1   9   5        131.81        144.09         4.99 o                         
   0   9   5        103.18        104.80         4.45 o                         
   1   9   5          0.12          0.79         1.41 o                         
   2   9   5         37.15         42.03         2.55 o                         
   3   9   5          7.14          8.74         1.65 o                         
   4   9   5          1.37         -0.30         1.56 o                         
   5   9   5          1.08          1.25         1.95 o                         
   6   9   5          4.32          3.25         2.46 o                         
  -9  10   5          0.05          0.76         1.98 o                         
  -8  10   5          0.84          4.42         1.91 o                         
  -7  10   5          7.06          7.54         2.02 o                         
  -6  10   5          0.74         -0.58         1.26 o                         
  -5  10   5         33.37         26.26         2.03 o                         
  -4  10   5         16.35         12.49         1.53 o                         
  -3  10   5         16.38         12.35         1.41 o                         
  -2  10   5        287.84        304.75         8.81 o                         
  -1  10   5         15.85         12.17         2.22 o                         
   0  10   5        104.71        122.20         4.88 o                         
   1  10   5          7.50          8.02         2.04 o                         
   2  10   5          1.72          3.07         1.49 o                         
   3  10   5         48.27         44.98         2.79 o                         
   4  10   5          3.99          3.14         1.97 o                         
   5  10   5          2.29          0.75         2.22 o                         
   6  10   5          0.38         -2.78         4.18 o                         
  -9  11   5          0.00          2.32         3.71 o                         
  -8  11   5          8.15          9.83         2.24 o                         
  -7  11   5          7.08          4.97         2.08 o                         
  -6  11   5         11.89         10.42         2.12 o                         
  -5  11   5          2.11          3.21         1.51 o                         
  -4  11   5         27.99         28.10         2.35 o                         
  -3  11   5         28.27         30.53         2.61 o                         
  -2  11   5         31.67         35.80         3.19 o                         
  -1  11   5          7.36          9.27         2.16 o                         
   0  11   5        141.06        145.90         5.49 o                         
   1  11   5         12.89         11.93         2.22 o                         
   2  11   5          8.11          7.45         2.04 o                         
   3  11   5         15.71         15.70         2.65 o                         
   4  11   5          0.42          0.69         3.12 o                         
   5  11   5          0.06         -2.81         3.10 o                         
  -7  12   5          1.36         -1.17         2.77 o                         
  -6  12   5          0.87          0.41         2.31 o                         
  -5  12   5          5.61          2.78         1.91 o                         
  -4  12   5          2.58          2.57         1.68 o                         
  -3  12   5          0.04         -1.50         1.56 o                         
  -2  12   5          0.28         -0.37         1.61 o                         
  -1  12   5          0.02          0.18         1.95 o                         
   0  12   5         11.35         12.49         3.05 o                         
   1  12   5          5.32          7.66         2.28 o                         
   2  12   5          9.61          9.01         2.02 o                         
   3  12   5          6.51          6.34         2.41 o                         
   4  12   5          0.88          1.83         3.10 o                         
  -5  13   5          0.51         -0.20         3.23 o                         
  -4  13   5          0.31          1.52         2.20 o                         
  -3  13   5          0.19          0.96         1.70 o                         
  -2  13   5          0.43          2.66         1.88 o                         
  -1  13   5         22.21         21.01         2.58 o                         
   0  13   5          3.80          5.76         2.38 o                         
   1  13   5          2.32          1.21         2.22 o                         
   2  13   5          0.06         -2.22         2.22 o                         
   3  13   5          0.79         -0.14         6.03 o                         
  -4  14   5          1.03          5.10         4.64 o                         
  -3  14   5          2.22          1.64         3.71 o                         
  -2  14   5          0.07         -1.63         1.83 o                         
  -1  14   5          1.32          1.36         2.09 o                         
   0  14   5          0.16          0.44         2.21 o                         
   1  14   5          0.34          3.25         4.64 o                         
 -10   0   6        109.53        115.62         3.71 o                         
  -9   0   6        154.86        144.92         4.18 o                         
  -8   0   6        164.12        149.13         4.65 o                         
  -7   0   6        600.48        611.58        14.45 o                         
  -6   0   6          4.45          4.64         1.25 o                         
  -5   0   6        279.10        310.60         6.93 o                         
  -4   0   6       2510.26       2466.95        31.26 o                         
  -3   0   6        925.43       1001.98        13.70 o                         
  -2   0   6         74.57         81.88         2.19 o                         
  -1   0   6       1463.26       1588.44        25.37 o                         
   0   0   6         60.89         62.72         2.78 o                         
   1   0   6        995.53        965.58        11.65 o                         
   2   0   6       3259.82       3135.33        31.13 o                         
   3   0   6        819.64        878.22        10.04 o                         
   4   0   6        348.64        340.05         4.84 o                         
   5   0   6        184.86        172.35         9.76 o                         
   6   0   6         60.49         71.49         7.43 o                         
   7   0   6         56.90         68.24         8.36 o                         
   8   0   6          1.89          2.32         4.64 o                         
 -10   1   6         20.29         13.67         1.25 o                         
  -9   1   6          0.19          0.28         0.41 o                         
  -8   1   6         37.91         38.58         1.64 o                         
  -7   1   6        110.34        104.14         5.57 o                         
  -6   1   6       3085.96       3208.53        36.03 o                         
  -5   1   6        137.50        161.52         3.48 o                         
  -4   1   6         13.38         15.20         0.83 o                         
  -3   1   6        234.21        216.48         2.88 o                         
  -2   1   6        423.86        405.86         5.04 o                         
  -1   1   6         60.15         41.97         1.95 o                         
   0   1   6        234.53        247.53         3.74 o                         
   1   1   6        541.19        517.85         5.86 o                         
   2   1   6        146.39        136.11         2.12 o                         
   3   1   6        491.70        472.28         4.60 o                         
   4   1   6          0.68         -0.43         0.43 o                         
   5   1   6         52.81         45.71         4.09 o                         
   6   1   6          3.75          4.64         2.30 o                         
   7   1   6          6.17          3.25         2.95 o                         
   8   1   6         96.93        100.47         7.05 o                         
 -12   2   6          0.00         -4.18         4.18 o                         
 -11   2   6         18.90         22.82         2.53 o                         
 -10   2   6         12.25         11.81         1.08 o                         
  -9   2   6        127.98        104.51         2.74 o                         
  -8   2   6        303.37        284.93         5.26 o                         
  -7   2   6        420.03        416.06         6.86 o                         
  -6   2   6          3.97          5.87         1.81 o                         
  -5   2   6        100.28        117.48         1.91 o                         
  -4   2   6        210.16        234.85         3.10 o                         
  -3   2   6        562.05        552.17         6.51 o                         
  -2   2   6         18.62         16.51         0.98 o                         
  -1   2   6        168.46        139.42         2.61 o                         
   0   2   6        140.25        144.72         2.31 o                         
   1   2   6        330.15        330.48         4.23 o                         
   2   2   6        348.06        379.25         5.24 o                         
   3   2   6        439.18        458.19         4.84 o                         
   4   2   6        165.23        160.95         2.26 o                         
   5   2   6         18.18         20.44         3.10 o                         
   6   2   6         35.55         36.91         4.27 o                         
   7   2   6         39.16         42.18         4.75 o                         
   8   2   6          6.72          8.00         3.43 o                         
 -12   3   6         75.86         67.31         9.28 o                         
 -11   3   6         30.11         27.41         2.86 o                         
 -10   3   6          1.00          0.65         0.80 o                         
  -9   3   6         19.85         22.73         1.86 o                         
  -8   3   6         24.38         16.81         1.78 o                         
  -7   3   6         91.10         84.21         2.57 o                         
  -6   3   6        421.98        433.13         6.59 o                         
  -5   3   6        213.38        173.10         2.50 o                         
  -4   3   6          4.51          1.18         0.72 o                         
  -3   3   6        586.20        554.34         6.05 o                         
  -2   3   6         82.77         75.74         1.64 o                         
  -1   3   6        107.91         96.97         2.24 o                         
   0   3   6       1635.32       1682.62        17.02 o                         
   1   3   6        106.74        119.07         2.24 o                         
   2   3   6          1.20          1.56         0.71 o                         
   3   3   6         70.52         68.71         2.19 o                         
   4   3   6         75.10         76.74         1.95 o                         
   5   3   6          0.01          1.16         2.55 o                         
   6   3   6          1.33          1.75         2.11 o                         
   7   3   6          0.15          1.61         2.44 o                         
   8   3   6          2.47          3.67         3.23 o                         
 -12   4   6          1.47          6.03         5.57 o                         
 -11   4   6          1.04         -1.75         1.97 o                         
 -10   4   6          1.77          2.17         1.14 o                         
  -9   4   6        113.45        110.77         3.57 o                         
  -8   4   6        314.27        315.14         6.12 o                         
  -7   4   6          1.64          0.93         0.84 o                         
  -6   4   6        138.82        137.92         2.38 o                         
  -5   4   6        652.98        655.40         6.53 o                         
  -4   4   6         57.89         88.38         1.98 o                         
  -3   4   6        193.02        167.15         2.81 o                         
  -2   4   6          8.08          8.10         0.65 o                         
  -1   4   6        257.72        241.01         3.95 o                         
   0   4   6          8.51         13.56         0.98 o                         
   1   4   6          1.05          1.27         0.69 o                         
   2   4   6         60.68         68.11         1.90 o                         
   3   4   6          0.90          0.00         0.83 o                         
   4   4   6          0.60          0.34         0.91 o                         
   5   4   6         30.77         37.50         5.57 o                         
   6   4   6          7.34          3.71         2.63 o                         
   7   4   6         21.28         22.12         3.90 o                         
   8   4   6         25.26         33.95         4.89 o                         
 -12   5   6         30.44         33.00         3.94 o                         
 -11   5   6          2.81          0.74         2.32 o                         
 -10   5   6         26.98         27.89         2.24 o                         
  -9   5   6          4.72          1.89         1.23 o                         
  -8   5   6         18.03         16.31         1.91 o                         
  -7   5   6         27.72         22.59         2.07 o                         
  -6   5   6          5.25          7.86         0.72 o                         
  -5   5   6         28.10         24.74         1.13 o                         
  -4   5   6        159.29        177.14         3.30 o                         
  -3   5   6         66.41         56.53         2.20 o                         
  -2   5   6         58.01         67.73         2.65 o                         
  -1   5   6         40.27         38.77         3.88 o                         
   0   5   6        203.09        231.22         5.53 o                         
   1   5   6        665.98        709.15         9.67 o                         
   2   5   6          4.46          3.76         1.02 o                         
   3   5   6          6.36          4.31         0.96 o                         
   4   5   6        302.42        309.15         4.71 o                         
   5   5   6         14.86         21.00         2.65 o                         
   6   5   6          0.65          0.61         4.41 o                         
   7   5   6          1.28          3.33         2.77 o                         
   8   5   6          0.06          5.10         5.10 o                         
 -12   6   6          0.28         -0.81         3.25 o                         
 -11   6   6         11.73          9.73         2.16 o                         
 -10   6   6          3.82          4.73         1.64 o                         
  -9   6   6          6.35          7.72         1.61 o                         
  -8   6   6         22.49         23.50         2.19 o                         
  -7   6   6        262.14        269.10         4.49 o                         
  -6   6   6          0.00         -0.17         0.69 o                         
  -5   6   6          9.48          5.12         0.89 o                         
  -4   6   6        502.61        534.75         9.03 o                         
  -3   6   6          1.32          1.19         0.81 o                         
  -2   6   6          6.75         11.72         1.50 o                         
  -1   6   6         14.54         15.67         1.77 o                         
   0   6   6          0.12          0.60         1.14 o                         
   1   6   6         45.68         47.94         2.41 o                         
   2   6   6          5.52          4.30         1.21 o                         
   3   6   6         48.14         47.17         2.49 o                         
   4   6   6          0.19         -1.25         1.30 o                         
   5   6   6          1.27          5.86         2.56 o                         
   6   6   6          0.32          1.39         2.44 o                         
   7   6   6          1.81         -2.78         3.71 o                         
 -11   7   6         24.98         26.04         4.93 o                         
 -10   7   6         15.41         16.11         2.23 o                         
  -9   7   6          3.84          2.35         1.49 o                         
  -8   7   6          0.43         -1.41         1.41 o                         
  -7   7   6          5.26          2.88         1.21 o                         
  -6   7   6          0.05         -0.41         0.85 o                         
  -5   7   6         30.51         29.39         1.76 o                         
  -4   7   6        121.38        118.86         3.34 o                         
  -3   7   6         49.90         42.70         2.12 o                         
  -2   7   6          2.01          0.00         1.23 o                         
  -1   7   6         37.28         28.24         2.31 o                         
   0   7   6         61.73         58.31         3.03 o                         
   1   7   6         82.09         96.71         3.84 o                         
   2   7   6          0.08         -0.70         1.16 o                         
   3   7   6         10.11         12.47         1.56 o                         
   4   7   6         58.18         46.97         2.87 o                         
   5   7   6          7.08          7.01         2.22 o                         
   6   7   6          2.73          5.67         3.02 o                         
   7   7   6          6.23          4.13         3.48 o                         
 -11   8   6          0.44         -1.89         1.89 o                         
 -10   8   6          0.07         -1.49         1.49 o                         
  -9   8   6          0.44         -0.80         1.60 o                         
  -8   8   6         62.69         63.14         3.37 o                         
  -7   8   6        131.22        142.73         4.59 o                         
  -6   8   6         28.24         26.83         1.92 o                         
  -5   8   6         55.79         53.03         3.03 o                         
  -4   8   6         18.76         15.65         2.05 o                         
  -3   8   6         19.22         22.07         1.61 o                         
  -2   8   6         99.02         92.25         4.11 o                         
  -1   8   6        103.05         97.08         4.49 o                         
   0   8   6         76.14         79.70         3.73 o                         
   1   8   6         81.16         78.09         3.73 o                         
   2   8   6         11.87          7.15         1.44 o                         
   3   8   6          1.08          0.64         1.32 o                         
   4   8   6         49.59         49.25         3.22 o                         
   5   8   6          0.01         -1.08         1.88 o                         
   6   8   6          8.66          8.82         3.28 o                         
 -10   9   6          7.00          7.61         2.31 o                         
  -9   9   6         13.71         15.42         2.30 o                         
  -8   9   6          0.51         -1.44         1.44 o                         
  -7   9   6         47.23         41.93         2.89 o                         
  -6   9   6         19.12         16.53         1.76 o                         
  -5   9   6         15.96         20.37         1.92 o                         
  -4   9   6          1.13         -1.17         1.17 o                         
  -3   9   6         29.35         30.51         2.78 o                         
  -2   9   6         28.89         23.13         2.58 o                         
  -1   9   6         52.62         56.72         3.46 o                         
   0   9   6         20.83         16.12         3.47 o                         
   1   9   6          2.15          1.55         1.61 o                         
   2   9   6         10.41         11.86         1.79 o                         
   3   9   6         18.66         20.96         2.12 o                         
   4   9   6         13.60         18.56         2.85 o                         
   5   9   6          0.18         -0.89         2.04 o                         
   6   9   6          6.41         12.07         5.57 o                         
 -10  10   6          8.58          9.75         4.18 o                         
  -9  10   6          0.03         -0.87         1.83 o                         
  -8  10   6         14.72         14.45         2.29 o                         
  -7  10   6         21.06         23.96         2.54 o                         
  -6  10   6          7.23          1.50         1.38 o                         
  -5  10   6         31.50         26.51         2.10 o                         
  -4  10   6         43.93         43.86         2.25 o                         
  -3  10   6         26.89         30.48         2.92 o                         
  -2  10   6        106.08         98.55         4.77 o                         
  -1  10   6          4.02          4.46         1.95 o                         
   0  10   6          0.70         -0.64         1.84 o                         
   1  10   6        131.06        128.96         4.89 o                         
   2  10   6          0.01         -1.36         1.36 o                         
   3  10   6         11.09         11.67         4.06 o                         
   4  10   6         52.56         49.65         4.07 o                         
   5  10   6          5.06          6.03         5.10 o                         
  -9  11   6          1.16          3.25         2.95 o                         
  -8  11   6          0.41         -0.04         1.88 o                         
  -7  11   6         10.94         10.50         2.12 o                         
  -6  11   6          1.30          0.18         1.63 o                         
  -5  11   6         18.02         18.41         2.35 o                         
  -4  11   6          9.24          6.06         1.74 o                         
  -3  11   6          7.50          9.85         1.92 o                         
  -2  11   6          3.33          0.20         2.36 o                         
  -1  11   6         21.88         14.95         2.52 o                         
   0  11   6          7.42          4.79         2.04 o                         
   1  11   6          2.09          1.39         1.88 o                         
   2  11   6          4.40          6.90         1.88 o                         
   3  11   6          2.05          1.62         3.34 o                         
   4  11   6          1.61          1.84         2.31 o                         
  -7  12   6          0.00         -2.77         2.77 o                         
  -6  12   6          0.52          3.25         2.41 o                         
  -5  12   6          5.72          8.64         2.26 o                         
  -4  12   6          2.84          3.87         1.82 o                         
  -3  12   6          6.50          6.76         1.88 o                         
  -2  12   6          3.62          3.99         2.16 o                         
  -1  12   6          0.59         -1.58         1.91 o                         
   0  12   6          4.14          1.24         2.14 o                         
   1  12   6          9.63         12.59         2.58 o                         
   2  12   6          0.93          0.57         2.22 o                         
   3  12   6          0.00         -2.78         4.18 o                         
  -5  13   6          0.06         -1.40         2.63 o                         
  -4  13   6          7.43          5.07         2.38 o                         
  -3  13   6          0.27          0.36         1.92 o                         
  -2  13   6          0.58          1.83         1.98 o                         
  -1  13   6          4.30          8.92         2.56 o                         
   0  13   6          0.01          3.38         2.31 o                         
   1  13   6          0.23         -0.46         2.22 o                         
   2  13   6          6.72          6.30         3.43 o                         
  -4  14   6          0.06          0.00         4.18 o                         
  -3  14   6          3.65          2.71         5.80 o                         
  -2  14   6          5.73          9.89         2.58 o                         
  -1  14   6          0.01          0.90         2.05 o                         
   0  14   6          4.33          3.71         4.64 o                         
 -11   1   7         86.90         79.85         4.18 o                         
 -10   1   7          0.10          0.09         1.62 o                         
  -9   1   7          0.35         -0.19         0.77 o                         
  -8   1   7         32.54         32.44         5.57 o                         
  -7   1   7        106.12        116.62         3.44 o                         
  -6   1   7         31.09         33.65         1.65 o                         
  -5   1   7         51.68         56.39         1.35 o                         
  -4   1   7        112.74        111.48         2.04 o                         
  -3   1   7        319.22        257.56         3.45 o                         
  -2   1   7         14.98         21.46         1.02 o                         
  -1   1   7          1.59          0.48         0.47 o                         
   0   1   7          5.52          2.61         0.77 o                         
   1   1   7          1.59          0.21         0.85 o                         
   2   1   7          2.91          4.45         0.80 o                         
   3   1   7         14.32         12.02         0.98 o                         
   4   1   7         44.44         42.82         1.68 o                         
   5   1   7          1.32         -0.23         1.97 o                         
   6   1   7          9.44          8.06         3.10 o                         
   7   1   7          0.11          1.16         3.02 o                         
   8   1   7          2.62          2.81         3.10 o                         
 -11   2   7         24.48         22.28         2.78 o                         
 -10   2   7          0.20         -0.19         0.77 o                         
  -9   2   7          3.91          2.09         1.16 o                         
  -8   2   7        254.81        270.81         7.90 o                         
  -7   2   7        234.48        271.38         6.07 o                         
  -6   2   7        344.78        337.02         6.61 o                         
  -5   2   7        266.42        272.17         4.05 o                         
  -4   2   7        658.86        710.12         8.17 o                         
  -3   2   7         79.38         94.08         2.15 o                         
  -2   2   7        489.59        528.89         6.58 o                         
  -1   2   7         61.79         52.78         2.06 o                         
   0   2   7         48.53         50.23         2.09 o                         
   1   2   7        253.05        257.47         4.15 o                         
   2   2   7         72.55         75.40         2.61 o                         
   3   2   7         22.49         21.35         1.65 o                         
   4   2   7         24.28         21.57         1.61 o                         
   5   2   7         50.75         55.91         4.75 o                         
   6   2   7          0.56         -1.16         2.30 o                         
   7   2   7         13.01          6.96         3.28 o                         
   8   2   7          4.52          7.43         3.61 o                         
 -12   3   7         20.67         19.03         6.03 o                         
 -11   3   7        166.48        163.14         5.97 o                         
 -10   3   7          0.82          2.70         1.05 o                         
  -9   3   7          0.17          0.10         2.38 o                         
  -8   3   7          0.27         -1.89         1.89 o                         
  -7   3   7         26.46         25.70         1.64 o                         
  -6   3   7          6.27          4.76         0.73 o                         
  -5   3   7        100.44        110.18         2.76 o                         
  -4   3   7       1659.55       1697.79        17.52 o                         
  -3   3   7        518.76        526.30         6.03 o                         
  -2   3   7        311.60        304.96         4.67 o                         
  -1   3   7          2.05         -0.62         0.80 o                         
   0   3   7         39.40         35.60         1.52 o                         
   1   3   7        370.92        359.66         5.55 o                         
   2   3   7         55.48         62.34         2.76 o                         
   3   3   7        177.19        179.79         4.00 o                         
   4   3   7        105.89        112.80         3.20 o                         
   5   3   7         63.85         63.59         5.08 o                         
   6   3   7          7.16          8.23         3.10 o                         
   7   3   7          0.23         -0.46         2.63 o                         
   8   3   7         15.05         12.82         3.90 o                         
 -12   4   7          6.36          8.82         5.10 o                         
 -11   4   7         26.88         27.96         3.16 o                         
 -10   4   7         33.22         32.36         2.27 o                         
  -9   4   7          2.10          3.39         1.35 o                         
  -8   4   7          5.29          2.20         1.47 o                         
  -7   4   7        290.54        298.09         4.75 o                         
  -6   4   7        332.22        350.05         4.10 o                         
  -5   4   7         99.47        108.91         2.46 o                         
  -4   4   7         57.65         69.61         2.15 o                         
  -3   4   7        504.35        506.25         6.62 o                         
  -2   4   7         69.77         63.25         1.78 o                         
  -1   4   7        153.34        163.61         5.41 o                         
   0   4   7        126.14        124.03         2.67 o                         
   1   4   7        265.08        276.33         4.71 o                         
   2   4   7        216.16        221.83         4.28 o                         
   3   4   7         15.88         14.54         2.22 o                         
   4   4   7        190.13        179.88         5.24 o                         
   5   4   7        302.97        322.92        11.62 o                         
   6   4   7          3.74          5.16         2.90 o                         
   7   4   7          3.40          5.79         3.10 o                         
 -12   5   7         21.00         23.07         3.58 o                         
 -11   5   7         17.00         15.77         2.07 o                         
 -10   5   7         31.61         32.90         2.52 o                         
  -9   5   7         76.75         77.37         4.47 o                         
  -8   5   7          8.22         12.38         1.81 o                         
  -7   5   7         34.73         31.76         1.42 o                         
  -6   5   7          2.38          1.64         0.66 o                         
  -5   5   7         79.42         95.36         2.59 o                         
  -4   5   7        238.54        254.54         6.04 o                         
  -3   5   7        891.31        939.48        13.93 o                         
  -2   5   7         93.73         92.05         4.09 o                         
  -1   5   7         75.31         86.13         4.27 o                         
   0   5   7         36.13         42.38         3.95 o                         
   1   5   7        180.69        174.93         4.61 o                         
   2   5   7        187.95        188.48         3.66 o                         
   3   5   7        344.88        373.70         6.31 o                         
   4   5   7         51.66         54.04         3.21 o                         
   5   5   7         63.11         55.10         4.75 o                         
   6   5   7          1.50         -1.86         2.63 o                         
   7   5   7          0.31          1.86         4.64 o                         
 -12   6   7          2.09          5.45         4.87 o                         
 -11   6   7         22.36         26.40         2.55 o                         
 -10   6   7         44.80         43.76         2.85 o                         
  -9   6   7         33.59         34.50         2.51 o                         
  -8   6   7         37.25         34.51         2.43 o                         
  -7   6   7        209.19        226.86         3.61 o                         
  -6   6   7         14.28         14.47         1.22 o                         
  -5   6   7         35.89         38.21         1.92 o                         
  -4   6   7        138.05        145.51         4.45 o                         
  -3   6   7        268.90        247.34         7.06 o                         
  -2   6   7        159.41        158.13         7.67 o                         
  -1   6   7         96.37         93.03         3.57 o                         
   0   6   7         13.46         12.96         1.77 o                         
   1   6   7         30.13         30.82         1.92 o                         
   2   6   7        111.43        117.88         3.47 o                         
   3   6   7         67.87         83.33         3.16 o                         
   4   6   7         79.29         79.55         3.55 o                         
   5   6   7        166.57        185.31        12.08 o                         
   6   6   7          8.78         11.60         5.10 o                         
   7   6   7          1.29          1.39         5.10 o                         
 -11   7   7          0.20          1.17         1.92 o                         
 -10   7   7         39.31         41.27         2.95 o                         
  -9   7   7         10.14          6.17         1.61 o                         
  -8   7   7         17.05         15.64         2.07 o                         
  -7   7   7        112.33        110.74         3.13 o                         
  -6   7   7          1.14         -0.96         0.96 o                         
  -5   7   7         42.31         41.86         2.35 o                         
  -4   7   7          4.70          3.42         1.56 o                         
  -3   7   7        170.45        197.04        10.69 o                         
  -2   7   7         28.69         27.24         4.64 o                         
  -1   7   7          7.32          7.38         1.98 o                         
   0   7   7         13.21         13.60         2.11 o                         
   1   7   7          5.04          3.44         1.26 o                         
   2   7   7        117.06        111.55         3.65 o                         
   3   7   7         94.38        101.39         3.54 o                         
   4   7   7          0.00          1.65         1.84 o                         
   5   7   7          4.90          5.57         2.95 o                         
   6   7   7          3.89          3.25         4.64 o                         
 -11   8   7         36.16         39.09         3.48 o                         
 -10   8   7          1.15         -0.16         1.65 o                         
  -9   8   7         12.21          9.15         2.00 o                         
  -8   8   7          4.22          3.11         1.67 o                         
  -7   8   7         72.58         82.80         3.77 o                         
  -6   8   7         38.04         28.74         2.01 o                         
  -5   8   7         53.75         43.09         2.59 o                         
  -4   8   7         16.02         18.06         1.78 o                         
  -3   8   7         83.91         98.01        10.45 o                         
  -2   8   7         29.37         24.90         2.49 o                         
  -1   8   7         80.58         91.53         4.09 o                         
   0   8   7         13.83          9.85         1.95 o                         
   1   8   7         20.22         18.51         1.91 o                         
   2   8   7          4.46          3.28         1.44 o                         
   3   8   7          1.31          0.53         1.36 o                         
   4   8   7          4.81          5.20         2.28 o                         
   5   8   7          5.98          3.25         2.95 o                         
   6   8   7          2.17         -0.46         4.18 o                         
 -10   9   7          1.50         -1.16         1.91 o                         
  -9   9   7          0.24         -1.01         1.65 o                         
  -8   9   7          4.53          3.98         1.73 o                         
  -7   9   7         61.24         53.05         3.15 o                         
  -6   9   7         10.59          7.70         1.63 o                         
  -5   9   7          0.04         -0.43         1.14 o                         
  -4   9   7         31.57         26.85         2.12 o                         
  -3   9   7          1.59          0.81         1.68 o                         
  -2   9   7         56.33         55.21         3.48 o                         
  -1   9   7         36.06         33.58         2.92 o                         
   0   9   7         32.23         31.57         2.95 o                         
   1   9   7         52.22         52.43         3.72 o                         
   2   9   7         34.13         29.82         2.43 o                         
   3   9   7         11.26         13.84         2.31 o                         
   4   9   7          0.01         -1.43         2.22 o                         
   5   9   7          7.26         11.71         3.43 o                         
 -10  10   7          0.82          1.86         3.71 o                         
  -9  10   7          1.30          0.46         2.28 o                         
  -8  10   7          0.45         -0.51         1.73 o                         
  -7  10   7          6.90          8.59         1.96 o                         
  -6  10   7          7.83          4.79         1.47 o                         
  -5  10   7         27.99         29.43         2.14 o                         
  -4  10   7          3.64          4.15         2.11 o                         
  -3  10   7        174.80        208.71         6.43 o                         
  -2  10   7         28.30         33.86         3.03 o                         
  -1  10   7        133.37        166.14         5.90 o                         
   0  10   7          9.17          8.66         2.14 o                         
   1  10   7         25.05         24.10         2.65 o                         
   2  10   7          1.59          0.38         1.60 o                         
   3  10   7         44.67         44.62         3.66 o                         
   4  10   7         16.76         21.81         4.09 o                         
   5  10   7          0.52         -0.46         4.64 o                         
  -9  11   7          2.68         -0.46         3.71 o                         
  -8  11   7          0.70         -2.04         2.04 o                         
  -7  11   7          1.83          3.40         2.55 o                         
  -6  11   7          1.93          1.70         2.22 o                         
  -5  11   7          7.24          8.01         2.12 o                         
  -4  11   7          9.21         11.73         2.65 o                         
  -3  11   7         10.34         10.42         2.31 o                         
  -2  11   7         35.21         33.01         3.71 o                         
  -1  11   7         51.61         44.78         3.66 o                         
   0  11   7          0.78          3.56         2.14 o                         
   1  11   7          6.95          3.93         2.57 o                         
   2  11   7          8.04          4.03         2.11 o                         
   3  11   7          1.10          2.32         3.71 o                         
   4  11   7          0.11         -3.71         3.71 o                         
  -7  12   7          2.44          3.30         3.48 o                         
  -6  12   7          2.76          2.94         2.41 o                         
  -5  12   7          3.08          4.02         2.05 o                         
  -4  12   7         16.90         13.33         2.73 o                         
  -3  12   7          7.14          6.58         1.88 o                         
  -2  12   7          0.59         -0.85         1.89 o                         
  -1  12   7         33.25         36.82         3.64 o                         
   0  12   7          3.32          3.55         2.16 o                         
   1  12   7          1.72          4.64         2.14 o                         
   2  12   7          1.56          0.31         2.14 o                         
  -5  13   7          8.11          8.56         3.23 o                         
  -4  13   7          0.90         -1.78         2.31 o                         
  -3  13   7          4.09          2.16         1.98 o                         
  -2  13   7          7.24         11.03         2.80 o                         
  -1  13   7          1.57          2.86         2.31 o                         
   0  13   7          6.81          4.61         2.65 o                         
   1  13   7          3.48          3.25         2.95 o                         
 -11   0   8         41.50         41.77         3.25 o                         
 -10   0   8         11.13         11.14         1.86 o                         
  -9   0   8         42.07         51.99         3.25 o                         
  -8   0   8        302.11        312.93         9.30 o                         
  -7   0   8          0.16          1.39         1.39 o                         
  -6   0   8        972.39        996.33        18.04 o                         
  -5   0   8        276.34        275.82         5.11 o                         
  -4   0   8        225.98        210.38         4.38 o                         
  -3   0   8       3843.01       3938.58        49.61 o                         
  -2   0   8      16953.96      17916.52       260.86 o                         
  -1   0   8         43.13         40.16         2.95 o                         
   0   0   8         80.73         84.05         5.57 o                         
   1   0   8         49.57         45.14         2.03 o                         
   2   0   8         14.09          9.27         1.35 o                         
   3   0   8          6.65          5.79         1.29 o                         
   4   0   8         12.22         12.72         2.23 o                         
   5   0   8         90.24         98.43         8.36 o                         
   6   0   8         22.23         27.38         5.57 o                         
   7   0   8          1.70         -2.32         4.18 o                         
 -11   1   8         12.65         15.78         1.64 o                         
 -10   1   8        249.08        219.85         5.09 o                         
  -9   1   8         19.39         19.39         2.78 o                         
  -8   1   8         52.82         51.99         2.63 o                         
  -7   1   8         68.68         73.14         2.95 o                         
  -6   1   8        302.17        292.93         4.15 o                         
  -5   1   8         62.92         52.95         1.54 o                         
  -4   1   8        271.32        261.69         3.54 o                         
  -3   1   8        910.28        890.84         9.17 o                         
  -2   1   8       2624.01       2475.48        24.85 o                         
  -1   1   8         53.49         57.12         3.94 o                         
   0   1   8         23.43         28.05         2.45 o                         
   1   1   8        127.95        137.33         3.84 o                         
   2   1   8        697.66        712.93         8.94 o                         
   3   1   8          3.07          1.08         0.77 o                         
   4   1   8         31.84         34.86         1.87 o                         
   5   1   8         23.86         25.78         3.61 o                         
   6   1   8         16.92         17.53         3.94 o                         
   7   1   8          8.81          6.50         3.28 o                         
 -11   2   8          1.24          0.40         1.11 o                         
 -10   2   8         33.51         36.51         2.78 o                         
  -9   2   8         22.29         18.38         1.78 o                         
  -8   2   8        285.25        272.27         6.40 o                         
  -7   2   8         40.69         35.51         2.30 o                         
  -6   2   8        491.85        450.20         9.27 o                         
  -5   2   8        139.09        120.70         2.28 o                         
  -4   2   8         72.87         67.81         1.99 o                         
  -3   2   8        302.61        320.07         4.74 o                         
  -2   2   8       4567.84       4794.65        60.28 o                         
  -1   2   8         41.13         43.18         2.95 o                         
   0   2   8         58.86         54.79         3.28 o                         
   1   2   8         61.88         62.91         2.73 o                         
   2   2   8         69.90         63.60         2.95 o                         
   3   2   8         73.09         75.67         2.83 o                         
   4   2   8        103.84        100.20         4.03 o                         
   5   2   8          2.77          7.10         2.77 o                         
   6   2   8         13.70         13.68         3.43 o                         
   7   2   8          1.67         -0.93         2.95 o                         
 -11   3   8         20.38         24.22         2.11 o                         
 -10   3   8         63.86         62.51         3.11 o                         
  -9   3   8        170.29        185.95         5.41 o                         
  -8   3   8         67.80         67.01         3.28 o                         
  -7   3   8          2.31          2.19         1.14 o                         
  -6   3   8         50.17         41.05         1.78 o                         
  -5   3   8        242.34        264.28         4.12 o                         
  -4   3   8        440.19        482.09         7.15 o                         
  -3   3   8        124.13        125.52         3.13 o                         
  -2   3   8        218.67        209.04         6.40 o                         
  -1   3   8        312.39        314.35        13.26 o                         
   0   3   8         52.05         57.94         2.30 o                         
   1   3   8          1.35         -0.55         1.06 o                         
   2   3   8         39.99         32.43         2.22 o                         
   3   3   8         33.22         34.58         2.16 o                         
   4   3   8         32.21         35.33         3.94 o                         
   5   3   8         12.23         18.83         3.43 o                         
   6   3   8          0.69          0.50         2.44 o                         
   7   3   8          0.01         -1.01         2.77 o                         
 -12   4   8          1.99          1.39         2.78 o                         
 -11   4   8         18.85         18.38         1.98 o                         
 -10   4   8        100.60         99.57         3.75 o                         
  -9   4   8        374.21        401.23         7.95 o                         
  -8   4   8        112.22        110.29         5.31 o                         
  -7   4   8          1.36          2.02         0.38 o                         
  -6   4   8         10.58          9.19         1.01 o                         
  -5   4   8         63.76         57.45         2.30 o                         
  -4   4   8         55.13         60.06         3.35 o                         
  -3   4   8         59.21         56.64         2.65 o                         
  -2   4   8         26.89         26.42         1.87 o                         
  -1   4   8         41.73         49.51         2.66 o                         
   0   4   8         88.75         77.18         3.35 o                         
   1   4   8         85.46         92.99         2.71 o                         
   2   4   8         89.52         93.63         3.39 o                         
   3   4   8        142.39        148.90         3.94 o                         
   4   4   8        618.45        623.26        14.91 o                         
   5   4   8        103.92        103.02         6.21 o                         
   6   4   8          1.74          0.12         2.56 o                         
   7   4   8          0.03         -3.71         3.71 o                         
 -12   5   8          5.07          0.96         2.56 o                         
 -11   5   8          2.35          2.95         1.64 o                         
 -10   5   8          2.16          0.34         1.35 o                         
  -9   5   8         75.11         78.87         3.67 o                         
  -8   5   8         79.51         74.95         3.26 o                         
  -7   5   8          1.95          1.29         0.76 o                         
  -6   5   8          4.56          2.15         0.94 o                         
  -5   5   8         50.02         49.81         2.43 o                         
  -4   5   8        305.73        308.77         6.61 o                         
  -3   5   8         30.26         39.95         3.07 o                         
  -2   5   8          1.71          0.23         1.64 o                         
  -1   5   8        104.56        123.11         5.81 o                         
   0   5   8        231.57        218.32         5.12 o                         
   1   5   8         10.99         10.78         1.20 o                         
   2   5   8          0.09         -0.27         0.97 o                         
   3   5   8          0.05          1.42         1.41 o                         
   4   5   8          1.89          6.00         2.56 o                         
   5   5   8          0.99          2.32         2.63 o                         
   6   5   8          6.78          2.32         4.18 o                         
 -12   6   8          1.34         -0.05         2.66 o                         
 -11   6   8          1.54          0.41         1.61 o                         
 -10   6   8          0.16         -0.48         1.44 o                         
  -9   6   8         78.72         85.91         3.60 o                         
  -8   6   8        343.68        347.87         6.98 o                         
  -7   6   8         31.70         33.74         1.88 o                         
  -6   6   8         11.38         11.98         1.32 o                         
  -5   6   8          2.67          2.57         1.41 o                         
  -4   6   8         28.29         28.84         2.31 o                         
  -3   6   8          0.44          0.25         1.78 o                         
  -2   6   8          0.26         -1.64         1.64 o                         
  -1   6   8         19.07         17.56         2.63 o                         
   0   6   8          2.68          2.28         1.78 o                         
   1   6   8         30.93         37.26         2.44 o                         
   2   6   8         20.81         22.46         3.02 o                         
   3   6   8         14.67         15.68         2.04 o                         
   4   6   8        164.48        169.52        11.15 o                         
   5   6   8        139.93        164.85        11.61 o                         
   6   6   8          3.63         10.21         5.10 o                         
 -11   7   8         44.16         50.26         3.68 o                         
 -10   7   8         21.93         28.03         2.53 o                         
  -9   7   8          0.79         -0.42         1.53 o                         
  -8   7   8         11.04          9.29         1.88 o                         
  -7   7   8          0.29          0.38         1.14 o                         
  -6   7   8          2.14          1.58         1.10 o                         
  -5   7   8         12.59         12.45         2.28 o                         
  -4   7   8          5.99          6.03         1.61 o                         
  -3   7   8        288.80        300.00         8.71 o                         
  -2   7   8          1.40         -1.16         2.55 o                         
  -1   7   8          0.50         -2.55         3.48 o                         
   0   7   8         19.04         20.38         2.78 o                         
   1   7   8         44.76         27.31         2.07 o                         
   2   7   8          0.86         -1.28         1.28 o                         
   3   7   8         20.16         19.70         2.78 o                         
   4   7   8          7.07          5.10         4.18 o                         
   5   7   8          0.81          5.57         4.64 o                         
   6   7   8          0.01         -4.18         4.18 o                         
 -11   8   8          8.93          7.62         2.38 o                         
 -10   8   8          4.17          4.07         2.28 o                         
  -9   8   8          0.44          0.32         1.56 o                         
  -8   8   8         57.71         47.00         3.08 o                         
  -7   8   8        149.29        163.75         4.89 o                         
  -6   8   8        127.77        139.40         3.72 o                         
  -5   8   8         28.30         34.10         2.95 o                         
  -4   8   8         30.32         36.22         3.61 o                         
  -3   8   8        465.75        482.28        13.96 o                         
  -2   8   8          0.22         -1.82         2.11 o                         
  -1   8   8         38.43         42.55         3.19 o                         
   0   8   8          8.28          6.32         1.95 o                         
   1   8   8         14.78         17.41         1.94 o                         
   2   8   8          1.76          2.44         1.39 o                         
   3   8   8          0.04         -0.74         1.71 o                         
   4   8   8          1.14          0.93         3.71 o                         
   5   8   8         10.13          7.43         5.10 o                         
 -10   9   8         20.73         20.42         2.92 o                         
  -9   9   8         10.58         13.97         2.24 o                         
  -8   9   8          0.27         -1.67         1.67 o                         
  -7   9   8          0.50          0.00         1.60 o                         
  -6   9   8          2.48          2.07         1.74 o                         
  -5   9   8          0.29         -0.69         1.30 o                         
  -4   9   8          3.29          2.09         2.30 o                         
  -3   9   8        225.40        256.44         9.03 o                         
  -2   9   8         37.63         47.99         4.42 o                         
  -1   9   8          1.17         -1.05         1.95 o                         
   0   9   8         26.87         21.45         2.54 o                         
   1   9   8         67.09         69.83         5.03 o                         
   2   9   8          0.34          0.43         1.44 o                         
   3   9   8          2.01          0.70         2.63 o                         
   4   9   8          0.48         -2.32         2.32 o                         
   5   9   8          1.28         -1.39         4.18 o                         
 -10  10   8          1.11          6.96         4.18 o                         
  -9  10   8          0.03         -0.16         1.91 o                         
  -8  10   8          1.19          2.45         1.91 o                         
  -7  10   8          1.59          2.50         2.22 o                         
  -6  10   8         18.51         18.79         2.35 o                         
  -5  10   8         13.88         15.16         2.24 o                         
  -4  10   8         62.38         59.85         4.89 o                         
  -3  10   8         53.61         55.97         7.66 o                         
  -2  10   8          1.85          5.60         2.22 o                         
  -1  10   8        170.09        195.88         6.42 o                         
   0  10   8         11.51          9.93         2.22 o                         
   1  10   8          5.37          5.35         1.83 o                         
   2  10   8          1.11         -0.93         1.88 o                         
   3  10   8          3.06          4.64         3.71 o                         
   4  10   8          1.19         -0.93         4.18 o                         
  -9  11   8         16.97         18.56         5.57 o                         
  -8  11   8          0.47          2.78         2.31 o                         
  -7  11   8          1.18          0.30         2.11 o                         
  -6  11   8          3.88          3.92         1.91 o                         
  -5  11   8         20.95         21.84         2.54 o                         
  -4  11   8          2.00          5.21         2.77 o                         
  -3  11   8          9.85          7.91         4.87 o                         
  -2  11   8         24.18         28.79         2.98 o                         
  -1  11   8          0.20          1.24         2.14 o                         
   0  11   8          0.76         -0.44         1.84 o                         
   1  11   8         10.92          9.19         2.12 o                         
   2  11   8          2.40          1.16         2.63 o                         
  -7  12   8          0.04         -0.93         3.71 o                         
  -6  12   8          0.53         -0.19         2.31 o                         
  -5  12   8          3.77          3.82         2.07 o                         
  -4  12   8          0.63          0.31         2.14 o                         
  -3  12   8          0.24          2.89         2.90 o                         
  -2  12   8          0.04         -1.90         1.95 o                         
  -1  12   8         29.93         35.81         3.57 o                         
   0  12   8          0.76          0.89         2.11 o                         
   1  12   8          0.03          0.63         2.77 o                         
   2  12   8          1.10          4.64         4.18 o                         
  -5  13   8          8.04          9.28         4.64 o                         
  -4  13   8          1.45         -0.98         2.77 o                         
  -3  13   8          0.04          1.19         2.28 o                         
  -2  13   8          1.29          0.66         2.44 o                         
  -1  13   8          0.62          0.88         2.38 o                         
   0  13   8          3.61          1.46         2.22 o                         
 -11   1   9          2.37          3.02         1.31 o                         
 -10   1   9          0.08         -0.33         1.11 o                         
  -9   1   9        240.98        245.44         6.07 o                         
  -8   1   9         46.39         48.65         2.78 o                         
  -7   1   9         54.50         58.50         2.95 o                         
  -6   1   9         20.22         15.39         0.96 o                         
  -5   1   9         10.52          6.23         0.81 o                         
  -4   1   9         11.30          5.57         1.06 o                         
  -3   1   9        180.49        227.98         6.40 o                         
  -2   1   9        889.53        844.06        16.03 o                         
  -1   1   9          0.64         -0.23         1.64 o                         
   0   1   9         10.08          7.98         1.88 o                         
   1   1   9         25.29         25.71         1.53 o                         
   2   1   9         26.41         26.15         1.63 o                         
   3   1   9          2.65          3.64         1.04 o                         
   4   1   9          1.01          0.79         2.11 o                         
   5   1   9          0.87         -0.61         2.11 o                         
   6   1   9          0.54         -0.70         2.63 o                         
 -11   2   9          0.01          0.00         1.31 o                         
 -10   2   9         50.13         44.30         2.78 o                         
  -9   2   9         32.21         36.69         4.18 o                         
  -8   2   9         12.67         10.52         1.78 o                         
  -7   2   9          6.99          8.52         2.09 o                         
  -6   2   9        516.79        523.48         6.21 o                         
  -5   2   9        305.16        315.15         4.76 o                         
  -4   2   9         81.09         89.43         3.79 o                         
  -3   2   9         42.26         43.35         1.92 o                         
  -2   2   9        634.22        661.88        10.53 o                         
  -1   2   9         83.62        104.73         4.60 o                         
   0   2   9          0.18         -1.64         1.64 o                         
   1   2   9         35.31         31.42         2.37 o                         
   2   2   9          4.33          4.12         1.41 o                         
   3   2   9          7.88         10.80         1.34 o                         
   4   2   9          5.38          5.66         2.44 o                         
   5   2   9          8.53         10.04         3.10 o                         
   6   2   9          4.50          7.66         3.28 o                         
 -12   3   9          0.83          2.32         2.32 o                         
 -11   3   9          4.21          7.68         2.09 o                         
 -10   3   9          7.77          9.68         1.78 o                         
  -9   3   9       1081.61       1159.43        38.28 o                         
  -8   3   9         39.02         33.16         2.78 o                         
  -7   3   9          8.93          7.90         0.80 o                         
  -6   3   9        105.22         98.33         2.86 o                         
  -5   3   9        100.99         92.65         3.49 o                         
  -4   3   9         16.85         16.11         1.77 o                         
  -3   3   9         14.49         17.70         1.68 o                         
  -2   3   9        808.35        803.77        12.48 o                         
  -1   3   9          5.26          5.17         0.84 o                         
   0   3   9         31.37         34.65         2.03 o                         
   1   3   9          0.11         -0.89         1.06 o                         
   2   3   9         17.06         16.23         1.88 o                         
   3   3   9         18.16         26.21         2.68 o                         
   4   3   9          1.22          1.33         4.41 o                         
   5   3   9          2.66          3.02         2.63 o                         
   6   3   9         12.64         12.45         3.57 o                         
 -12   4   9         23.21         31.10         4.18 o                         
 -11   4   9          3.52          5.10         1.78 o                         
 -10   4   9         67.06         65.40         3.76 o                         
  -9   4   9         14.83         12.23         2.30 o                         
  -8   4   9        112.65        118.74         4.23 o                         
  -7   4   9        129.82        135.95         2.56 o                         
  -6   4   9        241.80        257.88         5.50 o                         
  -5   4   9        144.57        141.55         3.57 o                         
  -4   4   9          2.80          1.64         1.29 o                         
  -3   4   9          4.01          2.14         1.23 o                         
  -2   4   9         83.42         79.17         4.27 o                         
  -1   4   9        265.48        281.43         4.57 o                         
   0   4   9          8.49         11.00         1.14 o                         
   1   4   9          0.30         -0.63         1.06 o                         
   2   4   9          1.83          2.90         1.50 o                         
   3   4   9          0.62          1.61         1.41 o                         
   4   4   9         24.65         31.59         3.90 o                         
   5   4   9         21.87         21.48         3.71 o                         
   6   4   9          5.87          5.10         4.64 o                         
 -12   5   9          4.05         -0.93         2.78 o                         
 -11   5   9         11.54          9.79         2.55 o                         
 -10   5   9          2.18          0.97         1.78 o                         
  -9   5   9        405.78        431.74         9.04 o                         
  -8   5   9        159.54        172.99         5.38 o                         
  -7   5   9         14.99         12.73         1.28 o                         
  -6   5   9         59.74         54.15         4.42 o                         
  -5   5   9        170.18        176.20         5.18 o                         
  -4   5   9          3.02          5.28         1.50 o                         
  -3   5   9         51.34         46.41         2.48 o                         
  -2   5   9         99.94        121.46         5.25 o                         
  -1   5   9         90.79         98.69         4.93 o                         
   0   5   9         35.32         33.22         2.35 o                         
   1   5   9          3.28          5.37         0.97 o                         
   2   5   9          5.43          5.13         1.56 o                         
   3   5   9         86.10         98.34         3.91 o                         
   4   5   9         10.66         15.31         5.10 o                         
   5   5   9          0.23          6.96         4.18 o                         
   6   5   9          8.96         17.17         6.50 o                         
 -12   6   9         11.16         12.07         4.18 o                         
 -11   6   9          5.68          8.82         2.30 o                         
 -10   6   9          2.96          3.27         1.76 o                         
  -9   6   9          4.92          3.37         2.92 o                         
  -8   6   9         69.28         77.00         5.57 o                         
  -7   6   9        138.45        137.30         3.80 o                         
  -6   6   9         56.90         57.44         5.17 o                         
  -5   6   9         27.87         29.58         2.41 o                         
  -4   6   9          9.33         12.22         1.84 o                         
  -3   6   9         11.11          5.26         2.44 o                         
  -2   6   9          1.74          0.23         1.97 o                         
  -1   6   9        172.08        181.60         6.73 o                         
   0   6   9         55.56         56.26         3.52 o                         
   1   6   9          1.44         -1.20         1.29 o                         
   2   6   9          0.69          1.65         1.50 o                         
   3   6   9          2.63          0.00         2.78 o                         
   4   6   9         11.62         24.60         5.57 o                         
   5   6   9         35.58         38.52         6.96 o                         
 -11   7   9          7.70          8.37         2.22 o                         
 -10   7   9          5.60          8.12         1.88 o                         
  -9   7   9          2.43          2.95         1.67 o                         
  -8   7   9        117.58        141.14         5.33 o                         
  -7   7   9          7.68          5.47         1.49 o                         
  -6   7   9         16.37         14.22         2.99 o                         
  -5   7   9         15.11         14.82         2.14 o                         
  -4   7   9          4.24          1.70         1.61 o                         
  -3   7   9        336.30        348.37        11.63 o                         
  -2   7   9          0.64         -2.09         2.09 o                         
  -1   7   9          3.05          0.23         1.97 o                         
   0   7   9          9.38          5.60         1.63 o                         
   1   7   9          3.13          2.47         1.56 o                         
   2   7   9          3.95          2.83         1.56 o                         
   3   7   9         29.23         27.38         5.11 o                         
   4   7   9          0.18          1.86         4.18 o                         
   5   7   9          0.04         -2.32         4.18 o                         
 -11   8   9          5.85          8.34         2.38 o                         
 -10   8   9          1.70          2.41         1.80 o                         
  -9   8   9          0.72         -1.61         1.61 o                         
  -8   8   9          9.26         11.23         2.11 o                         
  -7   8   9         34.88         34.23         3.25 o                         
  -6   8   9         60.76         72.93         3.77 o                         
  -5   8   9         16.11         12.11         2.22 o                         
  -4   8   9         57.67         60.34         3.66 o                         
  -3   8   9         21.90         17.97         3.23 o                         
  -2   8   9         40.00         31.10         3.61 o                         
  -1   8   9          0.51         -2.00         2.11 o                         
   0   8   9          7.72          6.38         4.64 o                         
   1   8   9          6.85         10.54         2.04 o                         
   2   8   9          0.66          1.64         2.11 o                         
   4   8   9          0.93          0.93         4.64 o                         
 -10   9   9          0.76         -1.39         1.88 o                         
  -9   9   9          0.04          0.87         1.73 o                         
  -8   9   9          5.93          3.51         1.81 o                         
  -7   9   9          9.35          9.28         2.41 o                         
  -6   9   9          0.60         -1.49         1.49 o                         
  -5   9   9          4.58          3.55         1.95 o                         
  -4   9   9          7.22          2.35         3.02 o                         
  -3   9   9        408.22        450.11        12.48 o                         
  -2   9   9          1.17          2.04         2.44 o                         
  -1   9   9         37.74         32.33         4.18 o                         
   0   9   9          6.73         10.44         2.95 o                         
   1   9   9          0.20          1.29         1.77 o                         
   2   9   9          9.30         10.21         4.18 o                         
   4   9   9          3.52         -0.93         4.64 o                         
  -9  10   9          6.75          6.29         2.65 o                         
  -8  10   9          9.91          5.72         2.58 o                         
  -7  10   9          5.57          6.51         2.49 o                         
  -6  10   9         16.89         17.45         2.35 o                         
  -5  10   9          0.80          1.39         1.95 o                         
  -4  10   9          0.17          0.34         2.44 o                         
  -3  10   9         21.97         20.90         3.61 o                         
  -2  10   9         24.51         27.49         3.76 o                         
  -1  10   9         41.83         47.81         4.75 o                         
   0  10   9          5.86          6.03         2.77 o                         
   1  10   9          1.14          1.86         2.63 o                         
   2  10   9          2.03         -0.46         3.71 o                         
  -8  11   9          2.58          2.88         2.49 o                         
  -7  11   9          0.45          0.03         2.11 o                         
  -6  11   9         20.76         18.56         3.03 o                         
  -5  11   9          0.00         -1.60         1.60 o                         
  -4  11   9          1.37         -2.44         2.44 o                         
  -3  11   9          3.34         -0.55         4.41 o                         
  -2  11   9          5.12          3.94         2.95 o                         
  -1  11   9         33.61         43.66         6.03 o                         
   0  11   9          0.26          1.39         2.77 o                         
   1  11   9          5.99          5.72         2.41 o                         
   2  11   9         12.37         18.10         5.57 o                         
  -6  12   9          0.00         -1.62         2.28 o                         
  -5  12   9          0.71          0.72         1.88 o                         
  -4  12   9          3.85          1.13         2.90 o                         
  -3  12   9          2.13          0.23         2.95 o                         
  -2  12   9          8.83          8.99         3.43 o                         
  -1  12   9          4.32          3.48         3.28 o                         
   0  12   9          0.42         -0.93         2.63 o                         
   1  12   9          0.11          1.86         4.18 o                         
  -5  13   9          0.76         -3.25         3.71 o                         
  -4  13   9          4.87          1.86         4.18 o                         
  -3  13   9          0.30         -0.46         4.18 o                         
  -2  13   9          0.46          0.23         3.28 o                         
  -1  13   9          0.48         -0.93         4.64 o                         
 -11   0  10          4.51          3.25         2.32 o                         
 -10   0  10          8.04          8.35         2.32 o                         
  -9   0  10         19.54         13.00         2.78 o                         
  -8   0  10          6.46          7.43         2.32 o                         
  -7   0  10       1025.86       1032.03        23.13 o                         
  -6   0  10          6.44          8.99         1.23 o                         
  -5   0  10         56.58         46.68         3.11 o                         
  -4   0  10         60.63         45.96         4.64 o                         
  -3   0  10         52.89         39.00         4.64 o                         
  -2   0  10          0.69         -2.32         2.32 o                         
  -1   0  10          0.01         -2.32         2.32 o                         
   0   0  10         10.58         10.67         3.25 o                         
   1   0  10          5.11          6.96         3.25 o                         
   2   0  10        202.98        196.77         6.73 o                         
   3   0  10          8.35         13.17         3.02 o                         
   4   0  10         28.29         34.35         5.57 o                         
   5   0  10          1.44          2.78         4.18 o                         
   6   0  10         17.30         13.46         5.11 o                         
 -12   1  10         13.45         13.92         2.78 o                         
 -11   1  10         18.43         21.23         2.11 o                         
 -10   1  10         40.77         37.72         3.02 o                         
  -9   1  10        119.94        116.38         4.42 o                         
  -8   1  10        172.56        164.29         5.26 o                         
  -7   1  10         28.22         23.60         1.77 o                         
  -6   1  10         12.27         12.94         1.03 o                         
  -5   1  10         74.81         76.66         2.59 o                         
  -4   1  10         80.34        100.13         3.20 o                         
  -3   1  10          0.03          2.62         4.41 o                         
  -2   1  10         24.91         22.76         2.78 o                         
  -1   1  10         69.69         70.51         3.94 o                         
   0   1  10        101.87        103.93         5.57 o                         
   1   1  10        546.55        509.47        10.05 o                         
   2   1  10        109.71        120.14         3.00 o                         
   3   1  10         29.93         27.35         2.12 o                         
   4   1  10          2.51          3.25         2.63 o                         
   5   1  10          9.28         16.47         3.61 o                         
   6   1  10         13.25         14.42         3.57 o                         
 -12   2  10         37.80         46.88         4.64 o                         
 -11   2  10          1.58         -0.26         1.45 o                         
 -10   2  10         25.78         28.38         2.45 o                         
  -9   2  10          3.30          0.21         2.32 o                         
  -8   2  10          1.82          0.70         2.55 o                         
  -7   2  10        439.27        458.19         8.06 o                         
  -6   2  10          7.14          6.28         0.98 o                         
  -5   2  10          0.64         -0.85         0.88 o                         
  -4   2  10         69.87         69.11         2.40 o                         
  -3   2  10         22.33         22.24         1.27 o                         
  -2   2  10          6.63          5.29         1.16 o                         
  -1   2  10         97.75         99.14         3.45 o                         
   0   2  10          6.70          2.78         1.97 o                         
   1   2  10          0.35          1.74         1.50 o                         
   2   2  10         71.96         70.91         2.79 o                         
   3   2  10         23.52         26.63         2.09 o                         
   4   2  10          8.49          9.15         2.77 o                         
   5   2  10          0.14         -1.94         2.56 o                         
   6   2  10          5.98          6.01         3.10 o                         
 -12   3  10          0.43         -1.86         2.32 o                         
 -11   3  10          0.56          1.58         1.54 o                         
 -10   3  10         40.76         37.52         3.11 o                         
  -9   3  10        218.67        227.55         6.73 o                         
  -8   3  10        101.51         98.36         4.42 o                         
  -7   3  10          0.08          0.56         0.97 o                         
  -6   3  10        140.37        132.50         4.18 o                         
  -5   3  10          1.83          0.39         1.23 o                         
  -4   3  10         37.53         29.61         2.19 o                         
  -3   3  10          2.79          3.05         1.10 o                         
  -2   3  10         58.51         46.97         2.42 o                         
  -1   3  10         39.53         33.19         3.48 o                         
   0   3  10          3.34          0.46         1.23 o                         
   1   3  10          7.65          4.37         1.63 o                         
   2   3  10         14.65         13.45         2.29 o                         
   3   3  10          4.61          3.50         1.84 o                         
   4   3  10         22.23         24.44         3.76 o                         
   5   3  10          2.63          4.86         2.77 o                         
   6   3  10          7.16          6.50         5.10 o                         
 -12   4  10          4.64          8.82         3.25 o                         
 -11   4  10          0.14         -1.24         1.45 o                         
 -10   4  10         49.34         56.88         6.96 o                         
  -9   4  10          0.95          0.43         2.11 o                         
  -8   4  10         36.39         32.24         2.71 o                         
  -7   4  10         68.57         59.58         3.28 o                         
  -6   4  10         68.11         52.94         2.92 o                         
  -5   4  10         14.93         14.55         1.88 o                         
  -4   4  10         70.49         60.86         3.19 o                         
  -3   4  10          4.05          4.04         1.35 o                         
  -2   4  10          0.01         -0.93         1.78 o                         
  -1   4  10        330.28        335.48         5.26 o                         
   0   4  10        113.46        112.00         3.65 o                         
   1   4  10          1.69          2.39         1.35 o                         
   2   4  10          2.21          3.56         1.61 o                         
   3   4  10         67.28         76.45         4.18 o                         
   4   4  10          2.88          2.65         2.77 o                         
   5   4  10          1.70          0.46         3.71 o                         
 -12   5  10          2.08          1.39         1.97 o                         
 -11   5  10          0.43          3.08         1.86 o                         
 -10   5  10          3.13          1.60         1.78 o                         
  -9   5  10         10.76          8.64         2.11 o                         
  -8   5  10         13.60         16.03         2.22 o                         
  -7   5  10          0.55          1.86         1.61 o                         
  -6   5  10         50.34         52.03         3.12 o                         
  -5   5  10         67.62         81.48         3.75 o                         
  -4   5  10          6.91          5.87         1.63 o                         
  -3   5  10          1.55          0.21         1.27 o                         
  -2   5  10          0.03         -0.46         1.97 o                         
  -1   5  10          0.00          0.83         1.34 o                         
   0   5  10          0.31          0.01         0.71 o                         
   1   5  10          0.12         -0.30         1.06 o                         
   2   5  10         12.81         17.53         3.71 o                         
   3   5  10          0.08          3.92         2.56 o                         
   4   5  10          4.31          3.71         4.18 o                         
   5   5  10          0.93         -1.39         3.71 o                         
 -12   6  10          3.05          3.02         4.41 o                         
 -11   6  10         14.11         19.43         2.77 o                         
 -10   6  10          0.31          0.34         1.74 o                         
  -9   6  10         11.39         17.29         2.56 o                         
  -8   6  10          0.49         -0.76         1.77 o                         
  -7   6  10          7.65          8.85         1.52 o                         
  -6   6  10         13.23         14.22         2.14 o                         
  -5   6  10         82.18        108.12         7.86 o                         
  -4   6  10          0.98         -1.05         1.39 o                         
  -3   6  10          0.18         -1.78         1.78 o                         
  -2   6  10         14.23         18.82         3.10 o                         
  -1   6  10          0.52          0.93         2.32 o                         
   0   6  10         97.81         98.19         4.00 o                         
   1   6  10          1.63          2.90         1.50 o                         
   2   6  10          4.88          6.71         2.44 o                         
   3   6  10         78.27         86.81         9.28 o                         
   4   6  10          6.79          7.89         4.64 o                         
   5   6  10          1.16          1.39         4.64 o                         
 -11   7  10          4.36          2.09         2.30 o                         
 -10   7  10          0.29         -0.88         1.77 o                         
  -9   7  10         34.29         36.06         3.16 o                         
  -8   7  10        108.76        134.68         5.55 o                         
  -7   7  10         12.44          6.95         1.57 o                         
  -6   7  10         12.45          8.52         1.95 o                         
  -5   7  10         52.81         53.36         3.40 o                         
  -4   7  10         23.09         18.43         2.38 o                         
  -3   7  10         41.62         36.28         4.87 o                         
  -2   7  10         39.01         41.18         3.94 o                         
  -1   7  10         30.48         35.09         5.11 o                         
   0   7  10          8.13          8.04         1.74 o                         
   1   7  10          7.24          5.72         2.44 o                         
   2   7  10          6.75          4.55         4.87 o                         
   4   7  10          3.90         -0.46         3.71 o                         
 -11   8  10          0.33          0.93         2.44 o                         
 -10   8  10          1.59         -0.15         2.06 o                         
  -9   8  10          1.59          1.87         2.07 o                         
  -8   8  10          7.25          3.93         2.22 o                         
  -7   8  10          5.14          7.45         2.11 o                         
  -6   8  10          3.05          3.40         1.88 o                         
  -5   8  10          0.53          1.49         1.68 o                         
  -4   8  10         10.45         13.22         2.38 o                         
  -3   8  10          3.02         -2.56         2.56 o                         
  -2   8  10         20.05         23.42         3.43 o                         
  -1   8  10          4.04         -1.89         2.11 o                         
   0   8  10          0.03         -0.52         1.63 o                         
   1   8  10          0.00         -1.64         2.11 o                         
   2   8  10          7.87         11.60         4.18 o                         
   4   8  10          2.64          0.93         4.64 o                         
 -10   9  10          0.01         -1.39         2.30 o                         
  -9   9  10          9.35          7.76         2.49 o                         
  -8   9  10         39.90         41.92         3.75 o                         
  -7   9  10          9.44          3.64         2.31 o                         
  -6   9  10         10.76          7.82         2.31 o                         
  -5   9  10         11.17          8.78         2.31 o                         
  -4   9  10          0.17          3.14         2.04 o                         
  -3   9  10         55.13         56.17         4.92 o                         
  -2   9  10          1.93          2.59         2.77 o                         
  -1   9  10          4.31          5.34         2.63 o                         
   0   9  10         63.91         63.62         6.73 o                         
   1   9  10          0.84          0.80         2.44 o                         
   2   9  10          3.25          1.86         3.71 o                         
  -9  10  10          0.90         -0.05         2.22 o                         
  -8  10  10          2.83          2.48         2.41 o                         
  -7  10  10          0.04         -0.63         2.01 o                         
  -6  10  10         20.65         20.82         2.47 o                         
  -5  10  10          0.00         -1.77         1.77 o                         
  -4  10  10         11.14         11.34         2.65 o                         
  -3  10  10         17.65          9.51         3.28 o                         
  -2  10  10          8.22         10.30         3.71 o                         
  -1  10  10          2.98          1.62         2.63 o                         
   0  10  10          3.16          2.48         2.44 o                         
   1  10  10          1.10          0.25         3.25 o                         
  -7  11  10          0.12          1.86         2.41 o                         
  -6  11  10          1.22          2.03         2.38 o                         
  -5  11  10          2.62          1.13         2.16 o                         
  -4  11  10          4.36          1.16         2.95 o                         
  -3  11  10          0.72          3.40         3.10 o                         
  -2  11  10          0.04         -1.53         2.77 o                         
  -1  11  10          4.82          5.30         3.10 o                         
   0  11  10         17.36         18.80         3.76 o                         
   1  11  10          0.20          3.71         3.71 o                         
  -6  12  10          2.67          6.03         4.64 o                         
  -5  12  10          5.19          3.24         2.29 o                         
  -4  12  10          0.01         -2.19         2.19 o                         
  -3  12  10          0.16         -1.03         3.02 o                         
  -2  12  10          0.41         -0.93         3.10 o                         
  -1  12  10          0.01          1.10         3.10 o                         
   0  12  10          0.15          2.78         4.18 o                         
 -12   1  11          2.90          3.54         1.78 o                         
 -11   1  11          1.86          1.86         1.64 o                         
 -10   1  11          2.60          0.70         3.94 o                         
  -9   1  11         34.26         33.55         3.48 o                         
  -8   1  11         30.87         34.23         4.41 o                         
  -7   1  11         34.63         30.34         1.58 o                         
  -6   1  11         33.06         26.75         1.81 o                         
  -5   1  11        101.30        103.80         3.55 o                         
  -4   1  11         33.92         32.52         2.03 o                         
  -3   1  11        126.94        123.80         5.25 o                         
  -2   1  11          3.50          3.48         1.97 o                         
  -1   1  11          1.15         -1.64         1.64 o                         
   0   1  11         22.12         24.18         2.95 o                         
   1   1  11         24.22         25.39         2.49 o                         
   2   1  11          0.06         -1.32         1.32 o                         
   3   1  11          1.87         -1.07         2.11 o                         
   4   1  11          1.77          3.22         2.44 o                         
   5   1  11          0.88         -0.70         2.63 o                         
 -12   2  11         77.49         84.91         6.96 o                         
 -11   2  11          1.83          1.39         1.64 o                         
 -10   2  11          0.03          1.69         1.86 o                         
  -9   2  11          3.59          3.25         3.25 o                         
  -8   2  11          1.98          2.78         2.78 o                         
  -7   2  11          4.19          6.44         1.10 o                         
  -6   2  11         36.54         35.98         2.49 o                         
  -5   2  11        254.10        268.18         5.98 o                         
  -4   2  11         11.32          5.34         0.97 o                         
  -3   2  11         22.85         19.86         1.78 o                         
  -2   2  11          4.37          2.40         1.33 o                         
  -1   2  11          7.58          3.25         0.84 o                         
   0   2  11          2.39          1.86         0.79 o                         
   1   2  11          2.05          0.78         2.15 o                         
   2   2  11         35.48         33.31         2.43 o                         
   3   2  11         18.98         17.97         3.10 o                         
   4   2  11          1.64          0.70         2.63 o                         
   5   2  11          4.80          6.96         4.41 o                         
 -12   3  11          3.41          2.94         1.89 o                         
 -11   3  11          3.71          2.49         1.86 o                         
 -10   3  11         15.74         17.77         2.44 o                         
  -9   3  11          1.60          2.55         2.55 o                         
  -8   3  11         72.22         74.93         6.96 o                         
  -7   3  11        125.43        140.02         5.58 o                         
  -6   3  11          6.14          4.93         1.50 o                         
  -5   3  11          1.07          0.80         1.35 o                         
  -4   3  11         24.81         23.66         2.01 o                         
  -3   3  11         81.43         73.29         2.55 o                         
  -2   3  11         21.21         21.14         1.82 o                         
  -1   3  11         24.02         28.38         3.28 o                         
   0   3  11        115.68        129.79         4.28 o                         
   1   3  11         83.79         84.93         3.80 o                         
   2   3  11          3.74          0.00         1.61 o                         
   3   3  11         26.94         25.39         3.71 o                         
   4   3  11         36.20         38.79         5.80 o                         
   5   3  11          0.40         -2.78         4.18 o                         
 -12   4  11         30.43         34.84         3.28 o                         
 -11   4  11          6.38         15.58         2.44 o                         
 -10   4  11         11.77         13.17         2.44 o                         
  -9   4  11          6.89         12.02         2.44 o                         
  -8   4  11          3.84          6.23         1.77 o                         
  -7   4  11          0.99          0.33         1.41 o                         
  -6   4  11         63.00         63.74         3.48 o                         
  -5   4  11        194.91        211.03         5.72 o                         
  -4   4  11        212.19        222.79         5.78 o                         
  -3   4  11         44.55         41.03         3.43 o                         
  -2   4  11         10.60         10.78         1.10 o                         
  -1   4  11          6.80          7.40         1.44 o                         
   0   4  11         11.14         10.48         1.68 o                         
   1   4  11          2.92          0.55         1.99 o                         
   2   4  11         76.11         88.21         4.00 o                         
   3   4  11         34.00         45.02         6.96 o                         
   4   4  11          7.78          8.82         5.10 o                         
   5   4  11          2.31          8.35         5.10 o                         
 -12   5  11          0.26         -0.93         1.97 o                         
 -11   5  11          7.71          8.29         2.44 o                         
 -10   5  11         17.24         23.38         3.10 o                         
  -9   5  11          8.10          6.63         2.11 o                         
  -8   5  11         89.88         96.60         6.12 o                         
  -7   5  11          9.86         11.92         2.14 o                         
  -6   5  11          3.43          4.94         2.15 o                         
  -5   5  11         81.21         85.27         4.67 o                         
  -4   5  11         16.41         11.70         1.91 o                         
  -3   5  11          8.48          7.35         1.74 o                         
  -2   5  11         25.32         25.66         3.28 o                         
  -1   5  11          7.05          7.84         1.21 o                         
   0   5  11         19.91         19.53         3.10 o                         
   1   5  11         46.48         43.87         3.94 o                         
   2   5  11         43.85         41.48         3.90 o                         
   3   5  11         16.96         23.21         6.03 o                         
   4   5  11         53.50         60.34         8.36 o                         
 -12   6  11          0.50         -0.33         2.32 o                         
 -11   6  11         28.19         35.12         3.61 o                         
 -10   6  11         10.53          9.28         3.83 o                         
  -9   6  11         10.80         12.12         2.38 o                         
  -8   6  11          3.48          4.32         2.04 o                         
  -7   6  11          0.77         -0.19         1.68 o                         
  -6   6  11          0.10          0.20         1.56 o                         
  -5   6  11          4.90          6.33         1.84 o                         
  -4   6  11        174.76        186.07         5.72 o                         
  -3   6  11          4.47          0.00         1.75 o                         
  -2   6  11          2.07         -1.11         2.11 o                         
  -1   6  11         12.94          9.85         1.68 o                         
   0   6  11          1.78          0.11         2.11 o                         
   1   6  11         12.25         13.16         3.48 o                         
   2   6  11         43.03         48.27         6.03 o                         
   3   6  11         14.38         25.53         6.50 o                         
   4   6  11          3.96          6.03         4.64 o                         
 -11   7  11          0.80         -1.16         2.30 o                         
 -10   7  11         10.36          7.16         2.24 o                         
  -9   7  11          3.49          2.00         2.04 o                         
  -8   7  11         66.31         72.70         7.62 o                         
  -7   7  11          6.13          6.84         2.22 o                         
  -6   7  11          0.90          0.85         3.52 o                         
  -5   7  11         11.78         12.43         2.22 o                         
  -4   7  11         13.86         19.37         2.58 o                         
  -3   7  11          1.20         -1.16         2.30 o                         
  -2   7  11         16.94         16.02         3.28 o                         
  -1   7  11          7.46          7.70         5.80 o                         
   0   7  11          8.17          8.88         3.71 o                         
   1   7  11         13.77         17.60         3.10 o                         
   2   7  11         11.22         19.96         4.64 o                         
   3   7  11          0.05          4.18         4.64 o                         
 -11   8  11          0.86          0.93         3.25 o                         
 -10   8  11          1.08         -0.84         2.04 o                         
  -9   8  11          2.82          2.93         2.19 o                         
  -8   8  11         33.26         27.08         3.26 o                         
  -7   8  11          0.50          1.11         1.95 o                         
  -6   8  11          6.81          3.11         1.95 o                         
  -5   8  11         10.48         10.52         2.31 o                         
  -4   8  11          0.25          1.58         1.97 o                         
  -3   8  11          1.43          0.96         2.77 o                         
  -2   8  11          0.60         -0.43         2.44 o                         
  -1   8  11         17.00         19.96         3.61 o                         
   0   8  11         25.36         30.70         3.94 o                         
   1   8  11         13.59          7.12         2.90 o                         
   2   8  11          9.71          9.75         4.64 o                         
   3   8  11          0.36         -4.64         4.64 o                         
 -10   9  11          0.02         -2.44         2.44 o                         
  -9   9  11          0.71          1.21         2.31 o                         
  -8   9  11         23.06         23.13         3.19 o                         
  -7   9  11          9.42          8.89         2.46 o                         
  -6   9  11         19.00         15.46         2.92 o                         
  -5   9  11         25.53         23.74         3.03 o                         
  -4   9  11         42.92         52.30         3.92 o                         
  -3   9  11         33.37         35.60         4.41 o                         
  -2   9  11         15.17         13.69         3.28 o                         
  -1   9  11          0.04         -0.33         2.77 o                         
   0   9  11          7.56          5.27         2.77 o                         
   1   9  11          2.01          9.75         4.18 o                         
  -9  10  11          0.20         -3.71         3.71 o                         
  -8  10  11          2.88          1.60         2.31 o                         
  -7  10  11          0.25         -1.41         2.04 o                         
  -6  10  11          1.13          1.29         2.22 o                         
  -5  10  11          0.75         -2.15         3.13 o                         
  -4  10  11          1.12          2.75         2.31 o                         
  -3  10  11         25.09         26.66         3.94 o                         
  -2  10  11          6.28          3.25         2.95 o                         
  -1  10  11          3.08          4.49         5.57 o                         
   0  10  11          8.44          6.55         3.10 o                         
   1  10  11          7.82          0.46         4.18 o                         
  -7  11  11          0.10          1.20         2.77 o                         
  -6  11  11          1.13          1.35         4.49 o                         
  -5  11  11          2.72          0.93         2.41 o                         
  -4  11  11         18.71         22.21         3.30 o                         
  -3  11  11          2.42          7.07         3.43 o                         
  -2  11  11         41.54         49.15         5.41 o                         
  -1  11  11          0.36          1.56         2.77 o                         
   0  11  11          0.18          0.00         2.95 o                         
  -5  12  11          0.16          1.86         3.71 o                         
  -4  12  11          0.16         -5.10         5.10 o                         
  -3  12  11          2.92          4.80         3.43 o                         
  -2  12  11          6.24          1.62         3.61 o                         
 -12   0  12          1.97          1.86         2.78 o                         
 -11   0  12         55.89         60.34         5.57 o                         
 -10   0  12          4.50          5.10         2.78 o                         
  -9   0  12         29.73         29.70         4.18 o                         
  -8   0  12         23.76         24.13         3.71 o                         
  -7   0  12          3.86          1.39         2.78 o                         
  -6   0  12          0.02         -0.05         1.62 o                         
  -5   0  12          6.03         11.60         3.25 o                         
  -4   0  12         56.76         51.99         6.04 o                         
  -3   0  12        872.28        769.90        22.86 o                         
  -2   0  12          8.22          6.96         3.71 o                         
  -1   0  12          0.09          0.00         2.78 o                         
   0   0  12          2.19          4.64         3.25 o                         
   1   0  12         85.28         91.00         5.08 o                         
   2   0  12         10.38          4.18         2.30 o                         
   3   0  12          8.67          8.82         3.71 o                         
   4   0  12         14.28         14.39         4.64 o                         
 -12   1  12         17.53         23.96         2.95 o                         
 -11   1  12          3.77          4.18         2.78 o                         
 -10   1  12          6.31          5.10         1.97 o                         
  -9   1  12         90.58         91.80         4.75 o                         
  -8   1  12          0.48          0.93         1.97 o                         
  -7   1  12        144.99        151.56         6.73 o                         
  -6   1  12         26.87         20.43         2.04 o                         
  -5   1  12         31.93         23.86         2.03 o                         
  -4   1  12        733.28        704.88        26.81 o                         
  -3   1  12       1158.79       1200.03        35.76 o                         
  -2   1  12          0.25          0.46         1.97 o                         
  -1   1  12         13.35         11.78         2.63 o                         
   0   1  12         25.07         30.17         3.43 o                         
   1   1  12         24.41         22.85         2.49 o                         
   2   1  12          4.71          2.10         1.94 o                         
   3   1  12          0.31          3.25         2.44 o                         
   4   1  12          5.47          9.77         3.10 o                         
 -12   2  12          3.94          4.21         2.11 o                         
 -11   2  12         48.69         48.29         3.61 o                         
 -10   2  12         22.52         24.01         2.95 o                         
  -9   2  12         49.41         46.90         3.61 o                         
  -8   2  12         40.27         39.13         3.43 o                         
  -7   2  12          0.80          0.46         1.97 o                         
  -6   2  12         34.18         31.48         2.46 o                         
  -5   2  12         53.50         63.50         3.14 o                         
  -4   2  12        113.31        114.53         3.35 o                         
  -3   2  12        326.33        309.56        13.25 o                         
  -2   2  12          4.90          6.03         2.30 o                         
  -1   2  12          1.12          1.16         2.30 o                         
   0   2  12          1.90          1.67         1.56 o                         
   1   2  12         23.13         19.00         2.38 o                         
   2   2  12          0.17         -1.44         1.44 o                         
   3   2  12         14.89         15.72         3.23 o                         
   4   2  12          5.48          6.72         3.10 o                         
 -13   3  12          0.01          0.46         3.25 o                         
 -12   3  12          0.02         -1.78         1.78 o                         
 -11   3  12         38.27         46.36         3.76 o                         
 -10   3  12         51.93         45.65         3.76 o                         
  -9   3  12          7.77          5.07         2.11 o                         
  -8   3  12          0.05         -1.73         1.78 o                         
  -7   3  12         17.40         12.83         2.44 o                         
  -6   3  12         27.99         25.60         1.96 o                         
  -5   3  12         86.66         90.50         3.15 o                         
  -4   3  12         15.43         14.26         1.37 o                         
  -3   3  12        121.80        122.11         6.03 o                         
  -2   3  12         34.68         27.58         1.95 o                         
  -1   3  12          6.89          5.71         1.21 o                         
   0   3  12         16.91         20.01         2.31 o                         
   1   3  12         31.59         26.52         2.58 o                         
   2   3  12         67.04         74.16         3.58 o                         
   3   3  12        100.86        104.46         9.75 o                         
   4   3  12          4.25          1.39         3.71 o                         
 -12   4  12          0.58          1.53         2.11 o                         
 -11   4  12         15.92         13.72         2.77 o                         
 -10   4  12        107.23        117.15         5.55 o                         
  -9   4  12         25.70         25.10         3.28 o                         
  -8   4  12          0.94         -1.78         1.78 o                         
  -7   4  12          2.33          1.55         1.56 o                         
  -6   4  12         75.07         79.46         3.93 o                         
  -5   4  12         36.38         30.12         2.52 o                         
  -4   4  12          1.13         -1.29         1.29 o                         
  -3   4  12          3.05          0.96         0.79 o                         
  -2   4  12         55.09         56.70         3.09 o                         
  -1   4  12          7.88          5.80         1.52 o                         
   0   4  12          4.12         -0.23         2.30 o                         
   1   4  12          0.13          1.82         2.11 o                         
   2   4  12          1.64          1.86         3.71 o                         
   3   4  12          6.79         11.14         4.64 o                         
   4   4  12          0.36         -2.32         4.64 o                         
 -12   5  12          2.25          2.12         2.23 o                         
 -11   5  12         11.21          9.61         2.77 o                         
 -10   5  12         52.77         54.77         4.42 o                         
  -9   5  12         44.47         42.85         3.40 o                         
  -8   5  12          1.89          1.56         1.77 o                         
  -7   5  12          0.96         -0.46         1.61 o                         
  -6   5  12          5.53          5.20         1.77 o                         
  -5   5  12          4.26          2.37         1.63 o                         
  -4   5  12          6.52          5.08         1.96 o                         
  -3   5  12          0.66         -1.35         1.35 o                         
  -2   5  12          0.16          0.59         1.44 o                         
  -1   5  12          3.32          4.33         2.44 o                         
   0   5  12          0.02         -1.53         2.11 o                         
   1   5  12          0.37         -0.70         3.94 o                         
   2   5  12         31.37         25.99         5.11 o                         
   3   5  12        124.94        127.69        10.68 o                         
 -12   6  12          9.03          9.90         2.90 o                         
 -11   6  12          0.72          2.09         2.30 o                         
 -10   6  12          0.12         -0.20         2.47 o                         
  -9   6  12         35.39         32.43         3.30 o                         
  -8   6  12          2.89          1.55         1.95 o                         
  -7   6  12          5.31          4.58         2.04 o                         
  -6   6  12          5.38          7.13         2.04 o                         
  -5   6  12         25.23         22.85         2.58 o                         
  -4   6  12         65.20         71.55         4.00 o                         
  -3   6  12          0.39         -1.39         1.39 o                         
  -2   6  12         14.04          4.87         2.63 o                         
  -1   6  12         28.89         24.63         3.61 o                         
   0   6  12          2.95          0.70         2.63 o                         
   1   6  12          3.38         -1.86         3.71 o                         
   3   6  12          1.89          3.71         4.64 o                         
 -11   7  12          1.21         -1.66         2.23 o                         
 -10   7  12         11.94          8.03         3.03 o                         
  -9   7  12         88.89        103.98         6.34 o                         
  -8   7  12         19.68         23.99         3.12 o                         
  -7   7  12         19.21         22.00         3.33 o                         
  -6   7  12          5.07          5.75         1.95 o                         
  -5   7  12         38.26         42.70         3.83 o                         
  -4   7  12         46.32         58.49         4.59 o                         
  -3   7  12          0.62         -1.68         1.68 o                         
  -2   7  12          0.50         -1.39         2.30 o                         
  -1   7  12          2.32          4.41         2.63 o                         
   0   7  12          7.92         10.58         3.10 o                         
   1   7  12          3.69          5.46         2.77 o                         
   3   7  12          8.32          4.64         5.57 o                         
 -10   8  12          0.01         -2.68         3.15 o                         
  -9   8  12          0.26         -1.55         2.22 o                         
  -8   8  12          8.11          8.36         4.38 o                         
  -7   8  12          5.14          5.30         2.28 o                         
  -6   8  12          4.53          3.25         2.14 o                         
  -5   8  12          0.22          0.27         1.97 o                         
  -4   8  12        160.96        200.91         6.69 o                         
  -3   8  12          1.87          6.52         3.10 o                         
  -2   8  12          0.00         -0.14         2.77 o                         
  -1   8  12          0.38         -1.62         2.56 o                         
   0   8  12         18.81         16.85         3.94 o                         
   1   8  12          1.56         -1.39         3.71 o                         
 -10   9  12          0.31         -2.78         3.25 o                         
  -9   9  12          6.71          6.15         2.49 o                         
  -8   9  12          9.33         11.16         2.76 o                         
  -7   9  12         10.43         14.95         2.76 o                         
  -6   9  12          4.52          5.44         2.31 o                         
  -5   9  12         32.67         37.78         3.57 o                         
  -4   9  12         39.01         43.60         3.83 o                         
  -3   9  12          3.56          8.35         3.28 o                         
  -2   9  12         25.05         35.06         4.75 o                         
  -1   9  12          3.00          0.23         2.63 o                         
   0   9  12          4.86          9.05         3.28 o                         
   1   9  12          0.07          0.46         4.18 o                         
  -8  10  12          0.53          0.23         2.95 o                         
  -7  10  12          3.66          6.38         2.49 o                         
  -6  10  12          1.16          3.25         2.28 o                         
  -5  10  12          3.99          0.53         2.83 o                         
  -4  10  12         12.85         12.39         2.87 o                         
  -3  10  12          8.49         13.10         3.76 o                         
  -2  10  12          2.63          0.98         3.10 o                         
  -1  10  12          1.13          1.15         4.18 o                         
   0  10  12          4.68          3.92         2.90 o                         
  -7  11  12          0.00          0.00         3.71 o                         
  -6  11  12          1.48         -2.32         4.18 o                         
  -5  11  12          2.04          3.75         2.46 o                         
  -4  11  12          0.02          0.39         2.46 o                         
  -3  11  12          5.92         10.91         3.61 o                         
  -2  11  12         28.00         22.32         4.27 o                         
  -1  11  12          0.93         -0.71         3.10 o                         
 -13   1  13          0.04          0.00         3.25 o                         
 -12   1  13          0.00          0.93         2.11 o                         
 -11   1  13         15.89         17.34         2.77 o                         
 -10   1  13          1.45         -1.78         1.78 o                         
  -9   1  13          0.84          0.70         1.97 o                         
  -8   1  13         19.23         17.43         2.78 o                         
  -7   1  13         20.38         17.21         2.78 o                         
  -6   1  13         11.63         10.71         1.68 o                         
  -5   1  13         11.71         11.66         2.63 o                         
  -4   1  13         65.23         58.26         6.04 o                         
  -3   1  13         24.55         30.72         8.35 o                         
  -2   1  13         12.90         11.12         4.18 o                         
  -1   1  13          0.00         -2.11         2.11 o                         
   0   1  13          2.08          1.86         2.30 o                         
   1   1  13          0.22         -1.68         1.68 o                         
   2   1  13          0.00          2.60         2.78 o                         
   3   1  13          2.36          5.05         2.77 o                         
 -13   2  13          0.42         -3.25         3.25 o                         
 -12   2  13          2.21          2.50         2.11 o                         
 -11   2  13          1.61          0.46         2.32 o                         
 -10   2  13        255.74        294.12        14.87 o                         
  -9   2  13         32.41         32.00         3.43 o                         
  -8   2  13          6.40          7.66         2.30 o                         
  -7   2  13          1.25         -1.48         1.78 o                         
  -6   2  13          0.13         -1.04         1.29 o                         
  -5   2  13         16.24         12.51         1.74 o                         
  -4   2  13          4.59          8.49         2.77 o                         
  -3   2  13        363.95        359.91        10.52 o                         
  -2   2  13          1.18          1.39         2.30 o                         
  -1   2  13          4.11          0.65         2.44 o                         
   0   2  13          2.21          0.63         1.68 o                         
   1   2  13          2.77          1.16         2.24 o                         
   2   2  13          0.06          0.00         2.30 o                         
   3   2  13          2.14         -2.32         3.25 o                         
 -12   3  13          1.50          3.94         2.55 o                         
 -11   3  13         59.60         64.72         8.12 o                         
 -10   3  13          0.76         -0.80         2.44 o                         
  -9   3  13         11.84          9.28         2.63 o                         
  -8   3  13          1.55          4.57         2.11 o                         
  -7   3  13        103.75        113.30         6.50 o                         
  -6   3  13         29.97         27.90         2.52 o                         
  -5   3  13          0.10         -0.32         1.09 o                         
  -4   3  13         29.62         24.04         2.31 o                         
  -3   3  13         39.56         41.85         2.80 o                         
  -2   3  13         36.28         37.43         4.41 o                         
  -1   3  13          0.09         -0.25         1.39 o                         
   0   3  13          0.03         -0.85         1.63 o                         
   1   3  13          0.26         -1.24         2.44 o                         
   2   3  13          0.02          4.64         4.64 o                         
   3   3  13          6.82         12.07         4.64 o                         
 -12   4  13          0.46          1.27         2.44 o                         
 -11   4  13          2.16          4.05         2.44 o                         
 -10   4  13        202.05        224.83        19.74 o                         
  -9   4  13          5.99          3.90         2.44 o                         
  -8   4  13          0.88         -2.11         2.78 o                         
  -7   4  13          2.19          3.36         1.84 o                         
  -6   4  13          8.73          7.03         1.58 o                         
  -5   4  13          2.76          0.59         1.12 o                         
  -4   4  13          3.20          3.13         1.52 o                         
  -3   4  13         98.87        117.88         5.70 o                         
  -2   4  13          7.57          9.38         1.78 o                         
  -1   4  13          5.35          4.26         2.77 o                         
   0   4  13          0.21          0.23         2.30 o                         
   1   4  13          0.02          0.84         2.44 o                         
   2   4  13          6.60          9.28         5.10 o                         
   3   4  13          5.05          4.64         4.18 o                         
 -12   5  13          0.90          2.04         2.44 o                         
 -11   5  13         11.13         15.64         3.10 o                         
 -10   5  13         14.83         12.75         3.10 o                         
  -9   5  13          3.72          0.80         2.44 o                         
  -8   5  13         27.03         23.87         2.76 o                         
  -7   5  13         36.96         34.44         3.00 o                         
  -6   5  13         13.76         11.00         2.11 o                         
  -5   5  13          1.22         -0.22         1.63 o                         
  -4   5  13          0.03          1.27         2.98 o                         
  -3   5  13          8.73          9.67         1.86 o                         
  -2   5  13         12.45         11.97         2.07 o                         
  -1   5  13         10.13         14.60         3.25 o                         
   0   5  13          0.02         -2.30         2.30 o                         
   1   5  13          1.58          2.78         2.63 o                         
   3   5  13          0.81          3.71         4.64 o                         
 -11   6  13          0.04          2.29         2.44 o                         
 -10   6  13          6.90          5.24         2.77 o                         
  -9   6  13         59.63         66.13        10.55 o                         
  -8   6  13          0.01         -1.77         1.77 o                         
  -7   6  13          0.24          0.05         1.68 o                         
  -6   6  13          2.89          0.62         2.04 o                         
  -5   6  13          2.31          2.41         1.95 o                         
  -4   6  13         65.51         67.45         8.68 o                         
  -3   6  13          1.13         -0.66         1.72 o                         
  -2   6  13         14.24         11.43         3.10 o                         
  -1   6  13          6.59          0.70         2.55 o                         
   0   6  13          0.68          2.54         2.77 o                         
   1   6  13          1.70          0.00         3.25 o                         
 -11   7  13          0.04          1.51         2.78 o                         
 -10   7  13          6.28          7.95         2.49 o                         
  -9   7  13          0.37          2.78         2.11 o                         
  -8   7  13         24.67         24.08         3.03 o                         
  -7   7  13         23.27         22.82         3.26 o                         
  -6   7  13          2.86          1.53         1.91 o                         
  -5   7  13         14.77         17.26         2.52 o                         
  -4   7  13          3.05          3.03         2.16 o                         
  -3   7  13          0.26         -0.64         1.74 o                         
  -2   7  13          3.90          3.00         4.18 o                         
  -1   7  13          8.99          6.73         2.95 o                         
   0   7  13          0.00          1.62         2.63 o                         
   1   7  13          0.04         -4.18         4.18 o                         
 -10   8  13          0.20          1.46         2.46 o                         
  -9   8  13         15.08         17.38         3.00 o                         
  -8   8  13          1.19          2.88         2.31 o                         
  -7   8  13          0.48         -0.65         2.11 o                         
  -6   8  13          1.13          3.41         2.11 o                         
  -5   8  13         13.19         15.28         3.93 o                         
  -4   8  13        145.12        176.83        11.03 o                         
  -3   8  13          1.89          5.44         2.24 o                         
  -2   8  13          1.12         -2.44         2.44 o                         
  -1   8  13          6.31          8.74         3.10 o                         
   0   8  13          0.00          1.39         2.95 o                         
   1   8  13          1.87          8.35         4.64 o                         
  -9   9  13          5.87          7.12         3.43 o                         
  -8   9  13          0.11         -2.22         2.22 o                         
  -7   9  13          5.84          6.61         2.60 o                         
  -6   9  13          0.31          0.27         2.03 o                         
  -5   9  13         12.14         10.29         2.73 o                         
  -4   9  13          0.13          1.41         2.19 o                         
  -3   9  13         12.62         13.12         2.80 o                         
  -2   9  13          0.45          0.00         2.63 o                         
  -1   9  13          0.05         -1.15         2.77 o                         
   0   9  13          0.11         -1.39         4.18 o                         
  -8  10  13          1.11          0.00         4.64 o                         
  -7  10  13          2.41          2.78         4.18 o                         
  -6  10  13          0.00         -1.25         2.66 o                         
  -5  10  13          2.25          2.64         2.46 o                         
  -4  10  13         23.12         19.84         3.03 o                         
  -3  10  13          0.07          0.73         3.10 o                         
  -2  10  13         15.79         17.65         4.27 o                         
  -1  10  13          0.63          1.49         3.10 o                         
  -6  11  13          0.00          3.71         4.64 o                         
  -5  11  13          1.00         10.21         4.64 o                         
  -4  11  13          2.58          0.00         4.64 o                         
 -13   0  14          0.45          3.25         3.71 o                         
 -12   0  14          2.42         -1.39         2.78 o                         
 -11   0  14          1.18         -0.46         2.78 o                         
 -10   0  14         22.72         27.85         5.11 o                         
  -9   0  14         17.30         17.64         4.18 o                         
  -8   0  14         41.23         44.10         5.57 o                         
  -7   0  14          0.46         -0.84         1.78 o                         
  -6   0  14          0.79          0.46         2.78 o                         
  -5   0  14          8.94         11.60         4.18 o                         
  -4   0  14          1.40          6.96         3.71 o                         
  -3   0  14          2.54         -0.46         3.71 o                         
  -2   0  14         13.85         13.92         4.18 o                         
  -1   0  14          1.17          2.32         3.25 o                         
   0   0  14        132.51        121.20         8.82 o                         
   1   0  14         16.05         15.82         5.34 o                         
   2   0  14          1.23         -1.39         3.25 o                         
   3   0  14          1.02         -1.39         3.71 o                         
 -13   1  14         16.73         21.64         3.28 o                         
 -12   1  14          1.32          0.23         2.30 o                         
 -11   1  14          8.54         10.35         2.56 o                         
 -10   1  14         19.94         20.59         3.28 o                         
  -9   1  14         10.64          8.82         2.63 o                         
  -8   1  14        124.79        135.03         6.07 o                         
  -7   1  14          3.30          3.63         1.77 o                         
  -6   1  14          5.08          5.10         2.30 o                         
  -5   1  14          4.94          4.18         2.44 o                         
  -4   1  14          8.79          6.58         2.77 o                         
  -3   1  14          0.01         -2.11         2.11 o                         
  -2   1  14          0.09         -1.62         2.63 o                         
  -1   1  14          8.93         10.34         2.77 o                         
   0   1  14          2.78          0.88         1.91 o                         
   1   1  14         26.53         21.41         2.43 o                         
   2   1  14          3.65          2.89         2.77 o                         
   3   1  14          2.35          1.86         4.18 o                         
 -12   2  14          0.00         -2.32         2.78 o                         
 -11   2  14          2.54          2.75         2.44 o                         
 -10   2  14         46.12         50.56         4.42 o                         
  -9   2  14         24.75         25.06         3.43 o                         
  -8   2  14          9.85          8.44         2.77 o                         
  -7   2  14         24.61         20.90         3.10 o                         
  -6   2  14          0.76          0.70         1.97 o                         
  -5   2  14          4.43          4.89         2.44 o                         
  -4   2  14          4.05          2.55         2.63 o                         
  -3   2  14          1.66         -1.55         2.44 o                         
  -2   2  14         14.07         12.53         3.28 o                         
  -1   2  14          0.00          1.33         2.44 o                         
   0   2  14         42.50         37.50         3.20 o                         
   1   2  14          6.56          5.57         2.90 o                         
   2   2  14          0.69          2.32         4.18 o                         
 -12   3  14          0.50         -1.19         2.23 o                         
 -11   3  14         31.11         39.01         3.94 o                         
 -10   3  14          8.77          6.17         2.77 o                         
  -9   3  14          1.71         -2.00         4.87 o                         
  -8   3  14         67.36         65.93         4.75 o                         
  -7   3  14         11.76          8.59         2.63 o                         
  -6   3  14          3.68          2.78         3.71 o                         
  -5   3  14          2.25         -0.93         2.30 o                         
  -4   3  14          2.48          0.46         4.64 o                         
  -3   3  14          5.19          2.40         2.77 o                         
  -2   3  14         41.19         38.13         4.09 o                         
  -1   3  14         13.16         16.36         3.28 o                         
   0   3  14          1.10         -2.30         2.30 o                         
   1   3  14          0.01          0.93         4.64 o                         
   2   3  14          8.95         11.14         5.10 o                         
 -12   4  14          2.32          4.21         2.44 o                         
 -11   4  14          0.39          0.56         2.44 o                         
 -10   4  14         20.51         20.61         3.43 o                         
  -9   4  14          9.42          7.86         2.77 o                         
  -8   4  14          7.12          1.33         2.55 o                         
  -7   4  14         25.81         20.41         3.43 o                         
  -6   4  14          2.86          2.40         1.63 o                         
  -5   4  14          2.13          2.98         1.68 o                         
  -4   4  14          0.28         -0.69         1.48 o                         
  -3   4  14          0.30         -0.23         2.63 o                         
  -2   4  14         10.00          7.53         5.57 o                         
  -1   4  14          1.08          3.71         2.77 o                         
   0   4  14          0.16         -0.74         4.18 o                         
   1   4  14          0.01         -3.71         3.71 o                         
   2   4  14          0.31          2.32         4.64 o                         
 -12   5  14          1.55         -0.53         2.44 o                         
 -11   5  14          3.76          4.26         2.77 o                         
 -10   5  14          1.00          1.60         3.94 o                         
  -9   5  14          2.27          0.46         3.25 o                         
  -8   5  14          1.99         -0.98         1.77 o                         
  -7   5  14          0.38         -1.74         1.83 o                         
  -6   5  14         18.62         19.94         2.65 o                         
  -5   5  14          4.25          2.44         1.83 o                         
  -4   5  14          0.63         -1.50         1.78 o                         
  -3   5  14          1.11          5.57         2.95 o                         
  -2   5  14         25.30         19.49         3.43 o                         
  -1   5  14         21.32         19.96         5.80 o                         
   0   5  14          0.00          2.32         2.63 o                         
   1   5  14          7.00          4.64         4.18 o                         
   2   5  14         21.67         32.02         7.43 o                         
 -11   6  14          1.44          0.29         2.56 o                         
 -10   6  14          2.25          2.94         4.87 o                         
  -9   6  14         22.34         29.86         3.30 o                         
  -8   6  14          1.62          2.02         2.19 o                         
  -7   6  14          2.69          4.14         2.11 o                         
  -6   6  14         16.35          9.25         2.24 o                         
  -5   6  14          2.96          1.66         2.25 o                         
  -4   6  14          7.74          0.98         3.02 o                         
  -3   6  14          7.51         11.73         3.43 o                         
  -2   6  14          4.32          4.64         2.95 o                         
  -1   6  14          2.64          6.23         3.10 o                         
   0   6  14          1.44          3.71         2.95 o                         
 -10   7  14          6.16          7.50         2.85 o                         
  -9   7  14          0.77          4.18         2.41 o                         
  -8   7  14          0.81          0.55         2.22 o                         
  -7   7  14          2.76          5.47         2.28 o                         
  -6   7  14          1.67          2.55         2.46 o                         
  -5   7  14          1.64          0.50         2.09 o                         
  -4   7  14          2.17         -2.77         2.77 o                         
  -3   7  14          6.92          6.96         3.28 o                         
  -2   7  14          0.38         -0.46         3.25 o                         
  -1   7  14          3.96         -0.32         4.41 o                         
   0   7  14          0.19          2.95         2.77 o                         
 -10   8  14          2.90          3.25         4.64 o                         
  -9   8  14         24.47         33.24         3.73 o                         
  -8   8  14          7.88          6.65         2.65 o                         
  -7   8  14          3.27          0.46         2.14 o                         
  -6   8  14         11.14          9.52         2.52 o                         
  -5   8  14          3.42         10.46         2.65 o                         
  -4   8  14         26.40         32.98         4.59 o                         
  -3   8  14          0.68          2.09         2.95 o                         
  -2   8  14          2.45          2.78         2.95 o                         
  -1   8  14         10.85         13.78         3.94 o                         
   0   8  14          1.24         -3.25         4.18 o                         
  -9   9  14          0.25         -1.86         4.18 o                         
  -8   9  14          0.01         -3.71         3.71 o                         
  -7   9  14          3.83          0.79         2.46 o                         
  -6   9  14          0.11         -0.16         2.11 o                         
  -5   9  14          1.94          3.10         3.10 o                         
  -4   9  14          5.41          4.31         3.43 o                         
  -3   9  14          6.10          4.18         3.28 o                         
  -2   9  14          0.20         -3.02         4.87 o                         
  -1   9  14          1.55          0.46         3.10 o                         
  -7  10  14          1.10          9.28         4.64 o                         
  -6  10  14          0.51          1.86         4.18 o                         
  -4  10  14          0.48          1.39         4.64 o                         
  -3  10  14          0.32         -1.86         4.18 o                         
 -12   1  15          0.55          0.99         2.55 o                         
 -11   1  15          0.22          0.00         2.30 o                         
 -10   1  15          2.79          0.65         4.18 o                         
  -9   1  15          0.57          1.39         2.63 o                         
  -8   1  15          1.39         -1.39         2.23 o                         
  -7   1  15          0.80          2.51         2.44 o                         
  -6   1  15         30.33         28.03         3.76 o                         
  -5   1  15          5.16          2.40         2.77 o                         
  -4   1  15          0.67         -1.76         2.44 o                         
  -3   1  15          0.05         -0.70         2.63 o                         
  -2   1  15          2.33          0.23         2.63 o                         
  -1   1  15          0.28         -1.86         2.63 o                         
   0   1  15          1.47          0.98         2.09 o                         
   1   1  15          3.55          1.39         3.71 o                         
 -12   2  15          5.40          2.69         2.44 o                         
 -11   2  15          7.16          3.40         2.44 o                         
 -10   2  15          0.01         -0.87         2.44 o                         
  -9   2  15          5.95          9.53         2.77 o                         
  -8   2  15         15.48         14.68         3.71 o                         
  -7   2  15          0.15          0.21         2.11 o                         
  -6   2  15          1.23         -2.11         2.11 o                         
  -5   2  15         16.60         12.79         3.28 o                         
  -4   2  15         40.68         29.68         4.09 o                         
  -3   2  15          0.26         -2.44         2.44 o                         
  -2   2  15          0.76          1.12         2.77 o                         
  -1   2  15          9.11         10.21         3.28 o                         
   0   2  15         16.70         25.12         3.90 o                         
   1   2  15          1.96         -2.78         3.71 o                         
 -12   3  15          0.27         -1.83         2.44 o                         
 -11   3  15          5.71          4.78         2.77 o                         
 -10   3  15          2.80          6.03         2.95 o                         
  -9   3  15          5.46          3.82         2.77 o                         
  -8   3  15          0.08         -3.02         3.02 o                         
  -7   3  15         26.78         23.16         3.61 o                         
  -6   3  15         44.20         49.19         4.75 o                         
  -5   3  15          0.20         -1.16         2.30 o                         
  -4   3  15          1.15         -1.86         2.63 o                         
  -3   3  15          2.10          0.93         2.63 o                         
  -2   3  15          9.90          8.59         2.95 o                         
  -1   3  15          0.96          1.28         2.77 o                         
   0   3  15          2.79          0.35         2.77 o                         
 -12   4  15          1.42          1.45         2.56 o                         
 -11   4  15          0.12          0.46         3.94 o                         
 -10   4  15          2.73         -1.16         3.02 o                         
  -9   4  15         11.50         12.07         3.28 o                         
  -8   4  15          3.69          8.59         2.95 o                         
  -7   4  15          0.05         -0.46         2.63 o                         
  -6   4  15         15.52         16.91         3.43 o                         
  -5   4  15          0.35         -1.92         2.44 o                         
  -4   4  15          8.06          4.37         3.10 o                         
  -3   4  15          3.89          3.49         3.10 o                         
  -2   4  15          0.36          1.39         2.95 o                         
  -1   4  15          5.03          3.13         3.10 o                         
   0   4  15         10.99         16.85         6.03 o                         
 -11   5  15          1.21          0.15         4.41 o                         
 -10   5  15          2.50          2.48         2.90 o                         
  -9   5  15          0.92          3.25         2.95 o                         
  -8   5  15          0.00         -1.45         2.44 o                         
  -7   5  15          4.21          1.49         1.84 o                         
  -6   5  15          3.21          7.43         2.95 o                         
  -5   5  15         32.78         32.34         4.27 o                         
  -4   5  15          0.74         -2.10         2.77 o                         
  -3   5  15          0.38         -2.77         2.77 o                         
  -2   5  15          1.41         -0.23         2.95 o                         
  -1   5  15          1.85          2.32         2.95 o                         
   0   5  15          0.21         -2.78         2.78 o                         
 -11   6  15          5.44         12.53         4.64 o                         
 -10   6  15          3.15          3.20         2.90 o                         
  -9   6  15         19.57         20.97         3.94 o                         
  -8   6  15          1.68          1.01         2.10 o                         
  -7   6  15          1.52          1.63         2.11 o                         
  -6   6  15          9.95          9.28         3.28 o                         
  -5   6  15          6.45          4.18         3.28 o                         
  -4   6  15          0.44         -2.77         2.77 o                         
  -3   6  15          2.62          3.48         2.95 o                         
  -2   6  15          0.54         -2.78         2.78 o                         
  -1   6  15          0.30          1.39         3.10 o                         
   0   6  15          3.19          4.64         5.10 o                         
 -10   7  15          1.84          3.71         4.18 o                         
  -9   7  15          2.55          3.06         2.49 o                         
  -8   7  15          0.41         -1.27         1.95 o                         
  -7   7  15          0.13         -1.41         2.11 o                         
  -6   7  15          5.07         16.18         5.34 o                         
  -5   7  15          4.60          4.64         3.28 o                         
  -4   7  15          0.33          3.86         3.10 o                         
  -3   7  15          0.29         -0.96         2.77 o                         
  -2   7  15          4.12          1.86         2.95 o                         
  -1   7  15         11.48         17.29         3.90 o                         
  -9   8  15         15.41         19.03         6.03 o                         
  -8   8  15          3.01          0.70         2.95 o                         
  -7   8  15          2.22          5.06         3.10 o                         
  -6   8  15          3.80          4.18         3.28 o                         
  -5   8  15          6.82         13.66         4.09 o                         
  -4   8  15          5.93          4.56         3.57 o                         
  -3   8  15          0.53          2.78         3.28 o                         
  -2   8  15          0.12         -1.00         3.10 o                         
  -5   9  15          1.69          7.43         5.10 o                         
  -4   9  15          0.44          0.93         4.64 o                         
  -3   9  15          0.45          2.11         4.41 o                         
 -12   0  16          0.97          2.32         3.71 o                         
 -11   0  16          7.84          7.43         4.18 o                         
 -10   0  16         20.25         24.60         5.11 o                         
  -9   0  16          0.31         -2.32         3.25 o                         
  -8   0  16         11.85         19.03         5.10 o                         
  -7   0  16          0.14         -1.86         3.25 o                         
  -6   0  16          0.00          3.25         3.71 o                         
  -5   0  16        187.08        174.19        11.15 o                         
  -4   0  16         99.66        105.86         9.75 o                         
  -3   0  16          0.79         -0.46         4.18 o                         
  -2   0  16          0.28          0.46         4.18 o                         
  -1   0  16          3.07          0.46         4.18 o                         
   0   0  16          5.69          2.06         2.90 o                         
 -12   1  16          5.82          5.13         2.77 o                         
 -11   1  16          4.12         -0.56         2.44 o                         
 -10   1  16         13.52         17.78         3.48 o                         
  -9   1  16          6.29          7.97         2.77 o                         
  -8   1  16          0.61          2.01         2.44 o                         
  -7   1  16          5.83          5.05         2.77 o                         
  -6   1  16          0.04          0.46         2.77 o                         
  -5   1  16          0.38          1.65         4.41 o                         
  -4   1  16        116.18        111.96         9.05 o                         
  -3   1  16          0.38         -3.94         3.94 o                         
  -2   1  16          0.09         -1.15         2.77 o                         
  -1   1  16          0.16          1.64         2.77 o                         
   0   1  16          3.40          2.59         4.18 o                         
 -12   2  16          2.00         -0.93         2.63 o                         
 -11   2  16          7.61          6.70         2.90 o                         
 -10   2  16          0.91         -2.09         2.63 o                         
  -9   2  16          2.15         -0.68         3.25 o                         
  -8   2  16          2.89          8.33         2.77 o                         
  -7   2  16          2.72          5.30         2.77 o                         
  -6   2  16         19.46         18.53         3.61 o                         
  -5   2  16         79.89         66.72         5.58 o                         
  -4   2  16         61.41         62.18         5.80 o                         
  -3   2  16          2.87         -2.55         2.63 o                         
  -2   2  16          0.53          0.19         4.64 o                         
  -1   2  16          2.29          6.43         3.43 o                         
   0   2  16          4.68          6.54         4.18 o                         
 -11   3  16         33.56         39.75         4.42 o                         
 -10   3  16          5.00          4.64         4.41 o                         
  -9   3  16          4.58         -0.23         2.56 o                         
  -8   3  16          0.03          4.18         2.95 o                         
  -7   3  16         23.36         25.02         3.76 o                         
  -6   3  16          1.00         -0.74         2.77 o                         
  -5   3  16          6.26          3.15         3.10 o                         
  -4   3  16         15.14         13.88         3.76 o                         
  -3   3  16          1.41          2.78         3.10 o                         
  -2   3  16          0.27          1.86         2.95 o                         
  -1   3  16          0.62          0.22         2.77 o                         
   0   3  16          0.01          0.00         4.18 o                         
 -11   4  16          3.69         -0.70         2.95 o                         
 -10   4  16          0.73         -2.77         2.77 o                         
  -9   4  16          0.56         -1.07         2.56 o                         
  -8   4  16          0.82         -2.77         2.77 o                         
  -7   4  16          0.70          2.57         2.77 o                         
  -6   4  16         11.90         10.39         3.43 o                         
  -5   4  16          0.52         -2.95         2.95 o                         
  -4   4  16          8.44          8.12         3.61 o                         
  -3   4  16          3.89          1.20         3.25 o                         
  -2   4  16          0.01         -0.76         3.10 o                         
  -1   4  16          0.00          0.52         2.77 o                         
   0   4  16          0.73          0.46         4.18 o                         
 -11   5  16          8.22          3.71         4.18 o                         
 -10   5  16         10.04          6.54         4.18 o                         
  -9   5  16          0.08         -0.46         2.95 o                         
  -8   5  16          1.13         -1.73         2.44 o                         
  -7   5  16          1.25          1.75         2.77 o                         
  -6   5  16          3.41          3.25         2.95 o                         
  -5   5  16          4.10          3.80         3.43 o                         
  -4   5  16          0.05         -1.42         2.77 o                         
  -3   5  16          6.80          6.55         3.48 o                         
  -2   5  16          2.88          0.59         3.10 o                         
  -1   5  16          1.03          0.00         2.77 o                         
  -9   6  16          0.27          2.91         3.00 o                         
  -8   6  16          1.00          2.32         2.95 o                         
  -7   6  16          0.35          5.41         3.48 o                         
  -6   6  16          3.88          5.59         3.43 o                         
  -5   6  16          1.16         -2.77         2.77 o                         
  -4   6  16          0.55         -2.20         3.10 o                         
  -3   6  16          0.00         -0.76         3.10 o                         
  -2   6  16          1.10         -0.93         3.28 o                         
  -1   6  16          0.26         -0.93         3.28 o                         
  -7   7  16          4.25          4.11         3.43 o                         
  -6   7  16          2.09          5.10         3.61 o                         
  -5   7  16         45.09         47.21         5.41 o                         
  -4   7  16          0.02          3.02         3.28 o                         
  -3   7  16          2.35         -0.23         2.95 o                         
  -2   7  16          0.96         -1.32         3.94 o                         
  -5   8  16          4.48          3.25         5.10 o                         
  -4   8  16          0.01          2.32         5.10 o                         
 -11   1  17         19.60         14.78         3.76 o                         
 -10   1  17          4.52          1.16         3.02 o                         
  -9   1  17          0.00         -2.63         2.63 o                         
  -8   1  17          0.19          0.76         2.78 o                         
  -7   1  17          0.16         -2.63         2.63 o                         
  -6   1  17          4.24          5.13         3.23 o                         
  -5   1  17          1.22          2.34         3.23 o                         
  -4   1  17         28.79         24.06         4.42 o                         
  -3   1  17          0.28         -1.69         2.77 o                         
  -2   1  17          0.21          0.95         3.94 o                         
  -1   1  17          0.19          3.94         3.28 o                         
 -11   2  17          0.02          2.27         2.90 o                         
 -10   2  17          4.17          3.71         3.10 o                         
  -9   2  17          3.24          3.25         2.77 o                         
  -8   2  17          6.88          4.96         3.10 o                         
  -7   2  17          0.23          2.01         2.90 o                         
  -6   2  17          0.18         -1.36         2.77 o                         
  -5   2  17         30.46         28.79         4.42 o                         
  -4   2  17          1.27          3.02         3.28 o                         
  -3   2  17          9.38          7.98         3.43 o                         
  -2   2  17          0.01         -2.17         3.10 o                         
  -1   2  17          0.02          6.96         3.61 o                         
 -11   3  17         56.37         52.45         7.43 o                         
 -10   3  17          0.87         -0.41         2.77 o                         
  -9   3  17          1.52          1.16         2.95 o                         
  -8   3  17          0.39          2.98         4.64 o                         
  -7   3  17          0.13          1.15         2.77 o                         
  -6   3  17          3.32         -2.77         2.77 o                         
  -5   3  17          0.10         -2.55         2.95 o                         
  -4   3  17         55.01         54.38         5.55 o                         
  -3   3  17          0.20          1.26         3.43 o                         
  -2   3  17          1.35         -0.23         2.95 o                         
  -1   3  17          0.38          1.46         3.23 o                         
 -10   4  17          0.50         -2.32         3.71 o                         
  -9   4  17          0.14         -3.71         3.71 o                         
  -8   4  17         10.35         11.37         3.61 o                         
  -7   4  17          0.93          2.05         2.77 o                         
  -6   4  17          0.02          0.57         2.90 o                         
  -5   4  17          4.28          7.09         6.26 o                         
  -4   4  17          0.13          1.02         3.43 o                         
  -3   4  17          2.48          4.20         3.43 o                         
  -2   4  17          0.41         -0.54         3.10 o                         
  -9   5  17          0.84         -3.71         3.71 o                         
  -8   5  17          0.20          1.39         2.95 o                         
  -7   5  17          0.02          1.24         3.48 o                         
  -6   5  17          2.19         -2.95         2.95 o                         
  -5   5  17          4.78          3.93         5.10 o                         
  -4   5  17          1.86          2.74         3.10 o                         
  -3   5  17          0.99          0.61         3.10 o                         
  -2   5  17          0.99         -2.32         3.28 o                         
  -6   6  17          2.60         -0.02         4.87 o                         
  -5   6  17          0.17          3.71         3.61 o                         
  -4   6  17          0.61         -2.78         2.95 o                         
  -3   6  17          0.09         -0.19         3.23 o                         
  -9   0  18         10.17          5.10         4.64 o                         
  -8   0  18          0.09         -3.25         3.25 o                         
  -7   0  18          0.18         -3.71         3.71 o                         
  -6   0  18          0.20          0.00         4.18 o                         
  -5   0  18          3.40          6.50         4.64 o                         
  -4   0  18          0.33         -4.18         4.18 o                         
  -3   0  18          0.28          7.43         5.57 o                         
  -2   0  18          3.22          7.43         5.10 o                         
  -9   1  18          8.49          5.97         3.43 o                         
  -8   1  18          1.72          0.90         3.10 o                         
  -7   1  18          0.79         -0.23         2.95 o                         
  -6   1  18          1.13         -0.73         5.10 o                         
  -5   1  18          0.13         -1.09         3.23 o                         
  -4   1  18          0.61          3.73         3.43 o                         
  -3   1  18          1.65         -3.10         3.10 o                         
  -9   2  18         17.15         15.51         3.76 o                         
  -8   2  18          2.55          3.13         3.48 o                         
  -7   2  18          0.22          2.55         3.28 o                         
  -6   2  18          0.35         -1.00         3.10 o                         
  -5   2  18          0.40         -3.10         3.10 o                         
  -4   2  18          0.09         -3.43         3.43 o                         
  -3   2  18          2.03          4.38         3.43 o                         
  -8   3  18          7.64          7.19         3.61 o                         
  -7   3  18          0.02          0.07         3.10 o                         
  -6   3  18          0.75         -1.66         3.10 o                         
  -5   3  18          0.76         -2.67         3.23 o                         
  -4   3  18          1.44         -1.46         3.23 o                         
  -3   3  18          3.71          5.24         3.43 o                         
  -7   4  18          3.15          6.03         5.10 o                         
  -6   4  18          0.02         -1.77         3.43 o                         
  -5   4  18          0.47         -1.95         3.23 o                         
  -4   4  18          1.09          1.39         5.57 o                         
                                                                                
