# Supplementary material for: Crystal structure, hydrogen bonding and Hirshfeld surface analysis of 2-amino-4-meth­oxy-6-methyl­pyrimidinium 4-chloro­benzoate
Source: Acta Crystallogr E Crystallogr Commun. 2018 Apr 12;74(Pt 5):656–9. doi: 10.1107/S2056989018005583 (PMC5947481; doi:10.1107/S2056989018005583)
Supplement: Supplementary file 3 [file e-74-00656-Isup3.cml]

<?xml version="1.0" encoding="UTF-8"?>
<cml convention="cmlDict:cmllite" xmlns="http://www.xml-cml.org/schema" xmlns:cmlDict="http://www.xml-cml.org/dictionary/cml/" xmlns:nameDict="http://www.xml-cml.org/dictionary/cml/name/">
  <molecule id="m1">
    <name dictRef="nameDict:unknown">2-Amino-4-methoxy-6-methylpyrimidinium 4-chlorobenzoate</name>
    <atomArray>
      <atom id="a1" elementType="N">
        <label value="N" dictRef="cmlDict:locant"/>
      </atom>
      <atom id="a23" elementType="H"/>
      <atom id="a24" elementType="H"/>
      <atom id="a2" elementType="C">
        <label value="1" dictRef="cmlDict:locant"/>
        <label value="C" dictRef="cmlDict:locant"/>
      </atom>
      <atom id="a11" elementType="O" hydrogenCount="0">
        <label value="O" dictRef="cmlDict:locant"/>
      </atom>
      <atom id="a25" elementType="H"/>
      <atom id="a26" elementType="H"/>
      <atom id="a27" elementType="H"/>
      <atom id="a3" elementType="C">
        <label value="1" dictRef="cmlDict:locant"/>
        <label value="C" dictRef="cmlDict:locant"/>
      </atom>
      <atom id="a28" elementType="H"/>
      <atom id="a29" elementType="H"/>
      <atom id="a30" elementType="H"/>
      <atom id="a4" elementType="N" formalCharge="1">
        <label value="1" dictRef="cmlDict:locant"/>
        <label value="N" dictRef="cmlDict:locant"/>
      </atom>
      <atom id="a5" elementType="C" hydrogenCount="0">
        <label value="2" dictRef="cmlDict:locant"/>
      </atom>
      <atom id="a6" elementType="N" hydrogenCount="0">
        <label value="3" dictRef="cmlDict:locant"/>
        <label value="N'" dictRef="cmlDict:locant"/>
      </atom>
      <atom id="a7" elementType="C" hydrogenCount="0">
        <label value="4" dictRef="cmlDict:locant"/>
      </atom>
      <atom id="a8" elementType="C">
        <label value="5" dictRef="cmlDict:locant"/>
      </atom>
      <atom id="a9" elementType="C" hydrogenCount="0">
        <label value="6" dictRef="cmlDict:locant"/>
      </atom>
      <atom id="a31" elementType="H"/>
      <atom id="a32" elementType="H"/>
      <atom id="a12" elementType="Cl" hydrogenCount="0">
        <label value="Cl" dictRef="cmlDict:locant"/>
      </atom>
      <atom id="a13" elementType="C" hydrogenCount="0">
        <label value="alpha" dictRef="cmlDict:locant"/>
      </atom>
      <atom id="a14" elementType="C" hydrogenCount="0">
        <label value="1" dictRef="cmlDict:locant"/>
      </atom>
      <atom id="a15" elementType="C">
        <label value="2" dictRef="cmlDict:locant"/>
      </atom>
      <atom id="a16" elementType="C">
        <label value="3" dictRef="cmlDict:locant"/>
      </atom>
      <atom id="a17" elementType="C" hydrogenCount="0">
        <label value="4" dictRef="cmlDict:locant"/>
      </atom>
      <atom id="a18" elementType="C">
        <label value="5" dictRef="cmlDict:locant"/>
      </atom>
      <atom id="a19" elementType="C">
        <label value="6" dictRef="cmlDict:locant"/>
      </atom>
      <atom id="a21" elementType="O" hydrogenCount="0">
        <label value="O'" dictRef="cmlDict:locant"/>
      </atom>
      <atom id="a22" elementType="O" formalCharge="-1" hydrogenCount="0">
        <label value="O" dictRef="cmlDict:locant"/>
      </atom>
      <atom id="a33" elementType="H"/>
      <atom id="a34" elementType="H"/>
      <atom id="a35" elementType="H"/>
      <atom id="a36" elementType="H"/>
    </atomArray>
    <bondArray>
      <bond id="a1_a23" atomRefs2="a1 a23" order="S"/>
      <bond id="a1_a24" atomRefs2="a1 a24" order="S"/>
      <bond id="a2_a11" atomRefs2="a2 a11" order="S"/>
      <bond id="a2_a25" atomRefs2="a2 a25" order="S"/>
      <bond id="a2_a26" atomRefs2="a2 a26" order="S"/>
      <bond id="a2_a27" atomRefs2="a2 a27" order="S"/>
      <bond id="a3_a28" atomRefs2="a3 a28" order="S"/>
      <bond id="a3_a29" atomRefs2="a3 a29" order="S"/>
      <bond id="a3_a30" atomRefs2="a3 a30" order="S"/>
      <bond id="a4_a5" atomRefs2="a4 a5" order="D"/>
      <bond id="a5_a6" atomRefs2="a5 a6" order="S"/>
      <bond id="a6_a7" atomRefs2="a6 a7" order="D"/>
      <bond id="a7_a8" atomRefs2="a7 a8" order="S"/>
      <bond id="a8_a9" atomRefs2="a8 a9" order="D"/>
      <bond id="a9_a4" atomRefs2="a9 a4" order="S"/>
      <bond id="a4_a31" atomRefs2="a4 a31" order="S"/>
      <bond id="a8_a32" atomRefs2="a8 a32" order="S"/>
      <bond id="a3_a9" atomRefs2="a3 a9" order="S"/>
      <bond id="a11_a7" atomRefs2="a11 a7" order="S"/>
      <bond id="a1_a5" atomRefs2="a1 a5" order="S"/>
      <bond id="a13_a14" atomRefs2="a13 a14" order="S"/>
      <bond id="a14_a15" atomRefs2="a14 a15" order="D"/>
      <bond id="a15_a16" atomRefs2="a15 a16" order="S"/>
      <bond id="a16_a17" atomRefs2="a16 a17" order="D"/>
      <bond id="a17_a18" atomRefs2="a17 a18" order="S"/>
      <bond id="a18_a19" atomRefs2="a18 a19" order="D"/>
      <bond id="a14_a19" atomRefs2="a14 a19" order="S"/>
      <bond id="a13_a21" atomRefs2="a13 a21" order="D"/>
      <bond id="a13_a22" atomRefs2="a13 a22" order="S"/>
      <bond id="a15_a33" atomRefs2="a15 a33" order="S"/>
      <bond id="a16_a34" atomRefs2="a16 a34" order="S"/>
      <bond id="a18_a35" atomRefs2="a18 a35" order="S"/>
      <bond id="a19_a36" atomRefs2="a19 a36" order="S"/>
      <bond id="a12_a17" atomRefs2="a12 a17" order="S"/>
    </bondArray>
  </molecule>
</cml>
